# Supplementary material for: Bile acid pathways in Caprinae gut microbiota: adaptive shifts in microbial metabolism and community structure
Source: Front Microbiol. 2025 Sep 12;16:1648896. doi: 10.3389/fmicb.2025.1648896 (PMC12466152; doi:10.3389/fmicb.2025.1648896)
Supplement: Supplementary file 3 [file Table_1.xlsx]

## Sheet: Sheet1
Supplementary Table 1. Metadata for all metagenomic samples used in this study.
BioProject	Species	Sample number	Article
PRJNA657455	sheep and goats	110	An integrated gene catalog and over 10,000 metagenome-assembled genomes from the gastrointestinal microbiome of ruminants
PRJNA602195	Pseudois nayaur	10	Seasonal Variation and Sexual Dimorphism of the Microbiota in Wild Blue Sheep (Pseudois nayaur)
PRJNA937780	Sheep	22	Specific gastrointestinal microbiota profiles in Chinese Tan sheep are associated with lauric acid content in muscle
PRJNA826547	Sheep	15	High-energy diet modify rumen microbial composition and microbial energy metabolism pattern in fattening sheep
PRJNA836913	goats	16	Multi-omics revealed the long-term effect of ruminal keystone bacteria and the microbial metabolome on lactation performance in adult dairy goats
PRJNA933244	goats sheep	11	Single-cell transcriptome and metagenome profiling reveals the genetic basis of rumen functions and convergent developmental patterns in ruminants
PRJNA795697	Ovis aries	16	Metagenomic Analysis Revealed Differences in Composition and Function Between Liquid-Associated and Solid-Associated Microorganisms of Sheep Rumen
PRJNA723432	goat	497	The multi-kingdom microbiome of the goat gastrointestinal tract
PRJNA485657	Capra hircus	17	Dynamics of rumen gene expression, microbiome colonization, and their interplay in goats
PRJNA560663	Gazella Subgutturosa Ovis aries	4	Gut Microbiota Plasticity Influences the Adaptability of Wild and Domestic Animals in Co-inhabited Areas
PRJEB70425	Capra ibex	12	The Alpine ibex (Capra ibex) gut microbiome, seasonal dynamics, and potential application in lignocellulose bioconversion
PRJNA486341	goat Beshi	6	NA
PRJEB34458	Ovis aries	2	Metagenomic analysis of the cow, sheep, reindeer and red deer rumen
PRJNA214227	Ovis aries	16	NA
PRJCA008889	sheep and goats	25	A Catalog of over 5,000 Metagenome-Assembled Microbial Genomes from the Caprinae Gut Microbiota
