# Supplementary material for: Bile acid pathways in Caprinae gut microbiota: adaptive shifts in microbial metabolism and community structure
Source: Front Microbiol. 2025 Sep 12;16:1648896. doi: 10.3389/fmicb.2025.1648896 (PMC12466152; doi:10.3389/fmicb.2025.1648896)
Supplement: Supplementary file 4 [file Table_2.xlsx]

## Sheet: Sheet1
Supplementary Table 2: Information of 50 intestinal samples from sheep.
Sample ID	Segment	Species	BioProject
SRR12529265	Rumen	sheep	PRJNA657455
SRR12529266	Rumen	sheep	PRJNA657455
SRR12529267	Rumen	sheep	PRJNA657455
SRR12529268	Rumen	sheep	PRJNA657455
SRR12529269	Rumen	sheep	PRJNA657455
SRR12529270	Reticulum	sheep	PRJNA657455
SRR12529271	Reticulum	sheep	PRJNA657455
SRR12529272	Reticulum	sheep	PRJNA657455
SRR12529273	Reticulum	sheep	PRJNA657455
SRR12529274	Reticulum	sheep	PRJNA657455
SRR12529276	Rectum	sheep	PRJNA657455
SRR12529277	Rectum	sheep	PRJNA657455
SRR12529278	Rectum	sheep	PRJNA657455
SRR12529279	Rectum	sheep	PRJNA657455
SRR12529280	Rectum	sheep	PRJNA657455
SRR12529281	Omasum	sheep	PRJNA657455
SRR12529282	Omasum	sheep	PRJNA657455
SRR12529283	Omasum	sheep	PRJNA657455
SRR12529284	Omasum	sheep	PRJNA657455
SRR12529285	Omasum	sheep	PRJNA657455
SRR12529288	Jejunum	sheep	PRJNA657455
SRR12529289	Jejunum	sheep	PRJNA657455
SRR12529290	Jejunum	sheep	PRJNA657455
SRR12529291	Jejunum	sheep	PRJNA657455
SRR12529292	Jejunum	sheep	PRJNA657455
SRR12529293	Ileum	sheep	PRJNA657455
SRR12529294	Ileum	sheep	PRJNA657455
SRR12529295	Ileum	sheep	PRJNA657455
SRR12529296	Ileum	sheep	PRJNA657455
SRR12529297	Ileum	sheep	PRJNA657455
SRR12529299	Duodenum	sheep	PRJNA657455
SRR12529300	Duodenum	sheep	PRJNA657455
SRR12529301	Duodenum	sheep	PRJNA657455
SRR12529302	Duodenum	sheep	PRJNA657455
SRR12529303	Duodenum	sheep	PRJNA657455
SRR12529304	Colon	sheep	PRJNA657455
SRR12529305	Colon	sheep	PRJNA657455
SRR12529306	Colon	sheep	PRJNA657455
SRR12529307	Colon	sheep	PRJNA657455
SRR12529308	Colon	sheep	PRJNA657455
SRR12529310	Cecum	sheep	PRJNA657455
SRR12529311	Cecum	sheep	PRJNA657455
SRR12529312	Cecum	sheep	PRJNA657455
SRR12529313	Cecum	sheep	PRJNA657455
SRR12529314	Cecum	sheep	PRJNA657455
SRR12529315	Abomasum	sheep	PRJNA657455
SRR12529316	Abomasum	sheep	PRJNA657455
SRR12529317	Abomasum	sheep	PRJNA657455
SRR12529318	Abomasum	sheep	PRJNA657455
SRR12529319	Abomasum	sheep	PRJNA657455
