# Supplementary material for: Bile acid pathways in Caprinae gut microbiota: adaptive shifts in microbial metabolism and community structure
Source: Front Microbiol. 2025 Sep 12;16:1648896. doi: 10.3389/fmicb.2025.1648896 (PMC12466152; doi:10.3389/fmicb.2025.1648896)
Supplement: Supplementary file 5 [file Table_3.xlsx]

## Sheet: Sheet1
Supplementary Table 3: Overview of 7,530 bacterial MAGs analyzed.
Feature	Contigs	Genome Length	Average Length	N50	N90	Max Length	Min Length	GC	Completeness	Contamination	Taxonomy
SRR12529302.bin.46	216	8148062	37722.5	76324	18399	273366	2105	65.81	100	4.83	d__Bacteria;p__Pseudomonadota;c__Alphaproteobacteria;o__Reyranellales;f__Reyranellaceae;g__Reyranella;s__Reyranella sp001897995
SRR12529302.bin.59	366	6662276	18202.9	35902	8215	168478	2002	62.01	99.51	4.61	d__Bacteria;p__Pseudomonadota;c__Alphaproteobacteria;o__Rhizobiales;f__Rhizobiaceae;g__Mesorhizobium;s__Mesorhizobium sp004136315
SRR14556410.bin.12	1033	6249514	6049.87	7992	2842	47787	2006	41.15	89.51	4.55	d__Bacteria;p__Bacteroidota;c__Bacteroidia;o__Bacteroidales;f__Bacteroidaceae;g__Bacteroides;s__Bacteroides xylanisolvens
SRR12529389.bin.26	72	6089470	84576	124209	51650	332335	2624	62.62	100	0	d__Bacteria;p__Actinomycetota;c__Actinomycetia;o__Mycobacteriales;f__Mycobacteriaceae;g__Rhodococcus;s__Rhodococcus qingshengii
SRR7755417.bin.67	143	5908021	41314.8	76923	24379	466111	2030	41.77	99.84	2.77	d__Bacteria;p__Bacteroidota;c__Bacteroidia;o__Bacteroidales;f__Bacteroidaceae;g__Bacteroides;s__Bacteroides xylanisolvens
SRR12529383.bin.135	661	5802990	8779.11	12872	3907	75854	2010	67.34	99.22	0.06	d__Bacteria;p__Pseudomonadota;c__Gammaproteobacteria;o__Burkholderiales;f__Burkholderiaceae_C;g__Achromobacter;s__Achromobacter dolens
SRR14556685.bin.2	319	5785365	18135.9	30281	8148	138361	2000	42.56	88.1	3.66	d__Bacteria;p__Bacteroidota;c__Bacteroidia;o__Bacteroidales;f__Bacteroidaceae;g__Bacteroides;s__Bacteroides thetaiotaomicron
SRR23387592.bin.41	163	5617314	34462.1	60732	18473	167767	2138	41.73	94.99	0.3	d__Bacteria;p__Bacteroidota;c__Bacteroidia;o__Bacteroidales;f__Bacteroidaceae;g__Bacteroides;s__Bacteroides xylanisolvens
SRR12529316.bin.93	333	5587165	16778.3	30394	6969	106127	2021	47.79	97.36	3.33	d__Bacteria;p__Bacillota_A;c__Clostridia;o__Lachnospirales;f__Lachnospiraceae;g__Blautia_A;s__Blautia_A sp017475035
SRR12529046.bin.90	270	5529942	20481.3	33301	9607	118156	2030	61.78	91.51	4.41	d__Bacteria;p__Verrucomicrobiota;c__Kiritimatiellia;o__RFP12;f__UBA1067;g__UBA1067;s__UBA1067 sp017405115
SRR14556685.bin.13	555	5520581	9946.99	14818	4513	130019	2022	41.59	83.8	3.34	d__Bacteria;p__Bacteroidota;c__Bacteroidia;o__Bacteroidales;f__Bacteroidaceae;g__Bacteroides;s__Bacteroides xylanisolvens
SRR23387574.bin.21	134	5481596	40907.4	86495	22845	186185	2004	41.63	85.57	0.44	d__Bacteria;p__Bacteroidota;c__Bacteroidia;o__Bacteroidales;f__Bacteroidaceae;g__Bacteroides;s__Bacteroides xylanisolvens
SRR23387594.bin.30	493	5426245	11006.6	15098	5110	64828	2017	41.39	95.16	2.17	d__Bacteria;p__Bacteroidota;c__Bacteroidia;o__Bacteroidales;f__Bacteroidaceae;g__Bacteroides;s__Bacteroides xylanisolvens
SRR23387601.bin.1	195	5151886	26419.9	43912	13471	195012	2132	59.25	96.85	0.98	d__Bacteria;p__Pseudomonadota;c__Alphaproteobacteria;o__Rhizobiales;f__Rhizobiaceae;g__Phyllobacterium;s__Phyllobacterium calauticae
SRR23603184.bin.24	312	4943733	15845.3	28181	6989	128856	2017	55.78	92.77	3.52	d__Bacteria;p__Bacillota_A;c__Clostridia;o__Christensenellales;f__CAG-74;g__RUG563;s__
SRR12529377.bin.383	320	4917580	15367.4	25625	7750	81605	2192	58.67	91.93	0.7	d__Bacteria;p__Verrucomicrobiota;c__Kiritimatiellia;o__RFP12;f__UBA1067;g__RGIG6996;s__RGIG6996 sp017450695
SRR14556545.bin.34	571	4911330	8601.28	12042	3985	48829	2002	51.46	90.95	2.45	d__Bacteria;p__Verrucomicrobiota;c__Lentisphaeria;o__Victivallales;f__UBA1829;g__UBA11452;s__UBA11452 sp003526375
SRR12529299.bin.48	241	4809254	19955.4	34717	9109	109594	2029	64.82	99.98	0.85	d__Bacteria;p__Pseudomonadota;c__Alphaproteobacteria;o__Sphingomonadales;f__Sphingomonadaceae;g__Sphingopyxis;s__Sphingopyxis sp005503215
SRR12529319.bin.92	258	4796962	18592.9	28595	9185	93369	2042	51.85	95.05	2.6	d__Bacteria;p__Bacteroidota;c__Bacteroidia;o__Bacteroidales;f__Bacteroidaceae;g__Prevotella;s__Prevotella sp017475265
SRR23387602.bin.35	179	4724829	26395.7	42785	12729	114393	2273	49.71	98.29	2.42	d__Bacteria;p__Bacillota_A;c__Clostridia;o__Lachnospirales;f__Lachnospiraceae;g__Enterocloster;s__Enterocloster clostridioformis
AH5.bin.493	48	4702923	97977.6	155723	57196	293926	6440	44.91	99.42	0.71	d__Bacteria;p__Bacteroidota;c__Bacteroidia;o__Bacteroidales;f__Tannerellaceae;g__Parabacteroides;s__Parabacteroides distasonis
SRR23387595.bin.29	104	4691095	45106.7	76360	28596	194917	2021	69.16	99.96	0	d__Bacteria;p__Actinomycetota;c__Actinomycetia;o__Mycobacteriales;f__Pseudonocardiaceae;g__Prauserella;s__
SRR14556549.bin.1	706	4661175	6602.23	8527	3285	35796	2004	52.03	88.67	3.41	d__Bacteria;p__Verrucomicrobiota;c__Lentisphaeria;o__Victivallales;f__UBA1829;g__UBA11452;s__UBA11452 sp003526375
SRR12529265.bin.350	271	4652870	17169.3	26856	7236	108748	2068	51.46	90.56	1.74	d__Bacteria;p__Bacteroidota;c__Bacteroidia;o__Bacteroidales;f__Bacteroidaceae;g__Prevotella;s__Prevotella sp902786665
SRR12529070.bin.132	214	4649297	21725.7	39929	11035	137651	2034	43.65	99.08	1.73	d__Bacteria;p__Bacteroidota;c__Bacteroidia;o__Bacteroidales;f__Bacteroidaceae;g__Prevotella;s__Prevotella sp002449845
SRR12529267.bin.96	161	4629434	28754.2	55389	12286	140456	2251	53.66	92.86	1.81	d__Bacteria;p__Verrucomicrobiota;c__Lentisphaeria;o__UBA1407;f__UBA1407;g__RGIG3456;s__RGIG3456 sp017535315
SRR14556546.bin.1	99	4620948	46676.2	62946	22915	201687	2767	45.28	99.96	3.42	d__Bacteria;p__Bacteroidota;c__Bacteroidia;o__Bacteroidales;f__Tannerellaceae;g__Parabacteroides;s__Parabacteroides distasonis
SRR14556685.bin.22	145	4591069	31662.5	48369	16641	156265	2013	50.59	99.88	0.03	d__Bacteria;p__Pseudomonadota;c__Gammaproteobacteria;o__Enterobacterales;f__Enterobacteriaceae;g__Escherichia;s__Escherichia coli
SRR14556387.bin.65	203	4570457	22514.6	38334	11130	122901	2058	50.56	99.2	0.69	d__Bacteria;p__Bacteroidota;c__Bacteroidia;o__Bacteroidales;f__Bacteroidaceae;g__Prevotella;s__Prevotella sp902767775
SD5.bin.287	34	4561892	134173	243776	69771	413544	11064	45.29	98.65	0.77	d__Bacteria;p__Bacteroidota;c__Bacteroidia;o__Bacteroidales;f__Tannerellaceae;g__Parabacteroides;s__Parabacteroides distasonis
SRR23387578.bin.164	98	4545584	46383.5	75373	23489	171045	3336	54.99	92.27	2.03	d__Bacteria;p__Planctomycetota;c__Planctomycetia;o__Pirellulales;f__Thermoguttaceae;g__RGIG3701;s__
SRR19168683.bin.96	78	4541371	58222.7	91397	29390	219488	2159	49.41	92.67	2.2	d__Bacteria;p__Planctomycetota;c__Planctomycetia;o__Pirellulales;f__Thermoguttaceae;g__RUG11551;s__
SRR12529317.bin.5	393	4536688	11543.7	17386	5046	90865	2009	37.41	99.8	0.06	d__Bacteria;p__Bacillota;c__Bacilli;o__Bacillales_D;f__Amphibacillaceae;g__Oceanobacillus;s__Oceanobacillus profundus
SRR12529272.bin.74	499	4535006	9088.19	12492	4048	62442	2015	41.28	95.58	2.18	d__Bacteria;p__Bacillota_A;c__Clostridia;o__Lachnospirales;f__Lachnospiraceae;g__Butyrivibrio;s__
SRR14556268.bin.1	136	4509061	33154.9	49779	18089	143767	2131	50.84	99.96	0	d__Bacteria;p__Pseudomonadota;c__Gammaproteobacteria;o__Enterobacterales;f__Enterobacteriaceae;g__Escherichia;s__Escherichia coli
SRR23387574.bin.11	38	4492629	118227	213354	59257	470058	3868	45.25	99.87	0.48	d__Bacteria;p__Bacteroidota;c__Bacteroidia;o__Bacteroidales;f__Tannerellaceae;g__Parabacteroides;s__Parabacteroides distasonis
SRR14556371.bin.34	162	4482515	27669.8	47652	14412	197961	2374	48.78	99.91	1.56	d__Bacteria;p__Bacteroidota;c__Bacteroidia;o__Bacteroidales;f__Bacteroidaceae;g__Prevotella;s__Prevotella sp017428055
SRR12529383.bin.142	232	4478914	19305.7	28853	8580	173049	2016	48.88	91.08	1.99	d__Bacteria;p__Planctomycetota;c__Planctomycetia;o__Pirellulales;f__Thermoguttaceae;g__RUG11551;s__RUG11551 sp902770245
JL2.bin.128	123	4469092	36334.1	53799	16775	147423	2583	53.18	90.56	1.35	d__Bacteria;p__Verrucomicrobiota;c__Kiritimatiellia;o__RFP12;f__UBA1067;g__UBA1731;s__UBA1731 sp017936245
SRR23387578.bin.118	133	4466202	33580.5	55696	17005	248094	2085	42.53	95.11	1.33	d__Bacteria;p__Bacteroidota;c__Bacteroidia;o__Bacteroidales;f__Bacteroidaceae;g__Prevotella;s__Prevotella sp900314715
SD2.bin.194	185	4459037	24102.9	42113	11285	239030	2066	57.76	95.4	0.31	d__Bacteria;p__Planctomycetota;c__Planctomycetia;o__Pirellulales;f__Thermoguttaceae;g__RUG369;s__
SRR12529315.bin.15	300	4450458	14834.9	23798	6974	70654	2009	52.38	94.38	3.95	d__Bacteria;p__Bacteroidota;c__Bacteroidia;o__Bacteroidales;f__Bacteroidaceae;g__Prevotella;s__Prevotella sp017475265
SRR23387576.bin.139	51	4449306	87241.3	136307	42419	393486	5402	49.25	90.72	1.29	d__Bacteria;p__Planctomycetota;c__Planctomycetia;o__Pirellulales;f__Thermoguttaceae;g__RUG11551;s__
SRR14556553.bin.11	162	4429027	27339.7	43459	12868	166889	2073	41.97	99.23	0.05	d__Bacteria;p__Bacteroidota;c__Bacteroidia;o__Bacteroidales;f__Bacteroidaceae;g__Phocaeicola;s__Phocaeicola vulgatus
SRR23387593.bin.77	661	4401297	6658.54	8671	3186	32626	2007	55.86	87.91	4.77	d__Bacteria;p__Verrucomicrobiota;c__Lentisphaeria;o__UBA1407;f__UBA1407;g__UBA1407;s__UBA1407 sp902776645
SRR23387590.bin.66	403	4395177	10906.1	15774	5200	54413	2021	64.52	92.05	0.41	d__Bacteria;p__Verrucomicrobiota;c__Kiritimatiellia;o__RFP12;f__UBA3636;g__UBA3636;s__UBA3636 sp002448475
SRR12529072.bin.88	365	4391583	12031.7	16044	5904	67537	2008	49.43	93.9	1.7	d__Bacteria;p__Planctomycetota;c__Planctomycetia;o__Pirellulales;f__Thermoguttaceae;g__RUG11551;s__RUG11551 sp017407125
SRR12529380.bin.269	324	4382402	13525.9	25444	5013	122618	2018	43.09	85.73	3.92	d__Bacteria;p__Bacillota_A;c__Clostridia;o__Lachnospirales;f__Lachnospiraceae;g__Butyrivibrio;s__
AH1.bin.123	98	4377798	44671.4	98008	19941	329646	2020	62.76	90.5	2.73	d__Bacteria;p__Verrucomicrobiota;c__Kiritimatiellia;o__RFP12;f__UBA1067;g__RUG572;s__
SD1.bin.705	372	4349042	11691	17479	5202	79912	2009	58.25	95.79	4.23	d__Bacteria;p__Planctomycetota;c__Planctomycetia;o__Pirellulales;f__Thermoguttaceae;g__RUG369;s__
SRR23387592.bin.123	374	4346166	11620.8	17431	5725	76312	2014	42.2	97.1	1.26	d__Bacteria;p__Bacteroidota;c__Bacteroidia;o__Bacteroidales;f__Marinifilaceae;g__Butyricimonas;s__Butyricimonas virosa
AH4.bin.354	244	4343597	17801.6	27241	8810	101320	2081	59.95	96.1	4.84	d__Bacteria;p__Bacillota_A;c__Clostridia;o__Christensenellales;f__CAG-74;g__UBA2862;s__UBA2862 sp902765305
SRR12529306.bin.22	515	4341962	8430.99	12693	3617	57108	2009	45.45	85.83	2.63	d__Bacteria;p__Verrucomicrobiota;c__Lentisphaeria;o__Victivallales;f__UBA1829;g__RGIG8244;s__RGIG8244 sp017503545
GX5.bin.213	223	4340045	19462.1	33001	8994	105817	2148	53.49	84.92	1.42	d__Bacteria;p__Verrucomicrobiota;c__Kiritimatiellia;o__RFP12;f__UBA1067;g__UBA1731;s__UBA1731 sp017936245
AH5.bin.383	50	4339040	86780.8	142733	44760	493021	7389	42.23	93.55	0.07	d__Bacteria;p__Bacteroidota;c__Bacteroidia;o__Bacteroidales;f__Marinifilaceae;g__Butyricimonas;s__Butyricimonas virosa
SRR23387576.bin.209	201	4318463	21484.9	37898	9095	162439	2050	55.76	88.75	1.58	d__Bacteria;p__Bacteroidota;c__Bacteroidia;o__Bacteroidales;f__Bacteroidaceae;g__Prevotella;s__
SRR14556292.bin.16	594	4317865	7269.13	10203	3253	51514	2000	45.44	84.9	4.72	d__Bacteria;p__Verrucomicrobiota;c__Lentisphaeria;o__Victivallales;f__UBA1829;g__RGIG8244;s__
SX5.bin.364	168	4314914	25684	45686	11275	225046	2004	58.34	96.55	0	d__Bacteria;p__Planctomycetota;c__Planctomycetia;o__Pirellulales;f__Thermoguttaceae;g__RUG369;s__
JL2.bin.358	144	4307370	29912.3	46723	13515	343171	2014	58.36	95.4	0	d__Bacteria;p__Planctomycetota;c__Planctomycetia;o__Pirellulales;f__Thermoguttaceae;g__RUG369;s__
SRR23387574.bin.73	170	4305625	25327.2	42456	12218	156239	2026	42.27	98.43	1.76	d__Bacteria;p__Bacteroidota;c__Bacteroidia;o__Bacteroidales;f__Marinifilaceae;g__Butyricimonas;s__Butyricimonas virosa
SRR12529378.bin.234	100	4299539	42995.4	76367	19446	179379	2390	56.28	90.36	2.14	d__Bacteria;p__Planctomycetota;c__Planctomycetia;o__Pirellulales;f__Thermoguttaceae;g__RGIG3701;s__RGIG3701 sp017447865
SRR14556551.bin.2	87	4283699	49237.9	83272	27950	186130	2001	42.5	85.25	1.45	d__Bacteria;p__Bacteroidota;c__Bacteroidia;o__Bacteroidales;f__Bacteroidaceae;g__Bacteroides;s__Bacteroides zhangwenhongii
SRR12529041.bin.44	315	4282739	13596	20564	6301	68125	2011	48.91	88.37	2.19	d__Bacteria;p__Planctomycetota;c__Planctomycetia;o__Pirellulales;f__Thermoguttaceae;g__RUG11551;s__RUG11551 sp902770245
AH2.bin.142	86	4281733	49787.6	81250	22230	235663	2012	53.28	91.15	1.38	d__Bacteria;p__Verrucomicrobiota;c__Kiritimatiellia;o__RFP12;f__UBA1067;g__UBA1731;s__UBA1731 sp017936245
SRR23387573.bin.174	205	4262535	20792.8	43548	9122	252395	2012	41.84	99.44	0.72	d__Bacteria;p__Bacillota_A;c__Clostridia;o__Lachnospirales;f__Lachnospiraceae;g__Butyrivibrio;s__Butyrivibrio sp017413105
SRR17509614.bin.57	266	4261296	16019.9	26735	6936	152104	2004	42.64	95.11	0.97	d__Bacteria;p__Bacteroidota;c__Bacteroidia;o__Bacteroidales;f__Bacteroidaceae;g__Prevotella;s__Prevotella sp902798615
SRR23387595.bin.80	598	4257122	7118.93	10151	3148	47416	2004	69.57	89.48	3.89	d__Bacteria;p__Actinomycetota;c__Actinomycetia;o__Actinomycetales;f__Beutenbergiaceae;g__Ruania;s__
SRR23603175.bin.31	212	4250040	20047.4	42376	7787	121967	2022	45.65	93.35	3.29	d__Bacteria;p__Bacteroidota;c__Bacteroidia;o__Bacteroidales;f__Bacteroidaceae;g__Prevotella;s__Prevotella sp900315075
SRR12529318.bin.49	200	4250007	21250	32740	10421	81924	2104	52.44	94.22	2.36	d__Bacteria;p__Bacteroidota;c__Bacteroidia;o__Bacteroidales;f__Bacteroidaceae;g__Prevotella;s__Prevotella sp017475265
SRR23387589.bin.157	175	4248313	24276.1	37937	11887	126113	2061	55.23	92.18	1.03	d__Bacteria;p__Bacteroidota;c__Bacteroidia;o__Bacteroidales;f__Bacteroidaceae;g__Prevotella;s__
SX5.bin.389	44	4240524	96375.6	130530	55663	326008	12603	51.03	96.4	0.04	d__Bacteria;p__Pseudomonadota;c__Gammaproteobacteria;o__Enterobacterales;f__Enterobacteriaceae;g__Escherichia;s__Escherichia coli
AH2.bin.677	151	4231005	28019.9	51691	12555	144118	2015	36.78	94.79	4.1	d__Bacteria;p__Bacillota_A;c__Clostridia;o__Lachnospirales;f__Lachnospiraceae;g__COE1;s__COE1 sp017436865
JL5.bin.137	92	4226779	45943.2	64904	27090	190221	3020	53.69	91.89	1.15	d__Bacteria;p__Planctomycetota;c__Planctomycetia;o__Pirellulales;f__Thermoguttaceae;g__RGIG3701;s__RGIG3701 sp017939795
GX5.bin.137	172	4208671	24469	43785	12830	124787	2051	57.98	95.27	0.23	d__Bacteria;p__Planctomycetota;c__Planctomycetia;o__Pirellulales;f__Thermoguttaceae;g__RUG369;s__RUG369 sp017937685
SRR12529289.bin.34	168	4206125	25036.5	40435	11757	154217	2100	65	96.56	0.02	d__Bacteria;p__Pseudomonadota;c__Alphaproteobacteria;o__Sphingomonadales;f__Sphingomonadaceae;g__Sphingobium;s__Sphingobium yanoikuyae
GX5.bin.331	202	4195010	20767.4	30496	10023	93500	2281	50.98	95.08	0.73	d__Bacteria;p__Pseudomonadota;c__Gammaproteobacteria;o__Enterobacterales;f__Enterobacteriaceae;g__Escherichia;s__Escherichia coli
SRR14556496.bin.57	416	4180421	10049.1	16009	4235	76948	2009	44.59	93.66	4.23	d__Bacteria;p__Verrucomicrobiota;c__Lentisphaeria;o__Victivallales;f__UBA1829;g__SIG79;s__SIG79 sp017503375
SRR12529071.bin.196	112	4178508	37308.1	59296	19988	249993	2146	46.62	97.88	0.94	d__Bacteria;p__Bacteroidota;c__Bacteroidia;o__Bacteroidales;f__UBA3824;g__UBA3824;s__UBA3824 sp002393195
SRR23387575.bin.104	413	4176693	10113.1	14387	4837	70317	2010	48.27	92.98	4.74	d__Bacteria;p__Bacillota_A;c__Clostridia;o__Lachnospirales;f__Lachnospiraceae;g__UBA2868;s__UBA2868 sp003484785
SRR7755428.bin.33	512	4156856	8118.86	11707	3438	55480	2001	51.09	91.27	0.15	d__Bacteria;p__Pseudomonadota;c__Gammaproteobacteria;o__Enterobacterales;f__Enterobacteriaceae;g__Escherichia;s__Escherichia coli
SRR12529043.bin.196	426	4153228	9749.36	13341	4250	62600	2007	67.95	96.12	2.85	d__Bacteria;p__Pseudomonadota;c__Alphaproteobacteria;o__Sphingomonadales;f__Sphingomonadaceae;g__Sphingomonas;s__Sphingomonas sp017418975
SRR12529274.bin.18	358	4135147	11550.7	16053	5558	70073	2007	46.72	86.52	0.62	d__Bacteria;p__Fibrobacterota;c__Fibrobacteria;o__Fibrobacterales;f__Fibrobacteraceae;g__Fibrobacter;s__Fibrobacter sp017545445
SRR7755280.bin.46	63	4134395	65625.3	125040	39151	336977	2153	50.42	99.01	2.99	d__Bacteria;p__Bacteroidota;c__Bacteroidia;o__Bacteroidales;f__Bacteroidaceae;g__Prevotella;s__Prevotella sp017508965
AH1.bin.98	151	4130303	27353	53047	14148	146292	2192	31.57	97.99	1.79	d__Bacteria;p__Bacillota_A;c__Clostridia;o__Lachnospirales;f__Lachnospiraceae;g__JAILNW01;s__
SD5.bin.327	47	4128924	87849.4	216667	50807	628992	2024	58.14	96.55	0	d__Bacteria;p__Planctomycetota;c__Planctomycetia;o__Pirellulales;f__Thermoguttaceae;g__RUG369;s__RUG369 sp017937485
SRR19168697.bin.46	107	4102710	38343.1	90433	20625	403097	2078	53.41	98.96	2.12	d__Bacteria;p__Bacteroidota;c__Bacteroidia;o__Bacteroidales;f__Bacteroidaceae;g__Prevotella;s__
GX5.bin.619	199	4101781	20612	29781	9497	102610	2011	53.39	95.33	1.53	d__Bacteria;p__Planctomycetota;c__Planctomycetia;o__Pirellulales;f__Thermoguttaceae;g__RGIG3701;s__RGIG3701 sp015062085
SRR12529265.bin.364	182	4101058	22533.3	40768	11850	102146	2063	36.65	93.36	2.97	d__Bacteria;p__Bacteroidota;c__Bacteroidia;o__Bacteroidales;f__UBA3824;g__UBA3824;s__UBA3824 sp017541145
SRR12529070.bin.155	132	4086349	30957.2	49860	16458	160885	2037	48.87	92.15	0.66	d__Bacteria;p__Bacteroidota;c__Bacteroidia;o__Bacteroidales;f__Bacteroidaceae;g__Prevotella;s__Prevotella sp017428055
SRR23387574.bin.60	822	4084574	4969.07	5557	2677	29786	2012	43.51	80.64	4.39	d__Bacteria;p__Bacteroidota;c__Bacteroidia;o__Bacteroidales;f__Marinifilaceae;g__Butyricimonas;s__Butyricimonas sp900184685
AH4.bin.187	55	4083308	74242	144623	42384	377633	2260	57.99	96.55	0	d__Bacteria;p__Planctomycetota;c__Planctomycetia;o__Pirellulales;f__Thermoguttaceae;g__RUG369;s__RUG369 sp017937485
AH1.bin.376	197	4080420	20712.8	31875	10654	114404	2314	41.28	95.57	3.64	d__Bacteria;p__Bacillota_A;c__Clostridia;o__Lachnospirales;f__Lachnospiraceae;g__Acetatifactor;s__
SRR12529268.bin.17	211	4067585	19277.7	35828	7626	188201	2030	48.18	88.77	1.6	d__Bacteria;p__Bacteroidota;c__Bacteroidia;o__Bacteroidales;f__Bacteroidaceae;g__RUG11857;s__RUG11857 sp902773225
JL5.bin.361	100	4067558	40675.6	74789	21677	276151	2181	58.14	94.25	0	d__Bacteria;p__Planctomycetota;c__Planctomycetia;o__Pirellulales;f__Thermoguttaceae;g__RUG369;s__RUG369 sp017937485
SRR7755116.bin.14	482	4059818	8422.86	12255	3804	38799	2001	62.75	95.15	4.79	d__Bacteria;p__Verrucomicrobiota;c__Kiritimatiellia;o__RFP12;f__UBA1067;g__RUG572;s__RUG572 sp017563185
JL1.bin.202	291	4058979	13948.4	19686	6043	82259	2019	54	95.33	2.3	d__Bacteria;p__Planctomycetota;c__Planctomycetia;o__Pirellulales;f__Thermoguttaceae;g__RGIG3701;s__RGIG3701 sp017939795
SRR12529058.bin.117	442	4054949	9174.09	13364	4025	104348	2004	48.59	83.88	4.31	d__Bacteria;p__Planctomycetota;c__Planctomycetia;o__Pirellulales;f__Thermoguttaceae;g__RGIG3701;s__RGIG3701 sp017408405
SD5.bin.468	31	4054709	130797	175179	72178	548108	6130	46.71	96.65	1.98	d__Bacteria;p__Bacteroidota;c__Bacteroidia;o__Bacteroidales;f__Bacteroidaceae;g__Bacteroides;s__Bacteroides uniformis
AH3.bin.409	503	4049507	8050.71	10869	3796	51121	2007	58.43	95.98	3.55	d__Bacteria;p__Planctomycetota;c__Planctomycetia;o__Pirellulales;f__Thermoguttaceae;g__RUG369;s__
SRR23387574.bin.22	60	4049037	67483.9	137604	31510	361322	3668	42.07	82.71	0.44	d__Bacteria;p__Bacteroidota;c__Bacteroidia;o__Bacteroidales;f__Bacteroidaceae;g__Bacteroides;s__Bacteroides caccae
SRR14556431.bin.3	509	4048176	7953.19	11065	3803	46365	2001	38.82	86.32	4.42	d__Bacteria;p__Bacillota_A;c__Clostridia;o__Lachnospirales;f__Lachnospiraceae;g__Butyrivibrio;s__Butyrivibrio sp024699075
SRR12529396.bin.247	158	4045626	25605.2	44227	14376	138436	2008	47.64	93.65	0.25	d__Bacteria;p__Bacteroidota;c__Bacteroidia;o__Bacteroidales;f__Bacteroidaceae;g__UBA4372;s__UBA4372 sp017427185
SRR14556537.bin.41	268	4041120	15078.8	22312	7435	76987	2243	45.53	88.51	0.19	d__Bacteria;p__Bacteroidota;c__Bacteroidia;o__Bacteroidales;f__Tannerellaceae;g__Parabacteroides;s__Parabacteroides distasonis
SD5.bin.351	369	4024878	10907.5	14686	5014	68888	2030	60.76	97.31	2.96	d__Bacteria;p__Actinomycetota;c__Coriobacteriia;o__Coriobacteriales;f__Eggerthellaceae;g__UBA9715;s__
SRR14556454.bin.62	414	4022755	9716.8	12984	4551	52565	2032	51.09	93.92	1.27	d__Bacteria;p__Pseudomonadota;c__Gammaproteobacteria;o__Enterobacterales;f__Enterobacteriaceae;g__Escherichia;s__Escherichia coli
SRR12529283.bin.43	113	4011952	35504	68851	16844	193159	2097	51.02	100	0.67	d__Bacteria;p__Bacteroidota;c__Bacteroidia;o__Bacteroidales;f__UBA3663;g__UBA3663;s__UBA3663 sp900319235
SRR7755105.bin.39	302	4007349	13269.4	24972	5216	136601	2015	41.05	100	3.48	d__Bacteria;p__Bacillota_A;c__Clostridia;o__Oscillospirales;f__Acutalibacteraceae;g__UBA1213;s__
SRR7755274.bin.48	115	3996645	34753.4	55839	18164	162387	2033	63.26	97.02	2.03	d__Bacteria;p__Verrucomicrobiota;c__Lentisphaeria;o__Victivallales;f__Victivallaceae;g__UBA1776;s__
SRR14556422.bin.33	281	3987996	14192.2	24557	6101	91374	2028	63.37	92.66	1.16	d__Bacteria;p__Verrucomicrobiota;c__Kiritimatiellia;o__RFP12;f__UBA1067;g__RUG572;s__
SRR23387593.bin.53	216	3984313	18445.9	27921	9056	88682	2001	60.89	89.99	1.7	d__Bacteria;p__Verrucomicrobiota;c__Kiritimatiellia;o__RFP12;f__UBA1067;g__UBA1211;s__UBA1211 sp002309585
SD5.bin.650	72	3984254	55336.9	83037	27307	234993	3802	42.06	91.4	0	d__Bacteria;p__Bacteroidota;c__Bacteroidia;o__Bacteroidales;f__Marinifilaceae;g__Butyricimonas;s__Butyricimonas virosa
SRR23387602.bin.54	173	3980010	23005.8	33772	11390	95560	2522	44.19	99.84	3.74	d__Bacteria;p__Bacillota;c__Bacilli;o__Erysipelotrichales;f__Erysipelotrichaceae;g__Clostridium_AQ;s__Clostridium_AQ innocuum
JL1.bin.107	126	3975341	31550.3	116522	12431	315326	2131	45.95	97.2	3.72	d__Bacteria;p__Bacillota_A;c__Clostridia;o__Lachnospirales;f__Lachnospiraceae;g__Acetatifactor;s__Acetatifactor sp015057005
SRR14556683.bin.28	844	3968115	4701.56	5562	2531	19851	2006	51.87	81.39	1.56	d__Bacteria;p__Verrucomicrobiota;c__Lentisphaeria;o__Victivallales;f__UBA1829;g__UBA11452;s__UBA11452 sp003526375
SRR7755281.bin.42	63	3962951	62904	99766	35522	379839	2042	53.54	89.3	0.5	d__Bacteria;p__Bacteroidota;c__Bacteroidia;o__Bacteroidales;f__Bacteroidaceae;g__Prevotella;s__Prevotella sp900318685
SRR12529382.bin.28	241	3951752	16397.3	23622	8273	91142	2041	55.03	90.13	0.25	d__Bacteria;p__Bacteroidota;c__Bacteroidia;o__Bacteroidales;f__Bacteroidaceae;g__Prevotella;s__Prevotella sp017417465
SRR12529377.bin.523	102	3946641	38692.6	61675	20258	199173	2344	56.95	94.48	2.66	d__Bacteria;p__Verrucomicrobiota;c__Kiritimatiellia;o__RFP12;f__UBA1067;g__UBA1200;s__UBA1200 sp017454745
SRR14556279.bin.39	383	3944887	10300	14640	5016	76962	2006	43.09	81.73	2.98	d__Bacteria;p__Bacillota_A;c__Clostridia;o__Lachnospirales;f__Lachnospiraceae;g__Oribacterium;s__Oribacterium sp002371295
SRR12529266.bin.331	112	3944737	35220.9	58687	17596	120431	2976	47.06	99.3	0.75	d__Bacteria;p__Bacillota_A;c__Clostridia;o__Lachnospirales;f__Lachnospiraceae;g__Acetatifactor;s__Acetatifactor sp017527205
SRR7755281.bin.44	39	3941757	101071	183299	95601	364809	2683	46.57	99.99	0.23	d__Bacteria;p__Bacteroidota;c__Bacteroidia;o__Bacteroidales;f__Bacteroidaceae;g__Prevotella;s__Prevotella sp902784755
GX1.bin.153	381	3941071	10344	15196	4535	97098	2033	58.28	95.02	0.57	d__Bacteria;p__Planctomycetota;c__Planctomycetia;o__Pirellulales;f__Thermoguttaceae;g__RUG369;s__
SD3.bin.362	201	3938349	19593.8	27734	9968	81586	2454	54.05	94.19	1.15	d__Bacteria;p__Planctomycetota;c__Planctomycetia;o__Pirellulales;f__Thermoguttaceae;g__RGIG3701;s__RGIG3701 sp017939795
SRR12529377.bin.260	338	3931246	11630.9	17429	5134	98736	2079	61.51	88.18	3.04	d__Bacteria;p__Verrucomicrobiota;c__Lentisphaeria;o__Victivallales;f__Victivallaceae;g__UBA1784;s__UBA1784 sp017443585
SRR23387589.bin.357	129	3931096	30473.6	63605	16377	265761	2023	47.63	92.33	0.82	d__Bacteria;p__Bacteroidota;c__Bacteroidia;o__Bacteroidales;f__Bacteroidaceae;g__UBA4372;s__UBA4372 sp017427185
SX3.bin.579	103	3930879	38163.9	54506	18327	139153	3184	41.84	93.41	2.38	d__Bacteria;p__Bacteroidota;c__Bacteroidia;o__Bacteroidales;f__UBA3824;g__UBA3824;s__UBA3824 sp017394445
SRR14556434.bin.52	76	3918675	51561.5	84829	25483	268768	3551	47.89	100	0.49	d__Bacteria;p__Fibrobacterota;c__Fibrobacteria;o__Fibrobacterales;f__Fibrobacteraceae;g__Fibrobacter;s__Fibrobacter succinogenes_J
SRR7755281.bin.30	212	3916942	18476.1	31392	7757	104345	2005	47.77	94.42	1.33	d__Bacteria;p__Bacteroidota;c__Bacteroidia;o__Bacteroidales;f__Bacteroidaceae;g__Prevotella;s__
SRR12529293.bin.111	124	3908684	31521.6	52385	14915	156905	2771	60.54	92.57	1.54	d__Bacteria;p__Verrucomicrobiota;c__Kiritimatiellia;o__RFP12;f__UBA1067;g__UBA1067;s__UBA1067 sp017514235
SRR12529291.bin.74	225	3905370	17357.2	29876	7114	102015	2124	60.79	97.44	3.38	d__Bacteria;p__Actinomycetota;c__Coriobacteriia;o__Coriobacteriales;f__Atopobiaceae;g__RUG440;s__RUG440 sp017533825
SD2.bin.124	228	3900250	17106.4	30844	7164	118499	2017	49.55	94.62	3.84	d__Bacteria;p__Bacillota_A;c__Clostridia;o__Lachnospirales;f__Lachnospiraceae;g__UBA1066;s__
SRR23387593.bin.153	59	3896111	66035.8	106588	38826	248611	2023	44.54	100	0.96	d__Bacteria;p__Bacteroidota;c__Bacteroidia;o__Bacteroidales;f__Paludibacteraceae;g__RGIG10190;s__RGIG10190 sp017553575
SRR23387593.bin.7	171	3895307	22779.6	36009	10660	123009	2466	60.54	93.03	0.54	d__Bacteria;p__Bacillota_A;c__Clostridia;o__Oscillospirales;f__CAG-272;g__UMGS1696;s__UMGS1696 sp902782445
GX2.bin.372	503	3889828	7733.26	10088	3647	34446	2004	51.13	87.5	1.95	d__Bacteria;p__Pseudomonadota;c__Gammaproteobacteria;o__Enterobacterales;f__Enterobacteriaceae;g__Escherichia;s__Escherichia coli
SRR23387590.bin.154	236	3884976	16461.8	26088	7966	93308	2023	58.37	90.66	3.41	d__Bacteria;p__Verrucomicrobiota;c__Kiritimatiellia;o__RFP12;f__UBA1067;g__UBA1067;s__
AH4.bin.59	56	3874471	69187	97462	37554	290602	3090	47.28	95.63	1.12	d__Bacteria;p__Bacteroidota;c__Bacteroidia;o__Bacteroidales;f__Bacteroidaceae;g__Phocaeicola_A;s__Phocaeicola_A sp017516265
SRR14556551.bin.18	367	3872962	10553	14623	4964	64468	2033	45.5	95.54	3.41	d__Bacteria;p__Bacillota_A;c__Clostridia;o__Lachnospirales;f__Lachnospiraceae;g__Roseburia;s__Roseburia sp017626625
SD1.bin.575	122	3872892	31745	44468	15459	212449	2777	53.49	97.65	1.34	d__Bacteria;p__Bacillota_A;c__Clostridia;o__Oscillospirales;f__CAG-272;g__RGIG3925;s__
SRR7755275.bin.27	36	3869712	107492	197140	60576	403996	2034	42.88	99.53	1.44	d__Bacteria;p__Bacillota_A;c__Clostridia;o__Oscillospirales;f__Ruminococcaceae;g__Ruminococcus;s__Ruminococcus flavefaciens
SRR14556423.bin.31	304	3867252	12721.2	18750	5951	69703	2008	48.15	92.35	0.69	d__Bacteria;p__Bacillota_A;c__Clostridia;o__Lachnospirales;f__Lachnospiraceae;g__Acetatifactor;s__Acetatifactor sp902766425
SD5.bin.393	175	3864549	22083.1	41568	9244	539703	2026	37.09	91.79	3.24	d__Bacteria;p__Bacillota_A;c__Clostridia;o__Lachnospirales;f__Lachnospiraceae;g__Agathobacter;s__
SRR19168690.bin.10	116	3864211	33312.2	56906	19541	206467	2039	50.36	93.29	1.23	d__Bacteria;p__Bacteroidota;c__Bacteroidia;o__Bacteroidales;f__Bacteroidaceae;g__Prevotella;s__Prevotella sp017428805
SRR23387588.bin.94	129	3861412	29933.4	61051	13183	154705	2060	52.31	92.06	3.52	d__Bacteria;p__Bacteroidota;c__Bacteroidia;o__Bacteroidales;f__Bacteroidaceae;g__UBA4372;s__UBA4372 sp902779165
SRR14556438.bin.58	334	3857493	11549.4	19412	4507	73528	2046	53.87	80.48	3.69	d__Bacteria;p__Bacteroidota;c__Bacteroidia;o__Bacteroidales;f__Bacteroidaceae;g__Prevotella;s__
SRR23387602.bin.38	93	3857483	41478.3	67712	20518	286059	2767	46.55	88.58	0.16	d__Bacteria;p__Bacteroidota;c__Bacteroidia;o__Bacteroidales;f__Bacteroidaceae;g__Bacteroides;s__Bacteroides uniformis
SRR14556538.bin.3	225	3854679	17131.9	23907	8869	81641	2097	43.35	98.79	0.49	d__Bacteria;p__Bacteroidota;c__Bacteroidia;o__Bacteroidales;f__Marinifilaceae;g__Odoribacter;s__Odoribacter splanchnicus
SRR12529043.bin.22	135	3852074	28533.9	44750	16637	183918	2080	60.06	85.31	4.58	d__Bacteria;p__Verrucomicrobiota;c__Kiritimatiellia;o__RFP12;f__UBA1067;g__UBA1067;s__UBA1067 sp017403825
SRR12529319.bin.130	92	3850658	41855	66408	20795	354487	2210	65.8	99.74	0.98	d__Bacteria;p__Pseudomonadota;c__Alphaproteobacteria;o__Sphingomonadales;f__Sphingomonadaceae;g__Sphingomonas;s__Sphingomonas paucimobilis
AH3.bin.83	174	3847148	22110	34301	10795	116439	2180	44.76	93.89	1.35	d__Bacteria;p__Verrucomicrobiota;c__Lentisphaeria;o__Victivallales;f__UBA1829;g__SIG79;s__SIG79 sp017503375
SRR14556367.bin.26	194	3846987	19829.8	43134	7841	147804	2038	39.26	99.99	4.01	d__Bacteria;p__Bacillota_A;c__Clostridia;o__Lachnospirales;f__Lachnospiraceae;g__Pseudobutyrivibrio;s__
AH1.bin.710	281	3839733	13664.5	21032	5940	102355	2003	58.42	90.25	0	d__Bacteria;p__Bacillota_A;c__Clostridia;o__Oscillospirales;f__CAG-272;g__Flemingibacterium;s__
SRR12529302.bin.68	424	3829989	9032.99	13230	3990	69218	2040	69.82	97.22	0.46	d__Bacteria;p__Pseudomonadota;c__Alphaproteobacteria;o__Caulobacterales;f__Caulobacteraceae;g__PUIC01;s__PUIC01 sp017418605
SRR14556549.bin.12	146	3823303	26187	41730	13641	119373	2053	45.74	90.06	1.37	d__Bacteria;p__Bacteroidota;c__Bacteroidia;o__Bacteroidales;f__Tannerellaceae;g__Parabacteroides;s__Parabacteroides merdae
SRR14556544.bin.39	187	3817850	20416.3	28407	10043	86273	2191	47.29	89.53	2.09	d__Bacteria;p__Bacteroidota;c__Bacteroidia;o__Bacteroidales;f__Bacteroidaceae;g__Bacteroides;s__Bacteroides uniformis
SRR12529267.bin.77	160	3813745	23835.9	32311	12303	105759	2036	42.38	94.9	1.07	d__Bacteria;p__Bacteroidota;c__Bacteroidia;o__Bacteroidales;f__Bacteroidaceae;g__Prevotella;s__Prevotella sp900314715
SRR12529032.bin.19	287	3813455	13287.3	20088	6088	91723	2006	55.56	88.76	1.08	d__Bacteria;p__Bacillota_A;c__Clostridia;o__Oscillospirales;f__Acutalibacteraceae;g__RGIG2774;s__RGIG2774 sp017429345
SRR14556537.bin.20	166	3812703	22968.1	30606	11383	115508	2074	43.52	95.35	0.47	d__Bacteria;p__Bacteroidota;c__Bacteroidia;o__Bacteroidales;f__Marinifilaceae;g__Odoribacter;s__Odoribacter splanchnicus
SD5.bin.383	486	3809676	7838.84	9515	3944	44718	2015	42	81.65	3.02	d__Bacteria;p__Bacteroidota;c__Bacteroidia;o__Bacteroidales;f__Bacteroidaceae;g__Bacteroides;s__Bacteroides xylanisolvens
SRR7755105.bin.100	275	3809478	13852.6	21128	6233	87037	2008	44.95	84.52	2.91	d__Bacteria;p__Bacillota_A;c__Clostridia;o__Lachnospirales;f__Lachnospiraceae;g__CAG-590;s__
SRR14556459.bin.56	191	3805619	19924.7	31004	9785	114289	2016	47.38	86.74	3.59	d__Bacteria;p__Bacteroidota;c__Bacteroidia;o__Bacteroidales;f__Bacteroidaceae;g__Phocaeicola_A;s__Phocaeicola_A sp017516265
SRR12529042.bin.29	244	3792550	15543.2	23878	7186	89918	2020	61.31	86.7	1.78	d__Bacteria;p__Verrucomicrobiota;c__Lentisphaeria;o__Victivallales;f__Victivallaceae;g__UBA1784;s__UBA1784 sp017450705
SRR12529038.bin.3	267	3791835	14201.6	21893	6600	77467	2005	48.46	81.97	4.05	d__Bacteria;p__Chloroflexota;c__Anaerolineae;o__Anaerolineales;f__Anaerolineaceae;g__Flexilinea;s__
SRR23387589.bin.133	218	3789528	17383.2	28394	7636	110265	2065	44.94	99.9	2.97	d__Bacteria;p__Bacillota_A;c__Clostridia;o__Oscillospirales;f__Ruminococcaceae;g__Ruminococcus_D;s__Ruminococcus_D albus_A
SD2.bin.696	173	3785608	21882.1	28514	10727	141926	2064	48.04	94.19	1.15	d__Bacteria;p__Planctomycetota;c__Planctomycetia;o__Pirellulales;f__Thermoguttaceae;g__RGIG3701;s__RGIG3701 sp017408405
ERR3525310.bin.115	169	3779806	22365.7	64866	7460	173534	2082	49.54	94.39	2.3	d__Bacteria;p__Bacteroidota;c__Bacteroidia;o__Bacteroidales;f__Bacteroidaceae;g__Prevotella;s__Prevotella sp017474925
SRR12529269.bin.428	100	3766179	37661.8	70092	17205	241324	2178	47.08	98.27	0.43	d__Bacteria;p__Bacillota_A;c__Clostridia;o__Lachnospirales;f__Lachnospiraceae;g__Acetatifactor;s__Acetatifactor sp017527205
JL3.bin.330	114	3760303	32985.1	56229	18745	160690	2093	50.24	91.86	3.38	d__Bacteria;p__Verrucomicrobiota;c__Lentisphaeria;o__Victivallales;f__UBA1829;g__UBA1829;s__
SRR12529274.bin.74	130	3757557	28904.3	46799	12996	135115	2195	49.62	98.09	0.83	d__Bacteria;p__Bacteroidota;c__Bacteroidia;o__Bacteroidales;f__Bacteroidaceae;g__RUG11857;s__RUG11857 sp017509605
SRR14556422.bin.50	213	3756664	17636.9	25422	8553	95151	2292	48.8	86.89	4.27	d__Bacteria;p__Bacteroidota;c__Bacteroidia;o__Bacteroidales;f__F082;g__Limimorpha;s__
SRR12529031.bin.196	217	3752500	17292.6	24425	8322	160687	2000	51.75	90.67	1.63	d__Bacteria;p__Bacteroidota;c__Bacteroidia;o__Bacteroidales;f__Bacteroidaceae;g__Prevotella;s__Prevotella sp900315455
SRR14556542.bin.35	518	3750033	7239.45	9257	3397	73851	2005	42.62	84.3	1.61	d__Bacteria;p__Bacteroidota;c__Bacteroidia;o__Bacteroidales;f__Bacteroidaceae;g__Phocaeicola;s__Phocaeicola faecalis
SRR7755419.bin.37	45	3749944	83332.1	138002	37478	413815	2253	54.46	90.48	0.06	d__Bacteria;p__Bacteroidota;c__Bacteroidia;o__Bacteroidales;f__Bacteroidaceae;g__UBA4372;s__UBA4372 sp017429525
SRR14556328.bin.33	294	3748256	12749.2	18183	6454	70055	2051	51.86	91.62	0.57	d__Bacteria;p__Bacteroidota;c__Bacteroidia;o__Bacteroidales;f__Bacteroidaceae;g__Prevotella;s__Prevotella sp900315455
SRR23387580.bin.189	136	3748152	27559.9	47796	12118	156217	2016	51.88	95.16	2.41	d__Bacteria;p__Eremiobacterota;c__Xenobia;o__Xenobiales;f__Xenobiaceae;g__JAFSXO01;s__
SRR12529071.bin.89	142	3735332	26305.2	46279	12888	132734	2045	39.35	93.11	1.58	d__Bacteria;p__Bacteroidota;c__Bacteroidia;o__Bacteroidales;f__UBA3824;g__UBA3824;s__UBA3824 sp017417315
SRR12529037.bin.189	106	3734517	35231.3	88047	14547	261124	2626	41.27	93.81	0.41	d__Bacteria;p__Bacillota_A;c__Clostridia;o__Lachnospirales;f__Lachnospiraceae;g__Butyrivibrio;s__Butyrivibrio sp017433805
SRR18765416.bin.41	124	3731470	30092.5	52810	14329	244983	2094	51.02	97.9	2.99	d__Bacteria;p__Bacteroidota;c__Bacteroidia;o__Bacteroidales;f__Bacteroidaceae;g__Prevotella;s__Prevotella sp900319905
SRR23387602.bin.42	59	3728301	63191.5	94979	32867	254173	2219	46.31	98.44	0.01	d__Bacteria;p__Bacteroidota;c__Bacteroidia;o__Bacteroidales;f__Dysgonomonadaceae;g__Petrimonas;s__
SRR23387578.bin.113	172	3724164	21652.1	38087	9395	136982	2044	49.7	87.51	4.93	d__Bacteria;p__Bacteroidota;c__Bacteroidia;o__Bacteroidales;f__Bacteroidaceae;g__Prevotella;s__Prevotella sp016290175
SRR14556339.bin.33	315	3723308	11820	15951	5539	78520	2083	48.7	98.85	0.79	d__Bacteria;p__Bacillota_A;c__Clostridia;o__Lachnospirales;f__Lachnospiraceae;g__Acetatifactor;s__Acetatifactor sp024693365
SRR23387576.bin.56	124	3721458	30011.8	66161	13213	247377	2283	45.7	92.65	4.05	d__Bacteria;p__Bacteroidota;c__Bacteroidia;o__Bacteroidales;f__Bacteroidaceae;g__UBA1786;s__UBA1786 sp017529865
SRR14556551.bin.7	191	3721033	19481.8	34099	8444	144048	2020	39.23	96.85	2.87	d__Bacteria;p__Bacillota_A;c__Clostridia;o__Lachnospirales;f__Lachnospiraceae;g__Agathobacter;s__
SRR12529047.bin.119	135	3719036	27548.4	41654	13677	160058	2069	49.03	90.27	1.01	d__Bacteria;p__Bacteroidota;c__Bacteroidia;o__Bacteroidales;f__Bacteroidaceae;g__UBA4334;s__UBA4334 sp902800305
SRR12529267.bin.369	144	3711937	25777.3	36443	13673	113413	2227	60.26	92.99	0.51	d__Bacteria;p__Bacillota_A;c__Clostridia;o__Oscillospirales;f__CAG-272;g__UMGS1696;s__UMGS1696 sp902773525
SRR14556551.bin.15	391	3711695	9492.83	13032	4393	51373	2032	47.29	84.07	3.62	d__Bacteria;p__Bacteroidota;c__Bacteroidia;o__Bacteroidales;f__Bacteroidaceae;g__Bacteroides;s__Bacteroides uniformis
SRR12529315.bin.156	170	3709255	21819.2	40087	12216	115113	2035	47.17	91.44	2.23	d__Bacteria;p__Bacteroidota;c__Bacteroidia;o__Bacteroidales;f__Bacteroidaceae;g__UBA3839;s__UBA3839 sp902798705
SRR7755105.bin.71	171	3707714	21682.5	44904	9507	183942	2061	43.36	83.07	1.33	d__Bacteria;p__Bacillota_A;c__Clostridia;o__Lachnospirales;f__Lachnospiraceae;g__Butyribacter;s__Butyribacter sp017476305
SRR12529379.bin.362	96	3707637	38621.2	86431	20287	190605	2016	58.54	89.99	2.98	d__Bacteria;p__Verrucomicrobiota;c__Lentisphaeria;o__Victivallales;f__UBA1829;g__UBA11452;s__
SX5.bin.257	91	3698227	40639.9	89238	22273	214079	2072	43.35	90.28	3.45	d__Bacteria;p__Bacillota_A;c__Clostridia;o__Lachnospirales;f__Lachnospiraceae;g__Acetatifactor;s__
SRR7755281.bin.32	57	3695486	64833.1	92565	41694	319888	2225	48.53	99.26	0	d__Bacteria;p__Bacteroidota;c__Bacteroidia;o__Bacteroidales;f__Bacteroidaceae;g__Prevotella;s__
SRR18765418.bin.6	733	3689901	5033.97	5798	2719	28290	2001	53.52	84.2	3.21	d__Bacteria;p__Bacillota_A;c__Clostridia;o__Christensenellales;f__CAG-74;g__Ventricola;s__Ventricola sp002395225
SRR7755275.bin.17	39	3689072	94591.6	217943	48478	360137	2240	52.04	99.65	0.02	d__Bacteria;p__Bacteroidota;c__Bacteroidia;o__Bacteroidales;f__Bacteroidaceae;g__UBA4372;s__
JL3.bin.509	129	3687047	28581.8	57116	16368	135545	2034	62.27	92.57	1.58	d__Bacteria;p__Verrucomicrobiota;c__Kiritimatiellia;o__RFP12;f__UBA1067;g__RUG572;s__RUG572 sp017563185
JL5.bin.51	360	3686377	10239.9	13797	5122	52337	2003	61.07	95.51	3.9	d__Bacteria;p__Bacillota_A;c__Clostridia;o__Christensenellales;f__CAG-74;g__UBA2862;s__UBA2862 sp902765305
SRR14556539.bin.27	219	3684426	16823.9	36916	6064	169721	2021	39.48	84.68	4.03	d__Bacteria;p__Bacillota_A;c__Clostridia;o__Lachnospirales;f__Lachnospiraceae;g__HGM12587;s__
SRR12529041.bin.144	109	3682722	33786.4	61557	18311	208570	2007	59.91	92.01	1.38	d__Bacteria;p__Planctomycetota;c__Planctomycetia;o__Pirellulales;f__Thermoguttaceae;g__RUG695;s__RUG695 sp017434455
SRR23387590.bin.51	142	3675133	25881.2	43578	11892	137381	2184	62.04	91.75	1.31	d__Bacteria;p__Verrucomicrobiota;c__Kiritimatiellia;o__RFP12;f__UBA1067;g__UBA1067;s__UBA1067 sp902799955
SRR12529392.bin.133	133	3673984	27623.9	44583	14704	129262	2040	37.22	93.49	0.27	d__Bacteria;p__Bacillota_A;c__Clostridia;o__Lachnospirales;f__Lachnospiraceae;g__RGIG3002;s__RGIG3002 sp017437065
SRR12529050.bin.12	280	3673799	13120.7	20565	5861	102694	2009	49.16	88.14	2.45	d__Bacteria;p__Chloroflexota;c__Anaerolineae;o__Anaerolineales;f__Anaerolineaceae;g__Flexilinea;s__Flexilinea sp017432685
SRR23603173.bin.35	319	3672535	11512.6	17356	5222	84571	2003	51.63	92.24	2.62	d__Bacteria;p__Bacteroidota;c__Bacteroidia;o__Bacteroidales;f__UBA3663;g__UBA3663;s__UBA3663 sp900319235
SRR12529050.bin.163	280	3670325	13108.3	19906	5642	84553	2005	34.34	99.97	0.23	d__Bacteria;p__Bacillota;c__Bacilli;o__Lactobacillales;f__Carnobacteriaceae;g__Carnobacterium;s__Carnobacterium maltaromaticum
SRR12529389.bin.204	278	3662298	13173.7	20833	5702	131291	2055	70.28	99.95	0	d__Bacteria;p__Actinomycetota;c__Actinomycetia;o__Actinomycetales;f__Microbacteriaceae;g__Microbacterium;s__Microbacterium sp001984105
SRR12529283.bin.56	296	3661006	12368.3	20278	5226	75405	2012	49.44	93.53	1.16	d__Bacteria;p__Bacteroidota;c__Bacteroidia;o__Bacteroidales;f__Bacteroidaceae;g__Prevotella;s__Prevotella sp017474925
SRR12529302.bin.15	48	3659837	76246.6	168812	37436	355665	2264	59.93	99.71	0.35	d__Bacteria;p__Pseudomonadota;c__Alphaproteobacteria;o__Rhizobiales;f__Hyphomicrobiaceae;g__Hyphomicrobium_B;s__Hyphomicrobium_B sp017512425
SRR12529071.bin.167	201	3658979	18203.9	31415	7549	112831	2017	37.75	89.88	2.66	d__Bacteria;p__Bacteroidota;c__Bacteroidia;o__Bacteroidales;f__UBA3824;g__UBA3824;s__UBA3824 sp017412115
SRR12529048.bin.81	294	3658182	12442.8	19267	5880	61104	2035	56.48	85.22	0.67	d__Bacteria;p__Bacteroidota;c__Bacteroidia;o__Bacteroidales;f__Bacteroidaceae;g__Prevotella;s__Prevotella sp902786565
SRR7755418.bin.44	122	3656072	29967.8	45711	16619	121190	2235	52.86	92.05	2	d__Bacteria;p__Bacillota_A;c__Clostridia;o__Oscillospirales;f__Ruminococcaceae;g__Firm-04;s__Firm-04 sp021152595
SRR23387591.bin.133	36	3655349	101537	195899	45016	321514	2452	47.43	99.93	1.12	d__Bacteria;p__Bacillota_A;c__Clostridia;o__Lachnospirales;f__Lachnospiraceae;g__Acetatifactor;s__
SRR12529302.bin.128	218	3653737	16760.3	25708	7554	137573	2007	53.89	92.34	0.96	d__Bacteria;p__Pseudomonadota;c__Gammaproteobacteria;o__Pseudomonadales;f__Halomonadaceae;g__Halomonas;s__Halomonas sp017515565
SRR14556294.bin.6	381	3652949	9587.79	14026	4151	69245	2003	47.82	89.99	1.83	d__Bacteria;p__Fibrobacterota;c__Fibrobacteria;o__Fibrobacterales;f__Fibrobacteraceae;g__Fibrobacter;s__Fibrobacter succinogenes_J
SRR19168687.bin.90	121	3652259	30184	58387	14018	228022	2110	39.18	94.82	1.99	d__Bacteria;p__Spirochaetota;c__Spirochaetia;o__Treponematales;f__Treponemataceae;g__Treponema_D;s__Treponema_D sp024693915
SRR14556354.bin.36	174	3650617	20980.6	32730	10623	120566	2300	43.79	94.45	0.55	d__Bacteria;p__Bacteroidota;c__Bacteroidia;o__Bacteroidales;f__Bacteroidaceae;g__Prevotella;s__Prevotella sp902801155
SRR7755419.bin.12	122	3648576	29906.4	51361	17346	161733	2017	47.24	99.96	0.79	d__Bacteria;p__Bacteroidota;c__Bacteroidia;o__Bacteroidales;f__Bacteroidaceae;g__Bacteroides;s__Bacteroides heparinolyticus
SD5.bin.483	268	3648412	13613.5	18147	6360	102556	2117	37.69	94.61	2.73	d__Bacteria;p__Bacillota;c__Bacilli;o__Bacillales;f__Planococcaceae;g__Lysinibacillus_B;s__
SRR12529267.bin.89	93	3646926	39214.3	59571	19571	199970	2170	45.23	97.85	4.37	d__Bacteria;p__Bacteroidota;c__Bacteroidia;o__Bacteroidales;f__Paludibacteraceae;g__UBA4345;s__UBA4345 sp002362105
SRR14556279.bin.35	199	3645364	18318.4	28747	9179	120508	2011	43.25	91.9	1.32	d__Bacteria;p__Spirochaetota;c__Spirochaetia;o__Treponematales;f__Treponemataceae;g__Treponema_D;s__Treponema_D sp017430385
SRR948136.bin.46	79	3644177	46128.8	69694	26120	237708	2029	49	98.19	1.28	d__Bacteria;p__Bacteroidota;c__Bacteroidia;o__Bacteroidales;f__Bacteroidaceae;g__Prevotella;s__Prevotella sp900315525
SRR14556423.bin.18	123	3642853	29616.7	46712	14832	228302	2223	48.37	85.14	0.79	d__Bacteria;p__Bacteroidota;c__Bacteroidia;o__Bacteroidales;f__Bacteroidaceae;g__Prevotella;s__
SRR17509606.bin.63	47	3642383	77497.5	140137	44036	303274	2224	40.89	99.99	0.37	d__Bacteria;p__Bacteroidota;c__Bacteroidia;o__Bacteroidales;f__Paludibacteraceae;g__UBA1723;s__UBA1723 sp002371265
SRR14556400.bin.71	157	3638279	23173.8	35319	13181	107386	2023	50.12	98.75	1.6	d__Bacteria;p__Bacteroidota;c__Bacteroidia;o__Bacteroidales;f__F082;g__Limimorpha;s__
SRR14556305.bin.49	458	3637763	7942.71	11360	3486	63791	2006	48.02	92.3	1.89	d__Bacteria;p__Fibrobacterota;c__Fibrobacteria;o__Fibrobacterales;f__Fibrobacteraceae;g__Fibrobacter;s__Fibrobacter succinogenes_J
SRR12529290.bin.103	70	3634835	51926.2	88026	26727	261345	2905	60.36	100	0.13	d__Bacteria;p__Pseudomonadota;c__Alphaproteobacteria;o__Rhodobacterales;f__Rhodobacteraceae;g__Roseinatronobacter;s__Roseinatronobacter sp017510335
SRR12529380.bin.268	131	3631753	27723.3	38863	14154	126079	2011	53.45	92.65	1.13	d__Bacteria;p__Bacteroidota;c__Bacteroidia;o__Bacteroidales;f__Bacteroidaceae;g__Prevotella;s__Prevotella sp900317305
SRR14556421.bin.25	141	3628649	25735.1	43813	11702	120706	2048	51.6	93.77	3.18	d__Bacteria;p__Bacteroidota;c__Bacteroidia;o__Bacteroidales;f__Bacteroidaceae;g__Prevotella;s__Prevotella sp002350805
SRR948125.bin.34	141	3628206	25732	48123	12375	233593	2001	46.56	94.97	1.06	d__Bacteria;p__Bacteroidota;c__Bacteroidia;o__Bacteroidales;f__Bacteroidaceae;g__Prevotella;s__Prevotella sp900316015
SRR12529066.bin.121	262	3626097	13840.1	24140	5472	142238	2004	39.19	83.91	3.01	d__Bacteria;p__Bacillota_A;c__Clostridia;o__UMGS1810;f__UMGS1810;g__RGIG1828;s__RGIG1828 sp017416845
SRR12529396.bin.246	231	3622468	15681.7	26213	6891	68136	2063	51.41	89.9	0.89	d__Bacteria;p__Bacteroidota;c__Bacteroidia;o__Bacteroidales;f__Bacteroidaceae;g__Prevotella;s__Prevotella sp017412705
SRR23387592.bin.81	112	3622309	32342	64921	16041	244332	2013	39.69	89.94	0.71	d__Bacteria;p__Bacillota_A;c__Clostridia;o__Lachnospirales;f__Lachnospiraceae;g__Butyrivibrio;s__Butyrivibrio sp900108105
SRR14556472.bin.38	242	3619158	14955.2	23204	6600	83019	2017	51.24	92.94	1.07	d__Bacteria;p__Verrucomicrobiota;c__Lentisphaeria;o__Victivallales;f__Victivallaceae;g__UBA1784;s__
AH5.bin.258	129	3617478	28042.5	53354	13328	199575	2032	36.29	95.3	4.03	d__Bacteria;p__Bacillota_A;c__Clostridia;o__Lachnospirales;f__Lachnospiraceae;g__CAG-603;s__
SRR18765419.bin.10	76	3614861	47564	94058	24562	185745	2033	49.17	99.41	0.47	d__Bacteria;p__Bacteroidota;c__Bacteroidia;o__Bacteroidales;f__Bacteroidaceae;g__Prevotella;s__Prevotella sp900315525
AH4.bin.693	112	3613285	32261.5	54818	15600	260154	2058	42.14	97.09	0.67	d__Bacteria;p__Bacillota_A;c__Clostridia;o__Oscillospirales;f__CAG-382;g__UMGS882;s__
SRR23387588.bin.13	150	3609185	24061.2	36671	11914	153630	2013	55.55	91.15	0.83	d__Bacteria;p__Bacteroidota;c__Bacteroidia;o__Bacteroidales;f__Muribaculaceae;g__Sodaliphilus;s__Sodaliphilus sp017545095
SRR14556435.bin.14	137	3606708	26326.3	42728	15077	195607	2050	54.93	86.11	0.79	d__Bacteria;p__Bacteroidota;c__Bacteroidia;o__Bacteroidales;f__Bacteroidaceae;g__UBA4372;s__UBA4372 sp017429525
SRR14556537.bin.37	458	3606646	7874.77	10693	3803	41329	2015	42.37	81.26	0.17	d__Bacteria;p__Bacteroidota;c__Bacteroidia;o__Bacteroidales;f__Marinifilaceae;g__Butyricimonas;s__Butyricimonas virosa
SRR14556427.bin.3	340	3603607	10598.8	15980	4757	54005	2028	48.32	86.23	3	d__Bacteria;p__Fibrobacterota;c__Fibrobacteria;o__Fibrobacterales;f__Fibrobacteraceae;g__Fibrobacter;s__Fibrobacter sp017520105
SRR12529032.bin.64	111	3603515	32464.1	67279	16994	233345	2048	54.96	89.95	1.97	d__Bacteria;p__Bacteroidota;c__Bacteroidia;o__Bacteroidales;f__Bacteroidaceae;g__UBA4372;s__UBA4372 sp017429525
SRR23387578.bin.53	96	3603142	37532.7	68024	18830	183055	2196	52.71	87.36	0.5	d__Bacteria;p__Bacteroidota;c__Bacteroidia;o__Bacteroidales;f__Bacteroidaceae;g__Prevotella;s__Prevotella sp900316285
SRR7755274.bin.22	89	3602332	40475.6	64151	19445	274855	2783	47.13	92.87	0.84	d__Bacteria;p__Bacteroidota;c__Bacteroidia;o__Bacteroidales;f__F082;g__Limimorpha;s__
SRR19168683.bin.102	315	3601318	11432.8	18075	4953	99053	2016	49.57	81.47	1.49	d__Bacteria;p__Bacteroidota;c__Bacteroidia;o__Bacteroidales;f__Bacteroidaceae;g__Prevotella;s__
SRR23387589.bin.376	446	3596139	8063.09	11116	3490	60231	2032	48.5	85.2	4.95	d__Bacteria;p__Fibrobacterota;c__Fibrobacteria;o__Fibrobacterales;f__Fibrobacteraceae;g__Fibrobacter;s__Fibrobacter sp017520105
SX2.bin.673	82	3594577	43836.3	77390	25586	332473	2000	41.71	96.86	1.34	d__Bacteria;p__Bacillota_A;c__Clostridia;o__Lachnospirales;f__Lachnospiraceae;g__Acetatifactor;s__
SRR12529272.bin.9	146	3592657	24607.2	36445	12927	151706	2062	48.39	83.94	4.23	d__Bacteria;p__Bacteroidota;c__Bacteroidia;o__Bacteroidales;f__F082;g__Limimorpha;s__Limimorpha sp902802535
SRR14556421.bin.90	122	3589965	29425.9	47671	14624	132093	2020	58.03	89.44	0.1	d__Bacteria;p__Bacteroidota;c__Bacteroidia;o__Bacteroidales;f__Bacteroidaceae;g__Prevotella;s__Prevotella sp017470345
JL3.bin.501	33	3583655	108596	167318	57630	384519	2176	40.78	99.73	0.54	d__Bacteria;p__Bacteroidota;c__Bacteroidia;o__Bacteroidales;f__Paludibacteraceae;g__UBA1723;s__UBA1723 sp002392915
SRR948090.bin.22	218	3582675	16434.3	27460	7623	119676	2001	45.8	99.58	1.22	d__Bacteria;p__Bacteroidota;c__Bacteroidia;o__Bacteroidales;f__Paludibacteraceae;g__UBA4345;s__UBA4345 sp002362105
JL4.bin.167	198	3582656	18094.2	27892	9167	82509	2077	60.94	84.09	2.73	d__Bacteria;p__Verrucomicrobiota;c__Kiritimatiellia;o__RFP12;f__UBA1067;g__UBA1067;s__
SRR23387580.bin.1	325	3577650	11008.1	16903	5058	74097	2075	56.12	87.37	2.89	d__Bacteria;p__Bacteroidota;c__Bacteroidia;o__Bacteroidales;f__Bacteroidaceae;g__UBA4372;s__UBA4372 sp902788315
SRR12529300.bin.20	171	3577615	20921.7	41959	9019	170004	2045	60.67	95.8	0.69	d__Bacteria;p__Actinomycetota;c__Coriobacteriia;o__Coriobacteriales;f__Atopobiaceae;g__RUG440;s__RUG440 sp017533825
SRR17509614.bin.47	96	3574662	37236.1	79880	19827	179392	2095	49.32	95.79	1.9	d__Bacteria;p__Bacteroidota;c__Bacteroidia;o__Bacteroidales;f__Bacteroidaceae;g__Prevotella;s__Prevotella sp900315525
SRR14556367.bin.42	150	3574181	23827.9	44319	11201	157369	2022	39.89	100	0.81	d__Bacteria;p__Bacteroidota;c__Bacteroidia;o__Bacteroidales;f__Paludibacteraceae;g__UBA1181;s__UBA1181 sp017430235
SRR12529267.bin.311	137	3572738	26078.4	38366	13044	214089	2096	43.05	95.93	0.33	d__Bacteria;p__Bacteroidota;c__Bacteroidia;o__Bacteroidales;f__ML635J-15;g__Bact-19;s__Bact-19 sp902762455
SRR12529306.bin.197	246	3572163	14521	22775	7548	68560	2009	45.04	93.36	0.97	d__Bacteria;p__Verrucomicrobiota;c__Lentisphaeria;o__Victivallales;f__UBA1829;g__SIG79;s__SIG79 sp017503375
SRR7755429.bin.8	103	3571972	34679.3	58878	17918	187642	2273	54.97	86.98	1.69	d__Bacteria;p__Bacteroidota;c__Bacteroidia;o__Bacteroidales;f__Bacteroidaceae;g__UBA4372;s__UBA4372 sp017429945
SRR12529283.bin.122	279	3570670	12798.1	19012	5584	90197	2024	52.67	87.95	3.06	d__Bacteria;p__Bacteroidota;c__Bacteroidia;o__Bacteroidales;f__Bacteroidaceae;g__Prevotella;s__Prevotella sp902776475
SRR23387578.bin.158	81	3570525	44080.6	79603	26497	166124	2412	50.59	86.53	2.56	d__Bacteria;p__Bacteroidota;c__Bacteroidia;o__Bacteroidales;f__Bacteroidaceae;g__Prevotella;s__Prevotella sp016286585
SRR12529283.bin.136	297	3565930	12006.5	18832	5170	92068	2022	47.27	90.26	0.76	d__Bacteria;p__Bacteroidota;c__Bacteroidia;o__Bacteroidales;f__Bacteroidaceae;g__Prevotella;s__Prevotella sp900315745
GX3.bin.477	266	3561873	13390.5	19230	6081	72748	2017	31.77	97.09	2.13	d__Bacteria;p__Bacillota_A;c__Clostridia;o__Lachnospirales;f__Lachnospiraceae;g__JAILNW01;s__
SRR12529047.bin.79	474	3560751	7512.13	9628	3710	41552	2000	64.63	86.54	1.33	d__Bacteria;p__Actinomycetota;c__Actinomycetia;o__Actinomycetales;f__Micrococcaceae;g__Renibacterium;s__Renibacterium sp005809195
SRR23603179.bin.38	58	3556744	61323.2	95740	33391	358345	2881	52.16	95.56	0.41	d__Bacteria;p__Fibrobacterota;c__Fibrobacteria;o__Fibrobacterales;f__Fibrobacteraceae;g__Fibrobacter;s__
JL4.bin.206	37	3553332	96036	148825	43067	394124	7395	49.62	92.74	1.7	d__Bacteria;p__Bacteroidota;c__Bacteroidia;o__Bacteroidales;f__UBA3663;g__UBA3663;s__UBA3663 sp902776605
SRR14556598.bin.3	596	3552607	5960.75	7667	2831	41704	2004	41.89	84.15	1.93	d__Bacteria;p__Bacillota_A;c__Clostridia;o__Lachnospirales;f__Lachnospiraceae;g__COE1;s__COE1 sp017391545
SRR14556372.bin.35	244	3552005	14557.4	24071	6617	114496	2003	50.62	82.83	2.7	d__Bacteria;p__Bacteroidota;c__Bacteroidia;o__Bacteroidales;f__Bacteroidaceae;g__Prevotella;s__
SRR12529381.bin.356	125	3549794	28398.3	42460	15248	121924	2303	49.58	93.58	2.06	d__Bacteria;p__Bacteroidota;c__Bacteroidia;o__Bacteroidales;f__UBA3663;g__UBA3663;s__UBA3663 sp902776605
SRR7755105.bin.46	109	3549669	32565.8	50354	17130	138168	2266	44.87	97.55	1.34	d__Bacteria;p__Spirochaetota;c__Spirochaetia;o__Treponematales;f__Treponemataceae;g__Treponema_D;s__Treponema_D sp002373205
AH5.bin.430	45	3548856	78863.5	110026	42986	268011	2526	55.43	97.13	2.68	d__Bacteria;p__Bacillota_A;c__Clostridia;o__Christensenellales;f__CAG-74;g__RUG13279;s__
SRR14556432.bin.39	303	3546520	11704.7	19517	4786	75739	2018	49.85	85.14	3.55	d__Bacteria;p__Bacteroidota;c__Bacteroidia;o__Bacteroidales;f__Bacteroidaceae;g__Prevotella;s__
SRR14556620.bin.3	621	3545359	5709.11	6800	2941	37230	2000	45.54	88.59	3.33	d__Bacteria;p__Verrucomicrobiota;c__Lentisphaeria;o__Victivallales;f__UBA1829;g__RGIG8244;s__
SRR12529316.bin.125	142	3544034	24958	40590	14290	142680	2211	44.95	99.44	3.73	d__Bacteria;p__Bacteroidota;c__Bacteroidia;o__Bacteroidales;f__Paludibacteraceae;g__UBA4345;s__UBA4345 sp002396385
SRR17509609.bin.95	104	3543927	34076.2	60429	18698	164993	2149	52.52	96.64	1.46	d__Bacteria;p__Bacteroidota;c__Bacteroidia;o__Bacteroidales;f__Bacteroidaceae;g__Prevotella;s__Prevotella sp900316475
SRR23387589.bin.108	98	3541934	36142.2	78409	17164	225499	2074	43.9	99.28	2.34	d__Bacteria;p__Bacillota_A;c__Clostridia;o__Lachnospirales;f__Lachnospiraceae;g__UBA2868;s__
SRR12529043.bin.86	245	3541877	14456.6	21922	6363	82389	2196	57	89.07	3.37	d__Bacteria;p__Bacillota_A;c__Clostridia;o__Lachnospirales;f__Lachnospiraceae;g__CAG-791;s__CAG-791 sp002394525
SRR12529266.bin.418	296	3538683	11955	17964	5387	134454	2006	60.87	97.61	3.71	d__Bacteria;p__Bacillota_A;c__Clostridia;o__Christensenellales;f__CAG-74;g__UBA2862;s__UBA2862 sp017512905
SRR14556383.bin.26	178	3538583	19879.7	30518	9191	97569	2097	44.58	91.07	1.77	d__Bacteria;p__Spirochaetota;c__Spirochaetia;o__Treponematales;f__Treponemataceae;g__Treponema_D;s__Treponema_D sp002373205
SRR12529278.bin.151	87	3537374	40659.5	75369	20893	260669	2082	40.46	98.26	0.3	d__Bacteria;p__Bacteroidota;c__Bacteroidia;o__Bacteroidales;f__Paludibacteraceae;g__UBA1723;s__UBA1723 sp902782665
SRR12529396.bin.154	236	3531278	14963	25005	6724	101693	2079	43.77	92.36	0.13	d__Bacteria;p__Bacteroidota;c__Bacteroidia;o__Bacteroidales;f__Bacteroidaceae;g__Prevotella;s__Prevotella sp002449845
SRR14556354.bin.77	74	3529859	47700.8	95908	22777	248517	2175	36.7	99.8	0.92	d__Bacteria;p__Spirochaetota;c__Spirochaetia;o__Treponematales;f__Treponemataceae;g__Treponema_D;s__Treponema_D sp902802305
SRR12529032.bin.30	223	3527028	15816.3	24944	7318	100186	2026	56.34	90.29	1.37	d__Bacteria;p__Bacillota_A;c__Clostridia;o__Oscillospirales;f__Acutalibacteraceae;g__RUG806;s__RUG806 sp017430145
SRR14556308.bin.50	168	3523275	20971.9	33116	10601	146063	2043	45.54	99.9	2.57	d__Bacteria;p__Bacteroidota;c__Bacteroidia;o__Bacteroidales;f__Bacteroidaceae;g__Ga6A1;s__Ga6A1 sp900102385
SRR14556328.bin.25	489	3522620	7203.72	9786	3355	48858	2008	39.19	85.33	2.51	d__Bacteria;p__Bacillota_A;c__Clostridia;o__Lachnospirales;f__Lachnospiraceae;g__Butyrivibrio;s__Butyrivibrio sp015056495
SRR7755280.bin.52	57	3521047	61772.8	103587	28897	290653	2687	50.69	94.65	4.66	d__Bacteria;p__Bacteroidota;c__Bacteroidia;o__Bacteroidales;f__Muribaculaceae;g__Sodaliphilus;s__
SRR23387575.bin.118	92	3519897	38259.8	67751	19604	197322	2090	49.9	87.2	3.64	d__Bacteria;p__Bacteroidota;c__Bacteroidia;o__Bacteroidales;f__Bacteroidaceae;g__Prevotella;s__
SRR23603187.bin.7	56	3519561	62849.3	108320	35023	261980	2716	48.67	100	0.17	d__Bacteria;p__Bacteroidota;c__Bacteroidia;o__Bacteroidales;f__Paludibacteraceae;g__UBA1181;s__UBA1181 sp017550335
SRR14556400.bin.43	322	3519473	10930	15276	5212	56725	2013	51.28	88.58	4.75	d__Bacteria;p__Bacteroidota;c__Bacteroidia;o__Bacteroidales;f__Bacteroidaceae;g__Prevotella;s__
SRR12529376.bin.326	218	3519096	16142.6	24319	7857	116603	2343	46.89	80.41	3.4	d__Bacteria;p__Bacteroidota;c__Bacteroidia;o__Bacteroidales;f__F082;g__Limimorpha;s__
SRR14556421.bin.69	120	3518919	29324.3	40055	15340	149571	2365	54.09	87.33	1.63	d__Bacteria;p__Bacteroidota;c__Bacteroidia;o__Bacteroidales;f__Bacteroidaceae;g__Prevotella;s__Prevotella sp902781315
AH1.bin.498	41	3518700	85821.9	219651	64510	514958	2048	40.46	93.68	4.92	d__Bacteria;p__Bacillota_A;c__Clostridia;o__Lachnospirales;f__Lachnospiraceae;g__CAG-95;s__CAG-95 sp017434885
SRR12529048.bin.117	149	3517568	23607.8	37848	13421	126837	2060	49.33	87.47	1.67	d__Bacteria;p__Bacteroidota;c__Bacteroidia;o__Bacteroidales;f__Bacteroidaceae;g__Prevotella;s__Prevotella sp017443345
SRR14556383.bin.44	101	3516875	34820.5	61311	16654	220823	2027	43.48	96.55	0.19	d__Bacteria;p__Spirochaetota;c__Spirochaetia;o__Treponematales;f__Treponemataceae;g__Treponema_D;s__Treponema_D sp017430385
SRR23387589.bin.150	98	3513793	35855	65233	18771	245823	2222	54.66	97.04	1.1	d__Bacteria;p__Bacteroidota;c__Bacteroidia;o__Bacteroidales;f__Muribaculaceae;g__Sodaliphilus;s__Sodaliphilus sp017477555
SRR23387593.bin.156	94	3510326	37343.9	55917	18871	187523	2096	45.67	90.02	1.49	d__Bacteria;p__Bacteroidota;c__Bacteroidia;o__Bacteroidales;f__Bacteroidaceae;g__Prevotella;s__Prevotella sp017550455
JL5.bin.577	73	3509459	48074.8	85363	21844	221531	2090	41.93	94.48	3.41	d__Bacteria;p__Bacillota_A;c__Clostridia;o__Lachnospirales;f__Lachnospiraceae;g__SIG299;s__
SRR12529316.bin.67	172	3502488	20363.3	37323	9717	101019	2005	41.07	92.88	1.45	d__Bacteria;p__Bacillota_A;c__Clostridia;o__Lachnospirales;f__Lachnospiraceae;g__Butyrivibrio;s__Butyrivibrio hungatei_B
AH5.bin.553	115	3498154	30418.7	59437	14295	170707	2069	44.28	92.73	2.87	d__Bacteria;p__Bacillota_A;c__Clostridia;o__Lachnospirales;f__Lachnospiraceae;g__Acetatifactor;s__
SRR12529052.bin.10	215	3497707	16268.4	25382	8408	92780	2041	49.46	87.42	1.95	d__Bacteria;p__Bacteroidota;c__Bacteroidia;o__Bacteroidales;f__Bacteroidaceae;g__Prevotella;s__Prevotella sp017443345
SX2.bin.713	320	3497461	10929.6	15540	4740	62479	2023	62.44	87.47	4.54	d__Bacteria;p__Verrucomicrobiota;c__Kiritimatiellia;o__RFP12;f__UBA1067;g__UBA1067;s__UBA1067 sp017389885
SD1.bin.842	266	3495790	13142.1	17933	6598	63210	2043	47.67	86.18	2.06	d__Bacteria;p__Verrucomicrobiota;c__Lentisphaeria;o__Victivallales;f__Victivallaceae;g__UBA1784;s__UBA1784 sp015061725
SRR14556308.bin.10	163	3495573	21445.2	33958	10782	159615	2189	53.58	94.33	0.25	d__Bacteria;p__Bacteroidota;c__Bacteroidia;o__Bacteroidales;f__Bacteroidaceae;g__Prevotella;s__Prevotella sp017635615
SRR14556367.bin.7	229	3495533	15264.3	24954	7013	96471	2006	43.64	98.04	1.82	d__Bacteria;p__Bacillota_A;c__Clostridia;o__Oscillospirales;f__Ruminococcaceae;g__Ruminococcus;s__
SRR23387580.bin.88	266	3491273	13125.1	19331	6251	84247	2027	57.65	88.74	0.92	d__Bacteria;p__Bacillota_A;c__Clostridia;o__Oscillospirales;f__Acutalibacteraceae;g__RUG806;s__RUG806 sp902788995
SRR12529319.bin.32	464	3488831	7519.03	10582	3329	37484	2029	41.38	85.32	4.05	d__Bacteria;p__Bacillota_A;c__Clostridia;o__Lachnospirales;f__Lachnospiraceae;g__Butyrivibrio;s__Butyrivibrio hungatei_B
SRR12529047.bin.32	295	3487807	11823.1	18111	5261	80859	2036	69.03	99.98	0.04	d__Bacteria;p__Actinomycetota;c__Actinomycetia;o__Actinomycetales;f__Microbacteriaceae;g__Microbacterium;s__Microbacterium sp017405925
JL5.bin.306	62	3487506	56250.1	80674	30199	226035	5133	47.49	92.31	0.56	d__Bacteria;p__Bacteroidota;c__Bacteroidia;o__Bacteroidales;f__Bacteroidaceae;g__Phocaeicola_A;s__Phocaeicola_A sp017516265
SRR12529056.bin.136	505	3487034	6905.02	8920	3338	40035	2002	36.9	81.02	3.81	d__Bacteria;p__Bacillota_A;c__Clostridia;o__Lachnospirales;f__Lachnospiraceae;g__COE1;s__COE1 sp017436865
SRR12529283.bin.49	224	3485663	15561	24082	7248	82646	2004	47.68	89.53	2.28	d__Bacteria;p__Bacteroidota;c__Bacteroidia;o__Bacteroidales;f__Bacteroidaceae;g__UBA4372;s__UBA4372 sp017427185
SRR19168683.bin.2	110	3484563	31677.8	48179	16147	138606	3067	45.61	99.95	0.14	d__Bacteria;p__Bacteroidota;c__Bacteroidia;o__Bacteroidales;f__Bacteroidaceae;g__Ga6A1;s__Ga6A1 sp900102385
SRR12529041.bin.163	196	3484439	17777.8	31169	7668	163082	2010	48.28	89.39	0.79	d__Bacteria;p__Bacillota_A;c__Clostridia;o__Lachnospirales;f__Lachnospiraceae;g__UBA1066;s__UBA1066 sp017433725
SRR12529272.bin.19	232	3481533	15006.6	22210	7472	113444	2017	58.29	88.36	2.95	d__Bacteria;p__Bacillota_A;c__Clostridia;o__Christensenellales;f__CAG-74;g__RUG756;s__RUG756 sp017524725
SD5.bin.202	42	3480033	82857.9	124943	48557	303603	3143	41.86	95.67	3.02	d__Bacteria;p__Bacillota_A;c__Clostridia;o__Lachnospirales;f__Lachnospiraceae;g__SIG299;s__
AH5.bin.244	177	3479713	19659.4	30007	8361	100387	2386	52.36	96.48	0.28	d__Bacteria;p__Bacillota_A;c__Clostridia;o__Oscillospirales;f__CAG-272;g__RGIG3925;s__
SRR12529379.bin.196	104	3479498	33456.7	58990	16104	222386	2091	43.6	93.24	2.22	d__Bacteria;p__Spirochaetota;c__Spirochaetia;o__Treponematales;f__Treponemataceae;g__Treponema_D;s__Treponema_D sp017430385
SRR12529318.bin.68	103	3478912	33775.8	86003	21357	180227	2002	38.79	100	1.02	d__Bacteria;p__Bacteroidota;c__Bacteroidia;o__Bacteroidales;f__Paludibacteraceae;g__UBA1181;s__UBA1181 sp902766045
SRR12529378.bin.411	242	3478596	14374.4	20017	7718	116228	2005	43.16	97.82	1.24	d__Bacteria;p__Bacteroidota;c__Bacteroidia;o__Bacteroidales;f__ML635J-15;g__Bact-19;s__Bact-19 sp902762455
SRR7755430.bin.23	70	3478308	49690.1	92903	21629	284159	2112	52.33	92.79	0.24	d__Bacteria;p__Bacteroidota;c__Bacteroidia;o__Bacteroidales;f__Bacteroidaceae;g__UBA4372;s__UBA4372 sp016286165
SRR10997661.bin.56	149	3473020	23308.9	34822	12781	161503	2095	47.76	86.92	0.95	d__Bacteria;p__Bacteroidota;c__Bacteroidia;o__Bacteroidales;f__Bacteroidaceae;g__Phocaeicola_A;s__Phocaeicola_A sp017516265
SRR948088.bin.24	398	3472766	8725.54	11727	4152	58067	2001	51.85	92.46	2.58	d__Bacteria;p__Bacteroidota;c__Bacteroidia;o__Bacteroidales;f__UBA3663;g__UBA3663;s__UBA3663 sp900319235
SRR12529315.bin.134	138	3469496	25141.3	41939	11784	90350	2043	47.21	94.78	0.96	d__Bacteria;p__Bacteroidota;c__Bacteroidia;o__Bacteroidales;f__SZUA-534;g__RUG13583;s__RUG13583 sp017474765
JL1.bin.750	171	3466942	20274.5	30801	8956	133849	2005	50.55	89.13	1.69	d__Bacteria;p__Verrucomicrobiota;c__Lentisphaeria;o__Victivallales;f__Victivallaceae;g__UBA1784;s__UBA1784 sp017457065
SRR12529268.bin.104	198	3466280	17506.5	27804	8392	118874	2036	46.24	96.78	1.5	d__Bacteria;p__Bacillota_A;c__Clostridia;o__Lachnospirales;f__Lachnospiraceae;g__Wujia;s__Wujia sp017525525
SRR23387576.bin.89	161	3464754	21520.2	33772	9634	132687	2289	52.01	83.12	0.12	d__Bacteria;p__Bacteroidota;c__Bacteroidia;o__Bacteroidales;f__Bacteroidaceae;g__Prevotella;s__
SRR14556658.bin.12	54	3462345	64117.5	119176	28976	331017	2161	40.31	99.98	0.49	d__Bacteria;p__Bacillota;c__Bacilli;o__Erysipelotrichales;f__Erysipelotrichaceae;g__Dielma;s__Dielma fastidiosa
SRR12529266.bin.116	114	3458953	30341.7	51036	15816	155789	2059	41.05	93.31	1.06	d__Bacteria;p__Bacteroidota;c__Bacteroidia;o__Bacteroidales;f__Paludibacteraceae;g__UBA1723;s__UBA1723 sp002371265
SRR23387578.bin.119	248	3458644	13946.1	21601	6503	85685	2062	54.87	83.82	0.29	d__Bacteria;p__Bacteroidota;c__Bacteroidia;o__Bacteroidales;f__Bacteroidaceae;g__Prevotella;s__
SRR23387573.bin.194	67	3457915	51610.7	87111	27865	256607	3570	53.68	94.12	4.98	d__Bacteria;p__Bacteroidota;c__Bacteroidia;o__Bacteroidales;f__Muribaculaceae;g__Sodaliphilus;s__Sodaliphilus sp902792895
SD5.bin.676	126	3456145	27429.7	41853	13063	154570	2249	56.28	93.47	3.15	d__Bacteria;p__Bacillota_A;c__Clostridia;o__Christensenellales;f__CAG-74;g__RGIG2066;s__
SRR14556433.bin.1	482	3455036	7168.12	9529	3445	46420	2005	40.32	87.78	1.07	d__Bacteria;p__Bacillota_A;c__Clostridia;o__Lachnospirales;f__Lachnospiraceae;g__Butyrivibrio;s__Butyrivibrio sp015056685
SRR17509609.bin.88	106	3454998	32594.3	57060	18081	127897	2244	52.54	91.92	1.59	d__Bacteria;p__Bacteroidota;c__Bacteroidia;o__Bacteroidales;f__Bacteroidaceae;g__Prevotella;s__
SRR23387590.bin.84	332	3452660	10399.6	13616	4998	50171	2041	47.35	93.09	3.45	d__Bacteria;p__Fibrobacterota;c__Fibrobacteria;o__Fibrobacterales;f__Fibrobacteraceae;g__Fibrobacter;s__
SRR12529067.bin.2	194	3452559	17796.7	36513	7223	197585	2007	46.97	84.66	2.49	d__Bacteria;p__Bacteroidota;c__Bacteroidia;o__Bacteroidales;f__Bacteroidaceae;g__Prevotella;s__Prevotella sp902784755
SRR14556462.bin.10	126	3448644	27370.2	38584	14011	186184	2059	47.53	89.03	0.29	d__Bacteria;p__Bacteroidota;c__Bacteroidia;o__Bacteroidales;f__Bacteroidaceae;g__Phocaeicola_A;s__Phocaeicola_A sp017516265
SRR19168695.bin.7	66	3447933	52241.4	85792	29988	226098	2165	46.23	88.73	0.14	d__Bacteria;p__Bacteroidota;c__Bacteroidia;o__Bacteroidales;f__Bacteroidaceae;g__UBA4372;s__
SRR23387577.bin.56	116	3447023	29715.7	47378	14779	170621	2156	45.59	90.45	3.14	d__Bacteria;p__Bacteroidota;c__Bacteroidia;o__Bacteroidales;f__Bacteroidaceae;g__Prevotella;s__
SRR12529072.bin.111	161	3445507	21400.7	29726	11555	91212	2223	52.98	98.06	1.69	d__Bacteria;p__Bacteroidota;c__Bacteroidia;o__Bacteroidales;f__W3P20-009;g__W3P20-009;s__W3P20-009 sp017417385
ERR3525310.bin.121	113	3444025	30478.1	55548	15317	218417	2005	52.68	87.16	4.28	d__Bacteria;p__Bacteroidota;c__Bacteroidia;o__Bacteroidales;f__Bacteroidaceae;g__Prevotella;s__Prevotella sp900316285
SRR14556329.bin.30	210	3441254	16386.9	25813	7163	98144	2058	50.62	95.09	4.22	d__Bacteria;p__Bacteroidota;c__Bacteroidia;o__Bacteroidales;f__F082;g__Limimorpha;s__
SRR14556383.bin.2	299	3440795	11507.7	15855	5537	58478	2039	53.82	88.04	1.61	d__Bacteria;p__Bacteroidota;c__Bacteroidia;o__Bacteroidales;f__Bacteroidaceae;g__Prevotella;s__Prevotella sp017635615
SRR14556312.bin.42	180	3440659	19114.8	31084	8701	102438	2009	53.72	91.81	0.93	d__Bacteria;p__Bacteroidota;c__Bacteroidia;o__Bacteroidales;f__Bacteroidaceae;g__Prevotella;s__Prevotella sp017635615
AH1.bin.702	392	3439592	8774.47	11127	4231	63858	2013	54	90.83	1.81	d__Bacteria;p__Bacillota_A;c__Clostridia;o__Oscillospirales;f__CAG-272;g__RGIG3925;s__
SRR14556298.bin.22	415	3438377	8285.25	11079	3979	50598	2009	39.74	88.57	3.33	d__Bacteria;p__Bacillota_A;c__Clostridia;o__Lachnospirales;f__Lachnospiraceae;g__Butyrivibrio;s__
SRR23387577.bin.93	161	3433747	21327.6	40813	11259	130938	2043	51.14	95.11	4.02	d__Bacteria;p__Bacteroidota;c__Bacteroidia;o__Bacteroidales;f__WCHB1-69;g__F23-D06;s__F23-D06 sp905235135
SRR14556553.bin.29	550	3432630	6241.15	8069	2990	51371	2009	40.02	83.06	4.45	d__Bacteria;p__Bacillota_A;c__Clostridia;o__Lachnospirales;f__Lachnospiraceae;g__HGM12587;s__
SRR7755430.bin.60	111	3430158	30902.3	60737	16507	165859	2235	49.84	87.71	2.7	d__Bacteria;p__Bacteroidota;c__Bacteroidia;o__Bacteroidales;f__Bacteroidaceae;g__Prevotella;s__Prevotella sp902764705
SRR7755277.bin.65	343	3429501	9998.54	14819	4686	86292	2003	54.32	84.88	0.47	d__Bacteria;p__Bacillota_A;c__Clostridia;o__Oscillospirales;f__Acutalibacteraceae;g__SIG598;s__
SRR7755277.bin.33	116	3427040	29543.5	41174	14663	159185	2328	52.56	93.69	0.02	d__Bacteria;p__Bacteroidota;c__Bacteroidia;o__Bacteroidales;f__Bacteroidaceae;g__Prevotella;s__Prevotella sp002305505
SRR23387592.bin.75	101	3425559	33916.4	53940	16480	179442	2916	58.79	95.35	0.32	d__Bacteria;p__Bacillota_A;c__Clostridia;o__Lachnospirales;f__Lachnospiraceae;g__CAG-791;s__CAG-791 sp022483465
SRR19168688.bin.74	183	3424014	18710.5	33390	8561	158390	2005	55.8	95.54	1.45	d__Bacteria;p__Bacillota_A;c__Clostridia;o__Oscillospirales;f__Oscillospiraceae;g__Limivicinus;s__Limivicinus sp902789835
SRR14556330.bin.24	534	3423674	6411.37	8095	3149	32316	2018	40.27	83.91	4.32	d__Bacteria;p__Bacillota_A;c__Clostridia;o__Lachnospirales;f__Lachnospiraceae;g__Butyrivibrio;s__Butyrivibrio fibrisolvens_C
SD5.bin.260	96	3422244	35648.4	65460	21668	244168	2130	61.13	90.73	2.42	d__Bacteria;p__Bacillota_A;c__Clostridia;o__Christensenellales;f__CAG-74;g__UBA11524;s__
SD5.bin.223	110	3421444	31104	59459	16169	216349	2022	44.94	94.97	1.23	d__Bacteria;p__Bacillota_A;c__Clostridia;o__Lachnospirales;f__Bianqueaceae;g__;s__
SRR14556421.bin.116	373	3421108	9171.87	13939	4081	62869	2009	40.2	90.77	2.14	d__Bacteria;p__Bacillota_A;c__Clostridia;o__Lachnospirales;f__Lachnospiraceae;g__Butyrivibrio;s__Butyrivibrio sp015056685
SRR12529036.bin.48	140	3419902	24427.9	44399	11433	109974	2100	56.75	81.27	0.36	d__Bacteria;p__Bacillota_A;c__Clostridia;o__Christensenellales;f__CAG-74;g__RUG740;s__RUG740 sp017404985
SRR12529292.bin.31	116	3419640	29479.7	45004	13642	169115	2232	57.94	94.11	0.25	d__Bacteria;p__Actinomycetota;c__Coriobacteriia;o__Coriobacteriales;f__Atopobiaceae;g__RUG440;s__RUG440 sp017545665
AH5.bin.76	91	3419436	37576.2	58988	20301	200303	2123	55.87	91.71	4.92	d__Bacteria;p__Bacillota_A;c__Clostridia;o__Christensenellales;f__CAG-74;g__RGIG2066;s__
SRR12529265.bin.230	298	3419286	11474.1	22913	4561	109802	2007	41.9	84.32	1.49	d__Bacteria;p__Bacteroidota;c__Bacteroidia;o__Bacteroidales;f__UBA3824;g__UBA3824;s__UBA3824 sp016286055
SRR23387580.bin.9	62	3418851	55142.8	138954	36699	273616	2144	46.77	93.08	1.17	d__Bacteria;p__Bacteroidota;c__Bacteroidia;o__Bacteroidales;f__Bacteroidaceae;g__UBA4372;s__
SRR23387576.bin.140	77	3417872	44387.9	97801	20711	283627	2052	51.29	98.94	2.61	d__Bacteria;p__Bacillota_A;c__Clostridia;o__Lachnospirales;f__Lachnospiraceae;g__Eubacterium_Q;s__Eubacterium_Q sp017437905
SRR14556422.bin.62	121	3416541	28235.9	44542	17184	154259	2203	54.77	91.12	0.87	d__Bacteria;p__Bacteroidota;c__Bacteroidia;o__Bacteroidales;f__Bacteroidaceae;g__UBA4372;s__
SRR12529267.bin.428	165	3415647	20700.9	32894	9452	95700	2282	51.99	85.38	0.82	d__Bacteria;p__Bacteroidota;c__Bacteroidia;o__Bacteroidales;f__Bacteroidaceae;g__UBA4372;s__UBA4372 sp017524545
SRR19168691.bin.80	99	3414861	34493.6	57381	18977	139045	2331	54.13	84.13	3.87	d__Bacteria;p__Bacteroidota;c__Bacteroidia;o__Bacteroidales;f__Bacteroidaceae;g__Prevotella;s__
SRR12529071.bin.83	206	3414457	16575	27260	8045	169743	2005	36.57	99.7	2.09	d__Bacteria;p__Bacillota_A;c__Clostridia;o__Lachnospirales;f__Lachnospiraceae;g__CAG-411;s__CAG-411 sp902795895
SRR19168686.bin.74	121	3413602	28211.6	45851	12136	204712	2032	43.69	95.82	0.81	d__Bacteria;p__Bacillota_A;c__Clostridia;o__Lachnospirales;f__Lachnospiraceae;g__UBA3766;s__UBA3766 sp900313265
SRR14556410.bin.6	52	3411622	65608.1	120984	28418	298671	3235	50.61	98.28	0.05	d__Bacteria;p__Bacteroidota;c__Bacteroidia;o__Bacteroidales;f__Bacteroidaceae;g__Prevotella;s__
SD5.bin.89	143	3410549	23850	37867	11030	117049	2154	52.33	92.95	0.22	d__Bacteria;p__Bacillota_A;c__Clostridia;o__Oscillospirales;f__CAG-272;g__RGIG3925;s__
SRR14556537.bin.26	621	3408876	5489.33	6762	2755	25286	2007	51.1	82.39	1.29	d__Bacteria;p__Pseudomonadota;c__Gammaproteobacteria;o__Enterobacterales;f__Enterobacteriaceae;g__Escherichia;s__Escherichia coli
SRR23387573.bin.119	76	3408714	44851.5	83652	28904	213928	2205	46.03	86.17	0.31	d__Bacteria;p__Bacteroidota;c__Bacteroidia;o__Bacteroidales;f__Bacteroidaceae;g__UBA4372;s__UBA4372 sp902801485
SRR12529276.bin.19	292	3406152	11664.9	19070	5189	92351	2004	46.13	92.13	2.74	d__Bacteria;p__Bacillota_A;c__Clostridia;o__Lachnospirales;f__Lachnospiraceae;g__Eisenbergiella;s__Eisenbergiella sp017500935
SRR14556535.bin.19	430	3404540	7917.53	10633	3775	37943	2012	51.48	87.27	1.39	d__Bacteria;p__Verrucomicrobiota;c__Lentisphaeria;o__Victivallales;f__Victivallaceae;g__UBA1784;s__
SRR12529042.bin.46	373	3402761	9122.68	13288	4183	55661	2037	60.19	84.32	3.06	d__Bacteria;p__Verrucomicrobiota;c__Lentisphaeria;o__Victivallales;f__Victivallaceae;g__UBA1784;s__UBA1784 sp017454215
SRR12529379.bin.140	184	3401716	18487.6	39732	8016	147247	2000	44.39	88.16	1.92	d__Bacteria;p__Bacillota_A;c__Clostridia;o__Lachnospirales;f__Lachnospiraceae;g__UBA2868;s__UBA2868 sp017450065
SRR12529284.bin.204	308	3400222	11039.7	16446	4966	70214	2032	56.8	86.74	1.86	d__Bacteria;p__Bacillota_A;c__Clostridia;o__Christensenellales;f__CAG-74;g__RUG563;s__RUG563 sp017509065
SRR12529268.bin.164	333	3399078	10207.4	14354	4865	51640	2006	47.44	81.84	0.98	d__Bacteria;p__Bacillota_A;c__Clostridia;o__Lachnospirales;f__Lachnospiraceae;g__Acetatifactor;s__Acetatifactor sp017527205
GX2.bin.318	168	3398969	20232	35149	9278	95241	2115	36.9	95.25	1.82	d__Bacteria;p__Bacillota_A;c__Clostridia;o__Lachnospirales;f__Lachnospiraceae;g__Butyrivibrio;s__
SRR14556454.bin.52	146	3397250	23268.8	38736	10725	176757	2061	47.54	88.07	0.16	d__Bacteria;p__Bacteroidota;c__Bacteroidia;o__Bacteroidales;f__Bacteroidaceae;g__Phocaeicola_A;s__Phocaeicola_A sp017516265
JL2.bin.20	49	3395910	69304.3	105687	34898	324294	2202	39.8	99.69	1.34	d__Bacteria;p__Bacillota_A;c__Clostridia;o__Lachnospirales;f__Lachnospiraceae;g__SIG300;s__
SRR7755429.bin.29	47	3395409	72242.7	111266	49192	227730	3151	49.83	100	0.81	d__Bacteria;p__Bacteroidota;c__Bacteroidia;o__Bacteroidales;f__F082;g__Limimorpha;s__Limimorpha sp900318085
SRR14556537.bin.47	153	3391356	22165.7	37607	9817	143636	2104	46.89	95.62	3.01	d__Bacteria;p__Bacillota_A;c__Clostridia;o__Lachnospirales;f__Lachnospiraceae;g__Ventrimonas;s__
SRR12529265.bin.250	197	3391273	17214.6	24465	8420	77256	2393	48.11	81.19	4.54	d__Bacteria;p__Bacteroidota;c__Bacteroidia;o__Bacteroidales;f__Bacteroidaceae;g__Prevotella;s__Prevotella sp017474485
GX2.bin.353	49	3389423	69171.9	119248	33412	435061	2042	46.14	96.94	1.63	d__Bacteria;p__Bacillota_A;c__Clostridia;o__Lachnospirales;f__Lachnospiraceae;g__Acetatifactor;s__
SRR14556638.bin.1	95	3386481	35647.2	56277	16522	147766	2122	54.07	95.57	0.6	d__Bacteria;p__Fibrobacterota;c__Fibrobacteria;o__Fibrobacterales;f__Fibrobacteraceae;g__Fibrobacter;s__Fibrobacter sp900143055
SRR12529268.bin.123	197	3386032	17188	32904	7431	224323	2033	44.26	92.57	0.76	d__Bacteria;p__Bacillota_A;c__Clostridia;o__Lachnospirales;f__Lachnospiraceae;g__NK4A136;s__NK4A136 sp017635395
SRR14556378.bin.61	222	3385228	15248.8	21864	7529	51276	2070	45.72	98.92	0.33	d__Bacteria;p__Bacteroidota;c__Bacteroidia;o__Bacteroidales;f__Bacteroidaceae;g__Ga6A1;s__Ga6A1 sp900102385
SRR14556618.bin.10	258	3385022	13120.2	21730	5661	76453	2015	38.05	97.96	1.6	d__Bacteria;p__Bacillota_A;c__Clostridia;o__Lachnospirales;f__Lachnospiraceae;g__RGIG3040;s__
SRR12529266.bin.204	174	3384773	19452.7	34926	9786	95498	2020	44.41	93.99	1.39	d__Bacteria;p__Spirochaetota;c__Spirochaetia;o__Treponematales;f__Treponemataceae;g__Treponema_D;s__Treponema_D sp002373205
SD2.bin.880	64	3384136	52877.1	84882	32617	202893	2093	44.39	92.96	0.68	d__Bacteria;p__Bacteroidota;c__Bacteroidia;o__Bacteroidales;f__Bacteroidaceae;g__Prevotella;s__Prevotella sp017410365
JL3.bin.492	242	3382077	13975.5	21890	6132	97281	2031	47.81	93.72	2.14	d__Bacteria;p__Bacillota_A;c__Clostridia;o__Lachnospirales;f__Lachnospiraceae;g__UBA3402;s__
SRR948137.bin.6	192	3381628	17612.7	29456	8079	91221	2013	52.7	89.24	1.88	d__Bacteria;p__Bacteroidota;c__Bacteroidia;o__Bacteroidales;f__Bacteroidaceae;g__Prevotella;s__Prevotella sp900316475
SD4.bin.2	144	3381100	23479.9	37270	12079	112488	2058	57.64	84.56	3.54	d__Bacteria;p__Verrucomicrobiota;c__Kiritimatiellia;o__RFP12;f__UBA1067;g__UBA1731;s__
SRR23387593.bin.63	101	3378195	33447.5	60686	19857	192777	2012	53.38	86.43	1.57	d__Bacteria;p__Bacteroidota;c__Bacteroidia;o__Bacteroidales;f__Bacteroidaceae;g__UBA4372;s__UBA4372 sp902768605
SRR7755275.bin.23	369	3376997	9151.75	13429	4012	80662	2007	41.96	95.58	2.34	d__Bacteria;p__Bacteroidota;c__Bacteroidia;o__Bacteroidales;f__Bacteroidaceae;g__Phocaeicola;s__
SRR23387578.bin.34	51	3374759	66171.7	103617	32552	324131	2176	47.27	94.67	0.01	d__Bacteria;p__Bacteroidota;c__Bacteroidia;o__Bacteroidales;f__Bacteroidaceae;g__Bacteroides;s__Bacteroides heparinolyticus
SX2.bin.6	79	3374422	42714.2	68438	21736	303145	2463	62.32	86.49	2.06	d__Bacteria;p__Verrucomicrobiota;c__Kiritimatiellia;o__RFP12;f__UBA1067;g__RUG572;s__RUG572 sp017563185
SX3.bin.596	159	3374419	21222.8	33977	9591	96639	2204	50.78	91.22	2.36	d__Bacteria;p__Verrucomicrobiota;c__Lentisphaeria;o__Victivallales;f__Victivallaceae;g__Victivallis;s__Victivallis sp017466125
SRR23387580.bin.103	643	3373871	5247.08	6392	2753	29288	2000	46.93	80.92	4.5	d__Bacteria;p__Bacillota_A;c__Clostridia;o__Lachnospirales;f__Lachnospiraceae;g__UBA2868;s__
SRR12529265.bin.67	204	3372259	16530.7	28838	6806	106109	2031	41.47	95.55	1.41	d__Bacteria;p__Bacteroidota;c__Bacteroidia;o__Bacteroidales;f__UBA3824;g__UBA3824;s__UBA3824 sp017535325
SRR23387575.bin.7	51	3372025	66118.1	141620	38152	369363	2042	49.58	100	0.53	d__Bacteria;p__Bacteroidota;c__Bacteroidia;o__Bacteroidales;f__F082;g__Limimorpha;s__Limimorpha sp017395365
SRR12529068.bin.29	36	3369828	93606.3	127881	52729	380957	4827	52.48	94.94	0.39	d__Bacteria;p__Fibrobacterota;c__Fibrobacteria;o__Fibrobacterales;f__Fibrobacteraceae;g__Fibrobacter;s__Fibrobacter sp017412605
SRR14556432.bin.34	210	3369763	16046.5	30916	6959	113140	2059	49.81	86.09	1.93	d__Bacteria;p__Bacteroidota;c__Bacteroidia;o__Bacteroidales;f__Bacteroidaceae;g__Prevotella;s__Prevotella sp017428925
SRR14556382.bin.59	152	3368935	22164	32694	11405	192044	2081	51.31	91.79	1.38	d__Bacteria;p__Fibrobacterota;c__Fibrobacteria;o__Fibrobacterales;f__Fibrobacteraceae;g__Fibrobacter;s__
SD3.bin.286	179	3368453	18818.2	28037	9666	86278	2772	58.14	89.56	2.68	d__Bacteria;p__Bacillota_A;c__Clostridia;o__Oscillospirales;f__CAG-272;g__CAG-448;s__
SRR7755275.bin.1	60	3368407	56140.1	107009	29976	369013	2257	42.53	94.41	0.97	d__Bacteria;p__Spirochaetota;c__Spirochaetia;o__Treponematales;f__Treponemataceae;g__Treponema_D;s__Treponema_D sp902785455
SRR12529068.bin.96	188	3367499	17912.2	37471	6685	185939	2087	50.63	90.83	0.99	d__Bacteria;p__Bacillota_A;c__Clostridia;o__Oscillospirales;f__Oscillospiraceae;g__Limivicinus;s__Limivicinus sp017406005
SRR14556598.bin.6	200	3367208	16836	27486	7564	87870	2080	41.82	92.83	1.76	d__Bacteria;p__Bacillota_A;c__Clostridia;o__Lachnospirales;f__Lachnospiraceae;g__Roseburia;s__
SRR23387602.bin.34	49	3365628	68686.3	136143	32241	370582	2971	57.93	99.18	0.39	d__Bacteria;p__Bacillota_A;c__Clostridia;o__Oscillospirales;f__Ruminococcaceae;g__Ruthenibacterium;s__Ruthenibacterium lactatiformans
SRR19168683.bin.38	208	3363346	16169.9	29039	7171	87611	2003	49.86	84.74	4.34	d__Bacteria;p__Bacteroidota;c__Bacteroidia;o__Bacteroidales;f__F082;g__Limimorpha;s__Limimorpha sp900318085
SRR12529387.bin.210	156	3362970	21557.5	34791	9758	209716	2398	57.48	96.05	1.5	d__Bacteria;p__Bacillota_A;c__Clostridia;o__Christensenellales;f__CAG-74;g__RUG563;s__RUG563 sp017448975
SRR14556443.bin.45	237	3362161	14186.3	23035	6368	96651	2003	50.64	97.8	1.83	d__Bacteria;p__Verrucomicrobiota;c__Lentisphaeria;o__Victivallales;f__Victivallaceae;g__Victivallis;s__Victivallis sp017466125
SRR7755276.bin.63	78	3360464	43082.9	74633	24385	188396	2023	54.61	88.43	0.16	d__Bacteria;p__Bacteroidota;c__Bacteroidia;o__Bacteroidales;f__Bacteroidaceae;g__UBA4372;s__
SRR12529061.bin.153	350	3356286	9589.39	14692	4137	48552	2002	39.54	86.94	4.35	d__Bacteria;p__Bacillota_A;c__Clostridia;o__UMGS1810;f__UMGS1810;g__RGIG1828;s__RGIG1828 sp017397885
ERR3525309.bin.68	52	3355152	64522.2	113958	34332	246110	2037	48.56	97.9	0.22	d__Bacteria;p__Bacteroidota;c__Bacteroidia;o__Bacteroidales;f__Bacteroidaceae;g__Prevotella;s__Prevotella sp900313615
SRR7755430.bin.14	72	3353380	46574.7	71454	25815	205463	2475	48.09	98.99	3.37	d__Bacteria;p__Bacteroidota;c__Bacteroidia;o__Bacteroidales;f__Bacteroidaceae;g__Prevotella;s__Prevotella sp902798285
SRR23387576.bin.47	81	3352372	41387.3	76925	27961	212260	2091	54.49	82.5	2.14	d__Bacteria;p__Bacteroidota;c__Bacteroidia;o__Bacteroidales;f__Bacteroidaceae;g__Prevotella;s__
AH4.bin.520	74	3352180	45299.7	81345	20929	261229	2098	42.35	93.51	2.42	d__Bacteria;p__Bacillota_A;c__Clostridia;o__Lachnospirales;f__Lachnospiraceae;g__Roseburia;s__
SRR14556308.bin.39	155	3351329	21621.5	34112	10916	104624	2030	61.63	91.66	0.8	d__Bacteria;p__Verrucomicrobiota;c__Lentisphaeria;o__UBA1407;f__UBA1407;g__RGIG1601;s__
SRR12529380.bin.148	141	3350777	23764.4	37107	12050	111986	2121	52.93	87.6	0.83	d__Bacteria;p__Bacteroidota;c__Bacteroidia;o__Bacteroidales;f__Bacteroidaceae;g__Prevotella;s__Prevotella sp900316285
SRR7755275.bin.66	261	3350769	12838.2	18546	5926	96901	2023	67.62	94.2	0.62	d__Bacteria;p__Verrucomicrobiota;c__Kiritimatiellia;o__LD1-PB3_B;f__Lenti-01;g__CACXEY01;s__CACXEY01 sp017527155
SRR12529269.bin.147	237	3350035	14135.2	21863	6513	122220	2028	54.21	100	3.94	d__Bacteria;p__Bacillota_A;c__Clostridia;o__Oscillospirales;f__Ruminococcaceae;g__Firm-04;s__Firm-04 sp017523995
SD3.bin.167	119	3349021	28143	46941	13683	161546	2024	39.64	90.27	0	d__Bacteria;p__Bacillota_A;c__Clostridia;o__UMGS1810;f__UMGS1810;g__RGIG1828;s__
SRR7755419.bin.81	404	3348213	8287.66	11190	3818	41634	2002	39.95	84.49	4.56	d__Bacteria;p__Bacillota_A;c__Clostridia;o__Lachnospirales;f__Lachnospiraceae;g__Eubacterium_Q;s__
SRR14556367.bin.27	227	3343921	14730.9	25482	5945	87784	2014	51.53	86.03	4.18	d__Bacteria;p__Bacteroidota;c__Bacteroidia;o__Bacteroidales;f__Bacteroidaceae;g__Prevotella;s__
SRR14556409.bin.71	174	3343770	19217.1	29877	9069	93116	2009	51.51	90.85	0.97	d__Bacteria;p__Bacteroidota;c__Bacteroidia;o__Bacteroidales;f__Muribaculaceae;g__Sodaliphilus;s__
SRR12529268.bin.340	90	3343585	37150.9	57786	17652	196732	2600	46.51	95.8	0.51	d__Bacteria;p__Spirochaetota;c__Spirochaetia;o__Treponematales;f__Treponemataceae;g__Treponema_D;s__Treponema_D sp017525605
SRR12529396.bin.6	156	3343567	21433.1	47820	9845	182559	2042	42.33	94.76	0.49	d__Bacteria;p__Bacillota_A;c__Clostridia;o__Lachnospirales;f__Lachnospiraceae;g__RUG11977;s__RUG11977 sp017427415
SRR23387587.bin.91	118	3343546	28335.1	42758	14583	164632	2007	53.31	86.04	0.23	d__Bacteria;p__Bacteroidota;c__Bacteroidia;o__Bacteroidales;f__Bacteroidaceae;g__UBA4372;s__UBA4372 sp902776455
SRR23603187.bin.39	69	3343537	48457.1	96551	23735	187859	2108	42.41	99.68	0.38	d__Bacteria;p__Bacteroidota;c__Bacteroidia;o__Bacteroidales;f__ML635J-15;g__Bact-19;s__Bact-19 sp902791865
SRR14556382.bin.62	151	3342956	22138.8	32134	12045	105837	2002	48.6	100	0.35	d__Bacteria;p__Bacteroidota;c__Bacteroidia;o__Bacteroidales;f__SZUA-534;g__RUG13583;s__RUG13583 sp902790595
SRR23387577.bin.36	55	3341403	60752.8	91285	32077	376773	2872	51.72	99.13	0.35	d__Bacteria;p__Bacteroidota;c__Bacteroidia;o__Bacteroidales;f__Muribaculaceae;g__Sodaliphilus;s__
SRR12529269.bin.214	249	3341346	13419.1	18741	6396	69710	2059	47.21	82.59	0.19	d__Bacteria;p__Bacteroidota;c__Bacteroidia;o__Bacteroidales;f__Bacteroidaceae;g__UBA3839;s__UBA3839 sp902798705
JL2.bin.657	25	3340638	133626	170328	57817	568688	15291	47.56	96.55	1.82	d__Bacteria;p__Bacillota_A;c__Clostridia;o__Lachnospirales;f__Lachnospiraceae;g__UBA3282;s__UBA3282 sp017626325
ERR3525310.bin.32	161	3339401	20741.6	31368	11482	80841	2037	43.72	86.86	0.42	d__Bacteria;p__Bacteroidota;c__Bacteroidia;o__Bacteroidales;f__Bacteroidaceae;g__Prevotella;s__Prevotella sp902801425
SRR14556352.bin.12	129	3339228	25885.5	40041	12482	108778	2037	48.25	98.41	0.14	d__Bacteria;p__Bacteroidota;c__Bacteroidia;o__Bacteroidales;f__Paludibacteraceae;g__UBA1181;s__UBA1181 sp016285885
AH2.bin.511	55	3338442	60698.9	92540	27624	245715	2118	47.34	91.19	2.87	d__Bacteria;p__Verrucomicrobiota;c__Lentisphaeria;o__Victivallales;f__UBA1829;g__SIG79;s__SIG79 sp017456805
SRR14556371.bin.64	362	3338375	9222.03	11896	4440	67168	2006	61.37	87.88	1.86	d__Bacteria;p__Verrucomicrobiota;c__Lentisphaeria;o__Victivallales;f__Victivallaceae;g__UBA1784;s__
SRR7755281.bin.47	169	3337688	19749.6	35547	8700	156513	2023	41.55	99.75	2.59	d__Bacteria;p__Bacillota_A;c__Clostridia;o__Oscillospirales;f__Acutalibacteraceae;g__UBA1213;s__UBA1213 sp002351795
SRR17509606.bin.61	281	3336442	11873.5	16497	6058	64125	2104	56.38	86.68	3.52	d__Bacteria;p__Bacteroidota;c__Bacteroidia;o__Bacteroidales;f__Bacteroidaceae;g__UBA4372;s__UBA4372 sp902788315
SRR12529031.bin.154	142	3334998	23485.9	36921	10748	135208	2008	46.85	88.69	1.75	d__Bacteria;p__Bacteroidota;c__Bacteroidia;o__Bacteroidales;f__Bacteroidaceae;g__Prevotella;s__Prevotella sp902797505
SRR23387573.bin.53	59	3334957	56524.7	78971	28599	228536	3033	50.86	87.16	0.06	d__Bacteria;p__Bacteroidota;c__Bacteroidia;o__Bacteroidales;f__Bacteroidaceae;g__Prevotella;s__Prevotella sp900315565
SRR12529396.bin.94	59	3333999	56508.5	102985	28875	280714	2173	52.67	93.17	0.5	d__Bacteria;p__Bacteroidota;c__Bacteroidia;o__Bacteroidales;f__Muribaculaceae;g__Sodaliphilus;s__Sodaliphilus sp017405965
SRR12529316.bin.115	191	3332479	17447.5	27546	8302	108645	2029	54.19	87.13	0.48	d__Bacteria;p__Bacteroidota;c__Bacteroidia;o__Bacteroidales;f__Bacteroidaceae;g__Prevotella;s__Prevotella sp017474515
SRR14556372.bin.25	277	3330514	12023.5	21577	4701	77776	2038	51.57	87.81	4.78	d__Bacteria;p__Bacteroidota;c__Bacteroidia;o__Bacteroidales;f__Bacteroidaceae;g__Prevotella;s__
SRR7755431.bin.70	343	3330296	9709.32	16767	3856	84871	2009	50.63	96.47	1.32	d__Bacteria;p__Bacillota_A;c__Clostridia;o__Oscillospirales;f__Ruminococcaceae;g__Ruminiclostridium_E;s__
SRR12529268.bin.84	140	3328510	23775.1	38617	11295	153975	2104	52.61	87.13	0.86	d__Bacteria;p__Bacteroidota;c__Bacteroidia;o__Bacteroidales;f__Bacteroidaceae;g__UBA4372;s__UBA4372 sp017535725
SRR12529300.bin.40	281	3327750	11842.5	18658	5170	75594	2019	58.81	93.74	0.22	d__Bacteria;p__Actinomycetota;c__Coriobacteriia;o__Coriobacteriales;f__Atopobiaceae;g__RUG440;s__RUG440 sp017510785
SRR12529391.bin.159	262	3323943	12686.8	19229	5563	122027	2018	38.77	82.46	1.28	d__Bacteria;p__Bacillota_A;c__Clostridia;o__Lachnospirales;f__Lachnospiraceae;g__COE1;s__COE1 sp017440575
SRR23387593.bin.167	84	3321944	39546.9	92048	18529	455895	2004	60.91	97.1	2.41	d__Bacteria;p__Bacillota_A;c__Clostridia;o__Oscillospirales;f__Oscillospiraceae;g__UBA1774;s__UBA1774 sp902795345
SRR948119.bin.4	75	3320124	44268.3	95928	26703	238472	2016	50.68	88.67	3.97	d__Bacteria;p__Bacteroidota;c__Bacteroidia;o__Bacteroidales;f__Bacteroidaceae;g__Prevotella;s__Prevotella sp002353525
SRR23387577.bin.62	115	3318882	28859.8	54982	11820	186168	2077	48.05	92.67	0.8	d__Bacteria;p__Bacteroidota;c__Bacteroidia;o__Bacteroidales;f__Bacteroidaceae;g__Prevotella;s__Prevotella sp902798285
SRR7755078.bin.10	165	3318597	20112.7	31265	9664	90423	2016	55.3	83.83	1.67	d__Bacteria;p__Bacteroidota;c__Bacteroidia;o__Bacteroidales;f__Bacteroidaceae;g__Prevotella;s__Prevotella sp900318915
SRR23387576.bin.44	76	3317749	43654.6	71690	24001	215995	2047	51.5	94.55	1.5	d__Bacteria;p__Bacteroidota;c__Bacteroidia;o__Bacteroidales;f__Bacteroidaceae;g__UBA4372;s__UBA4372 sp017447625
SRR7755277.bin.46	322	3317728	10303.5	15015	4408	68528	2105	48.04	86.3	4.13	d__Bacteria;p__Bacteroidota;c__Bacteroidia;o__Bacteroidales;f__Bacteroidaceae;g__UBA4334;s__UBA4334 sp900316975
SRR19168694.bin.12	50	3317396	66347.9	118452	36007	308520	2090	47.59	98.75	0.17	d__Bacteria;p__Bacteroidota;c__Bacteroidia;o__Bacteroidales;f__Bacteroidaceae;g__Prevotella;s__
SRR12529285.bin.145	194	3316974	17097.8	32126	7584	83910	2026	47.88	83.17	0.56	d__Bacteria;p__Bacteroidota;c__Bacteroidia;o__Bacteroidales;f__Bacteroidaceae;g__UBA4372;s__UBA4372 sp017427185
SRR14556328.bin.9	609	3315472	5444.12	6473	2753	34986	2003	51.76	90.32	1.57	d__Bacteria;p__Bacillota_A;c__Clostridia;o__Lachnospirales;f__Lachnospiraceae;g__CAG-791;s__CAG-791 sp017449745
SRR14556545.bin.5	97	3315013	34175.4	60166	15991	169765	2127	60.02	98.96	0	d__Bacteria;p__Pseudomonadota;c__Gammaproteobacteria;o__Burkholderiales;f__Burkholderiaceae_B;g__Comamonas;s__Comamonas kerstersii
SRR23603178.bin.51	77	3314940	43051.2	62497	22750	209408	2550	50.07	100	0.9	d__Bacteria;p__Fibrobacterota;c__Fibrobacteria;o__Fibrobacterales;f__Fibrobacteraceae;g__Fibrobacter;s__Fibrobacter succinogenes_Q
SRR23387577.bin.145	125	3314142	26513.1	40090	14113	92286	2454	67.74	91.57	0.92	d__Bacteria;p__Verrucomicrobiota;c__Kiritimatiellia;o__LD1-PB3_B;f__Lenti-01;g__CACXEY01;s__CACXEY01 sp017527155
SX2.bin.389	236	3313989	14042.3	27025	5623	110419	2070	52.62	91.5	2.18	d__Bacteria;p__Bacillota_A;c__Clostridia;o__Oscillospirales;f__CAG-272;g__UMGS1696;s__
SRR23387589.bin.47	67	3313847	49460.4	80882	27307	202490	2212	55.15	83.87	0.04	d__Bacteria;p__Bacteroidota;c__Bacteroidia;o__Bacteroidales;f__Bacteroidaceae;g__UBA4372;s__UBA4372 sp017429525
SRR19168697.bin.57	61	3313044	54312.2	144690	28450	323792	2099	49.83	94.68	2.79	d__Bacteria;p__Bacteroidota;c__Bacteroidia;o__Bacteroidales;f__Bacteroidaceae;g__Prevotella;s__Prevotella sp902784615
SRR19168690.bin.76	207	3311896	15999.5	23185	7788	113278	2054	54.85	92.58	2.09	d__Bacteria;p__Bacteroidota;c__Bacteroidia;o__Bacteroidales;f__Muribaculaceae;g__Sodaliphilus;s__Sodaliphilus sp017477555
SRR12529031.bin.119	175	3309545	18911.7	29515	8457	138382	2016	52.18	86.27	0.39	d__Bacteria;p__Bacteroidota;c__Bacteroidia;o__Bacteroidales;f__Bacteroidaceae;g__UBA4372;s__UBA4372 sp017428785
SRR14556426.bin.56	180	3307679	18376	27663	8548	108641	2022	46.9	90.98	0.26	d__Bacteria;p__Bacteroidota;c__Bacteroidia;o__Bacteroidales;f__Bacteroidaceae;g__Prevotella;s__Prevotella sp902797505
SRR18765423.bin.38	69	3305773	47909.8	86198	28978	189607	2007	51.13	89.78	3.16	d__Bacteria;p__Bacteroidota;c__Bacteroidia;o__Bacteroidales;f__Bacteroidaceae;g__Prevotella;s__Prevotella sp900319715
SRR17509606.bin.85	160	3304860	20655.4	41205	8681	158326	2150	51.04	89.29	3.74	d__Bacteria;p__Bacteroidota;c__Bacteroidia;o__Bacteroidales;f__Bacteroidaceae;g__Prevotella;s__
SRR14556380.bin.12	123	3304789	26868.2	43990	12880	165739	2011	42.62	91.34	0.39	d__Bacteria;p__Spirochaetota;c__Spirochaetia;o__Treponematales;f__Treponemataceae;g__Treponema_D;s__Treponema_D sp902785455
SRR7755280.bin.80	364	3304417	9078.07	11971	4248	63514	2024	53.47	87.26	1.97	d__Bacteria;p__Bacteroidota;c__Bacteroidia;o__Bacteroidales;f__Bacteroidaceae;g__Prevotella;s__Prevotella sp900316285
SRR7755105.bin.19	57	3303524	57956.6	76941	29681	240349	3379	49.6	94.44	0.21	d__Bacteria;p__Bacteroidota;c__Bacteroidia;o__Bacteroidales;f__Bacteroidaceae;g__UBA4372;s__UBA4372 sp902775385
SRR14556352.bin.67	189	3298853	17454.2	28847	8105	93455	2022	50.98	91.07	0.5	d__Bacteria;p__Fibrobacterota;c__Fibrobacteria;o__Fibrobacterales;f__Fibrobacteraceae;g__Fibrobacter;s__Fibrobacter sp016285835
SX1.bin.551	381	3297850	8655.77	11035	4311	77713	2009	38.69	82.99	2.94	d__Bacteria;p__Bacillota_A;c__Clostridia;o__Lachnospirales;f__Lachnospiraceae;g__COE1;s__
SRR17509606.bin.58	207	3296318	15924.2	28126	7137	114603	2127	48.63	86.27	4.5	d__Bacteria;p__Bacteroidota;c__Bacteroidia;o__Bacteroidales;f__Bacteroidaceae;g__Prevotella;s__Prevotella sp900316265
SRR12529284.bin.104	234	3295368	14082.8	18953	6567	96980	2257	56.36	91.18	1.43	d__Bacteria;p__Bacillota_A;c__Clostridia;o__Oscillospirales;f__Ruminococcaceae;g__Firm-04;s__Firm-04 sp017545185
SRR23387593.bin.131	97	3294388	33962.8	58315	15256	157991	2262	67.53	92.19	1.58	d__Bacteria;p__Verrucomicrobiota;c__Kiritimatiellia;o__LD1-PB3_B;f__Lenti-01;g__CACXEY01;s__CACXEY01 sp017527155
SRR12529266.bin.277	171	3292358	19253.5	26933	9902	89900	2253	51.35	99.82	0.67	d__Bacteria;p__Bacillota_A;c__Clostridia;o__Lachnospirales;f__Lachnospiraceae;g__NK4A136;s__NK4A136 sp017518185
SRR7755275.bin.80	206	3291319	15977.3	27002	7153	110080	2035	53.19	87.34	0.46	d__Bacteria;p__Bacteroidota;c__Bacteroidia;o__Bacteroidales;f__Bacteroidaceae;g__Prevotella;s__Prevotella sp900316285
SX5.bin.70	81	3288913	40603.9	94736	20584	246991	2043	45.64	95.4	3.66	d__Bacteria;p__Bacillota_A;c__Clostridia;o__Lachnospirales;f__Lachnospiraceae;g__Acetatifactor;s__
SRR12529071.bin.13	98	3286956	33540.4	53763	16730	104309	2564	51.42	92.91	1.02	d__Bacteria;p__Bacteroidota;c__Bacteroidia;o__Bacteroidales;f__WCHB1-69;g__F23-D06;s__F23-D06 sp905235135
SRR19168688.bin.102	77	3286730	42684.8	63949	21581	177241	2388	45.4	99.41	1.32	d__Bacteria;p__Spirochaetota;c__Spirochaetia;o__Treponematales;f__Treponemataceae;g__Treponema_D;s__Treponema_D sp002396325
SRR23387574.bin.42	64	3285587	51337.3	81527	24305	211824	2191	46.98	87.05	0.01	d__Bacteria;p__Bacteroidota;c__Bacteroidia;o__Bacteroidales;f__Bacteroidaceae;g__Bacteroides;s__Bacteroides heparinolyticus
SRR23387590.bin.175	29	3284698	113265	205336	50224	459866	7329	50.07	100	0.36	d__Bacteria;p__Bacillota_A;c__Clostridia;o__Lachnospirales;f__Lachnospiraceae;g__Acetatifactor;s__Acetatifactor sp016290775
SRR14556399.bin.30	246	3283544	13347.7	19656	6462	107078	2086	54.19	83.99	1.53	d__Bacteria;p__Bacteroidota;c__Bacteroidia;o__Bacteroidales;f__Bacteroidaceae;g__Prevotella;s__
SRR12529319.bin.111	25	3283115	131325	296961	91499	428843	2070	37.37	100	0	d__Bacteria;p__Bacteroidota;c__Bacteroidia;o__Chitinophagales;f__Chitinophagaceae;g__Sediminibacterium;s__Sediminibacterium sp017537025
AH3.bin.262	120	3282125	27351	49465	13977	148123	2071	46.77	95.42	0.16	d__Bacteria;p__Bacillota_A;c__Clostridia;o__Lachnospirales;f__Lachnospiraceae;g__RGIG423;s__RGIG423 sp017437205
AH1.bin.408	63	3281708	52090.6	93873	25312	255803	2439	46.97	83.49	0.74	d__Bacteria;p__Bacteroidota;c__Bacteroidia;o__Bacteroidales;f__Bacteroidaceae;g__Phocaeicola_A;s__Phocaeicola_A sp017516265
JL2.bin.245	67	3280107	48956.8	68277	32402	326625	2131	43.02	91.29	1.72	d__Bacteria;p__Bacillota_A;c__Clostridia;o__Lachnospirales;f__Lachnospiraceae;g__Acetatifactor;s__
SRR17509615.bin.6	87	3278766	37687	54255	22121	145669	2425	47.71	93.07	1.02	d__Bacteria;p__Bacillota_A;c__Clostridia;o__Oscillospirales;f__Ruminococcaceae;g__Ruminococcus_D;s__Ruminococcus_D albus_C
AH5.bin.667	105	3278001	31219.1	54882	15154	192891	2437	53.17	91.56	1.34	d__Bacteria;p__Bacillota_A;c__Clostridia;o__Oscillospirales;f__CAG-272;g__UMGS1696;s__UMGS1696 sp017415325
SRR12529038.bin.164	102	3277887	32136.2	64609	17308	155228	2140	51.26	98.07	2.95	d__Bacteria;p__Bacillota_A;c__Clostridia;o__Lachnospirales;f__Lachnospiraceae;g__UBA3305;s__UBA3305 sp017431345
SX2.bin.195	436	3277432	7517.05	9790	3655	34658	2000	51.4	83.96	3.04	d__Bacteria;p__Verrucomicrobiota;c__Lentisphaeria;o__Victivallales;f__Victivallaceae;g__UBA1784;s__
SRR23387576.bin.71	92	3277385	35623.8	56298	20389	118426	2040	50.03	90.57	2.6	d__Bacteria;p__Bacteroidota;c__Bacteroidia;o__Bacteroidales;f__Bacteroidaceae;g__Prevotella;s__
SRR23387594.bin.43	41	3276997	79926.8	107490	51892	347892	4300	50.82	98.65	0.05	d__Bacteria;p__Bacteroidota;c__Bacteroidia;o__Bacteroidales;f__Bacteroidaceae;g__Prevotella;s__
AH5.bin.618	42	3273610	77943.1	158201	44488	533207	2068	43.39	98.43	2.01	d__Bacteria;p__Bacillota_A;c__Clostridia;o__Lachnospirales;f__Lachnospiraceae;g__SIG299;s__SIG299 sp017938145
SRR14556361.bin.24	188	3272996	17409.5	27309	8429	85637	2020	52.39	87.36	0.17	d__Bacteria;p__Bacteroidota;c__Bacteroidia;o__Bacteroidales;f__Bacteroidaceae;g__Prevotella;s__Prevotella sp902774815
SRR19168689.bin.71	67	3272895	48849.2	108330	26649	188826	2192	46.79	94.52	0.42	d__Bacteria;p__Bacteroidota;c__Bacteroidia;o__Bacteroidales;f__Bacteroidaceae;g__Prevotella;s__Prevotella sp002354095
SRR14556712.bin.21	313	3272449	10455.1	15372	4666	57848	2028	38.5	97.63	1.28	d__Bacteria;p__Bacteroidota;c__Bacteroidia;o__Bacteroidales;f__F082;g__Limimorpha;s__Limimorpha sp015061365
SRR12529269.bin.168	79	3271080	41406.1	53947	23593	192417	3176	48.47	98.03	0.13	d__Bacteria;p__Bacteroidota;c__Bacteroidia;o__Bacteroidales;f__Paludibacteraceae;g__UBA1181;s__UBA1181 sp017527905
GX4.bin.142	477	3267373	6849.84	8822	3392	46153	2041	51.26	81.67	1.69	d__Bacteria;p__Verrucomicrobiota;c__Lentisphaeria;o__Victivallales;f__Victivallaceae;g__UBA1784;s__
SD5.bin.659	70	3264961	46642.3	72761	30540	165098	2174	43.7	88.92	0	d__Bacteria;p__Bacillota_A;c__Clostridia;o__Oscillospirales;f__CAG-382;g__SIG622;s__
SX3.bin.127	70	3264913	46641.6	74806	22802	225594	3234	47.59	90.64	0.74	d__Bacteria;p__Bacteroidota;c__Bacteroidia;o__Bacteroidales;f__Bacteroidaceae;g__Phocaeicola_A;s__Phocaeicola_A sp017521285
SX3.bin.419	159	3263631	20526	29124	9722	150807	2138	43.69	96.94	0.81	d__Bacteria;p__Bacteroidota;c__Bacteroidia;o__Bacteroidales;f__ML635J-15;g__Bact-19;s__Bact-19 sp902776565
SRR14556537.bin.38	334	3263597	9771.25	14055	4382	53143	2061	42.29	84.24	0.64	d__Bacteria;p__Bacteroidota;c__Bacteroidia;o__Bacteroidales;f__Bacteroidaceae;g__Phocaeicola;s__Phocaeicola massiliensis
SRR12529041.bin.54	354	3263011	9217.54	13679	4270	45766	2034	45.48	85.55	3.35	d__Bacteria;p__Bacillota_A;c__Clostridia;o__Lachnospirales;f__Lachnospiraceae;g__Anaerobutyricum;s__
SRR12529278.bin.175	89	3262628	36658.7	49555	19741	145535	2810	43.56	99.95	0.46	d__Bacteria;p__Bacteroidota;c__Bacteroidia;o__Bacteroidales;f__ML635J-15;g__Bact-19;s__Bact-19 sp902776565
SRR14556439.bin.37	359	3262378	9087.4	14008	3995	80625	2001	34.92	90.47	0.5	d__Bacteria;p__Bacillota_A;c__Clostridia;o__Lachnospirales;f__Lachnospiraceae;g__CAG-303;s__
SRR12529265.bin.179	263	3261522	12401.2	17188	5862	63054	2097	43.25	81.18	1.96	d__Bacteria;p__Bacteroidota;c__Bacteroidia;o__Bacteroidales;f__Bacteroidaceae;g__UBA4334;s__UBA4334 sp017540585
SD1.bin.647	203	3259621	16057.2	24483	7886	86816	2126	44.63	87.16	0.68	d__Bacteria;p__Verrucomicrobiota;c__Lentisphaeria;o__Victivallales;f__UBA1829;g__RGIG5327;s__
SRR12529269.bin.312	279	3259293	11682	16372	5880	53620	2032	49.01	82.5	3.14	d__Bacteria;p__Bacillota_A;c__Clostridia;o__Lachnospirales;f__Lachnospiraceae;g__NK4A136;s__NK4A136 sp017526985
JL1.bin.419	50	3257725	65154.5	121579	33370	355487	2244	45.85	92.57	2.7	d__Bacteria;p__Verrucomicrobiota;c__Lentisphaeria;o__Victivallales;f__UBA1829;g__UBA11452;s__UBA11452 sp017646015
SRR12529269.bin.261	137	3257388	23776.5	37336	11093	137509	2057	47.16	92.21	2.43	d__Bacteria;p__Bacillota_A;c__Clostridia;o__Saccharofermentanales;f__Saccharofermentanaceae;g__Firm-16;s__Firm-16 sp017545245
SRR17509618.bin.91	64	3257035	50891.2	79237	25979	172603	2260	54.56	92.04	0.74	d__Bacteria;p__Bacteroidota;c__Bacteroidia;o__Bacteroidales;f__Bacteroidaceae;g__Prevotella;s__Prevotella sp902781315
SRR14556339.bin.53	238	3255272	13677.6	21967	6088	93424	2019	53.96	85.57	2.21	d__Bacteria;p__Bacteroidota;c__Bacteroidia;o__Bacteroidales;f__Muribaculaceae;g__Sodaliphilus;s__Sodaliphilus sp902792895
SRR12529285.bin.14	211	3254872	15425.9	23302	6933	116478	2076	49.46	85.97	2.84	d__Bacteria;p__Bacteroidota;c__Bacteroidia;o__Bacteroidales;f__Bacteroidaceae;g__Prevotella;s__Prevotella sp017474925
SRR12529031.bin.29	93	3252438	34972.4	55106	20552	216099	2224	49.15	85.6	2.62	d__Bacteria;p__Bacteroidota;c__Bacteroidia;o__Bacteroidales;f__Bacteroidaceae;g__UBA4372;s__UBA4372 sp902801325
SRR12529031.bin.19	142	3249952	22887	37632	10264	122673	2121	53.08	81.85	3.23	d__Bacteria;p__Bacteroidota;c__Bacteroidia;o__Bacteroidales;f__Bacteroidaceae;g__Prevotella;s__Prevotella sp900316285
SRR14556372.bin.49	117	3249814	27776.2	45179	11979	107139	2475	54.07	91.38	1.11	d__Bacteria;p__Fibrobacterota;c__Fibrobacteria;o__Fibrobacterales;f__Fibrobacteraceae;g__Fibrobacter;s__Fibrobacter succinogenes_P
SRR14556339.bin.58	73	3247842	44491	86920	22981	254381	2392	50	90.65	0.85	d__Bacteria;p__Bacteroidota;c__Bacteroidia;o__Bacteroidales;f__F082;g__Limimorpha;s__Limimorpha sp017395365
SX5.bin.340	80	3247057	40588.2	63181	20660	172464	3388	48.08	91.63	1.56	d__Bacteria;p__Bacteroidota;c__Bacteroidia;o__Bacteroidales;f__Bacteroidaceae;g__Phocaeicola_A;s__Phocaeicola_A sp017521285
JL5.bin.543	55	3246724	59031.3	91230	35771	171311	3899	45.65	97.97	4.6	d__Bacteria;p__Bacillota_A;c__Clostridia;o__Lachnospirales;f__Lachnospiraceae;g__Acetatifactor;s__
AH5.bin.686	401	3243904	8089.54	11514	3701	70120	2000	46.77	84.18	2.85	d__Bacteria;p__Bacillota_A;c__Clostridia;o__Lachnospirales;f__Lachnospiraceae;g__Choladousia;s__
SRR7755419.bin.36	130	3243128	24947.1	38883	11178	122977	2105	47.82	99.89	2.51	d__Bacteria;p__Bacteroidota;c__Bacteroidia;o__Bacteroidales;f__Bacteroidaceae;g__UBA4334;s__UBA4334 sp900316975
SRR17509615.bin.49	144	3242632	22518.3	38315	11085	109831	2135	49.25	91.15	0.29	d__Bacteria;p__Bacteroidota;c__Bacteroidia;o__Bacteroidales;f__Bacteroidaceae;g__Prevotella;s__Prevotella sp002353825
SRR14556378.bin.28	164	3242616	19772	37332	9337	97955	2103	49.67	89.07	0.55	d__Bacteria;p__Bacteroidota;c__Bacteroidia;o__Bacteroidales;f__Bacteroidaceae;g__Prevotella;s__Prevotella sp900315525
SRR12529278.bin.143	489	3242448	6630.77	8724	3168	41223	2001	62.66	92.05	3.17	d__Bacteria;p__Verrucomicrobiota;c__Kiritimatiellia;o__RFP12;f__UBA1067;g__RUG572;s__RUG572 sp017563185
JL2.bin.395	109	3241690	29740.3	51357	13410	145925	2690	53.41	91.82	1.32	d__Bacteria;p__Bacteroidota;c__Bacteroidia;o__Bacteroidales;f__UBA3663;g__UBA3663;s__UBA3663 sp002373755
SRR7755275.bin.104	73	3241008	44397.4	85746	27722	248239	2235	50.45	90.41	4.24	d__Bacteria;p__Bacteroidota;c__Bacteroidia;o__Bacteroidales;f__Bacteroidaceae;g__Prevotella;s__
SRR12529380.bin.236	380	3240897	8528.68	10812	4211	47442	2154	49.84	84.12	3.08	d__Bacteria;p__Bacillota_A;c__Clostridia;o__Lachnospirales;f__Lachnospiraceae;g__UBA2868;s__UBA2868 sp017444015
SRR23387578.bin.27	33	3240736	98204.1	148359	56950	354629	5626	44.44	99.61	1.86	d__Bacteria;p__Bacillota_A;c__Clostridia;o__Lachnospirales;f__Lachnospiraceae;g__UBA1258;s__
SRR7755418.bin.27	64	3238390	50599.8	85251	24245	231608	3162	47.18	93.84	0.03	d__Bacteria;p__Bacteroidota;c__Bacteroidia;o__Bacteroidales;f__Bacteroidaceae;g__Bacteroides;s__Bacteroides heparinolyticus
SRR23387602.bin.57	180	3237155	17984.2	28317	8415	74787	2097	43.84	99.25	0.16	d__Bacteria;p__Bacteroidota;c__Bacteroidia;o__Bacteroidales;f__Bacteroidaceae;g__Prevotella;s__
SRR12529280.bin.222	198	3236968	16348.3	22754	7957	88967	2068	54.46	94.14	0.91	d__Bacteria;p__Fibrobacterota;c__Fibrobacteria;o__Fibrobacterales;f__Fibrobacteraceae;g__Fibrobacter;s__Fibrobacter sp900143055
SRR23387589.bin.255	91	3236743	35568.6	48273	19619	222928	2296	62.6	90.7	2.92	d__Bacteria;p__Bacillota_A;c__Clostridia;o__Christensenellales;f__CAG-74;g__UBA2862;s__
SRR23387593.bin.181	120	3236207	26968.4	50862	12804	188197	2114	40.91	98.23	2.54	d__Bacteria;p__Bacillota_A;c__Clostridia;o__Lachnospirales;f__Lachnospiraceae;g__UBA1712;s__UBA1712 sp016286035
SRR12529380.bin.227	164	3235838	19730.7	32015	9930	88676	2109	46.37	84.81	0.15	d__Bacteria;p__Bacteroidota;c__Bacteroidia;o__Bacteroidales;f__Bacteroidaceae;g__UBA4372;s__UBA4372 sp017445925
SRR18765422.bin.4	127	3235669	25477.7	41726	11622	99825	2217	53.41	84.42	0.31	d__Bacteria;p__Bacteroidota;c__Bacteroidia;o__Bacteroidales;f__Bacteroidaceae;g__UBA4372;s__UBA4372 sp902776455
SRR12529283.bin.143	268	3234496	12069	17104	5885	79155	2054	62.78	94.78	3.17	d__Bacteria;p__Bacillota_A;c__Clostridia;o__Christensenellales;f__CAG-74;g__RUG11272;s__RUG11272 sp017534885
SRR14556538.bin.13	201	3233850	16088.8	22914	7143	75634	2273	41.91	90.05	0.75	d__Bacteria;p__Bacteroidota;c__Bacteroidia;o__Bacteroidales;f__Bacteroidaceae;g__Phocaeicola;s__Phocaeicola sp017472925
SRR12529279.bin.79	131	3232844	24678.2	46291	11849	117229	2035	40.43	81.69	2.72	d__Bacteria;p__Bacillota_A;c__Clostridia;o__Lachnospirales;f__Lachnospiraceae;g__RGIG6307;s__RGIG6307 sp017521985
SRR7755277.bin.86	47	3232552	68777.7	116758	33723	431818	4446	62.76	95.86	0.48	d__Bacteria;p__Bacillota_A;c__Clostridia;o__Christensenellales;f__CAG-74;g__UBA1224;s__
AH1.bin.257	175	3232432	18471	33235	8875	92659	2073	48.02	95.26	1.97	d__Bacteria;p__Bacillota_A;c__Clostridia;o__Lachnospirales;f__Lachnospiraceae;g__RGIG423;s__
SRR7755419.bin.19	55	3231592	58756.2	116430	29349	247987	2631	42.64	99.92	2.03	d__Bacteria;p__Bacillota_A;c__Clostridia;o__Lachnospirales;f__Lachnospiraceae;g__RUG11977;s__RUG11977 sp017427415
SRR948121.bin.33	201	3230165	16070.5	28623	7200	73026	2054	51.53	91.64	3.1	d__Bacteria;p__Bacteroidota;c__Bacteroidia;o__Bacteroidales;f__Bacteroidaceae;g__Prevotella;s__Prevotella sp902771445
SRR14556543.bin.34	242	3228589	13341.3	20800	5681	73676	2056	47.08	85	0.55	d__Bacteria;p__Bacillota_A;c__Clostridia;o__Lachnospirales;f__Lachnospiraceae;g__W0P33-017;s__
SRR12529266.bin.163	148	3228406	21813.5	32446	11880	114337	2041	53.26	84.76	0.83	d__Bacteria;p__Bacteroidota;c__Bacteroidia;o__Bacteroidales;f__Bacteroidaceae;g__Prevotella;s__Prevotella sp900316285
SRR948121.bin.5	202	3228027	15980.3	27998	7309	108788	2075	50.76	87.17	3.66	d__Bacteria;p__Bacteroidota;c__Bacteroidia;o__Bacteroidales;f__Bacteroidaceae;g__Prevotella;s__Prevotella sp900318795
SRR14556313.bin.7	148	3226750	21802.4	41155	9573	121642	2164	48.79	87.7	1.99	d__Bacteria;p__Bacteroidota;c__Bacteroidia;o__Bacteroidales;f__Bacteroidaceae;g__Prevotella;s__Prevotella sp900100635
AH1.bin.205	69	3226561	46761.8	103289	21767	318194	2720	52.4	90.6	0.67	d__Bacteria;p__Bacillota_A;c__Clostridia;o__Oscillospirales;f__CAG-272;g__UMGS1696;s__
SRR12529041.bin.84	176	3224804	18322.8	26926	8786	98368	2048	50.33	87.76	2.58	d__Bacteria;p__Bacillota;c__Bacilli;o__Erysipelotrichales;f__Erysipelotrichaceae;g__Bulleidia;s__Bulleidia sp902775735
SRR14556354.bin.41	501	3224552	6436.23	7956	3100	55994	2000	58.06	82.78	4.62	d__Bacteria;p__Bacillota_A;c__Clostridia;o__Christensenellales;f__CAG-74;g__RUG563;s__
SRR17509604.bin.21	285	3224503	11314	15373	5283	62932	2001	51.88	84.07	3.55	d__Bacteria;p__Bacteroidota;c__Bacteroidia;o__Bacteroidales;f__Bacteroidaceae;g__Prevotella;s__
SD1.bin.112	255	3223347	12640.6	21936	4938	113481	2104	42.54	87.71	4.59	d__Bacteria;p__Bacillota_A;c__Clostridia;o__Oscillospirales;f__CAG-382;g__UMGS882;s__
SRR7755275.bin.83	52	3223251	61985.6	94457	33293	312048	5777	55.21	85.12	0.01	d__Bacteria;p__Bacteroidota;c__Bacteroidia;o__Bacteroidales;f__Bacteroidaceae;g__UBA4372;s__UBA4372 sp017429945
SRR12529042.bin.49	124	3222643	25989.1	65018	9518	285756	2003	46.57	96.23	2.7	d__Bacteria;p__Bacillota_A;c__Clostridia;o__Peptostreptococcales;f__Anaerovoracaceae;g__RUG099;s__RUG099 sp017403955
SRR14556367.bin.30	118	3220850	27295.3	41590	13815	158290	2236	39.44	100	0.59	d__Bacteria;p__Bacteroidota;c__Bacteroidia;o__Bacteroidales;f__SZUA-534;g__RUG13583;s__
SRR12529033.bin.178	144	3219520	22357.8	35910	11088	124657	2155	46.1	99.85	0.58	d__Bacteria;p__Bacillota_A;c__Clostridia;o__Lachnospirales;f__Lachnospiraceae;g__UBA1753;s__UBA1753 sp017441585
SRR23387595.bin.112	178	3219389	18086.5	25407	8081	101639	2511	54.61	91.39	0.33	d__Bacteria;p__Pseudomonadota;c__Gammaproteobacteria;o__Pseudomonadales;f__Cellvibrionaceae;g__UBA5868;s__
SRR23387595.bin.119	318	3219354	10123.8	14801	4529	51123	2019	63.53	83.47	2.22	d__Bacteria;p__Pseudomonadota;c__Gammaproteobacteria;o__Pseudomonadales;f__Pseudomonadaceae;g__Stutzerimonas;s__
SRR12529379.bin.262	261	3217956	12329.3	16728	5973	77032	2079	50.76	84.69	0.25	d__Bacteria;p__Desulfobacterota;c__Desulfovibrionia;o__Desulfovibrionales;f__Desulfovibrionaceae;g__Desulfovibrio;s__Desulfovibrio sp017454105
SRR10997659.bin.12	79	3217750	40731	60951	21716	210979	2061	50.05	87.76	0	d__Bacteria;p__Bacteroidota;c__Bacteroidia;o__Bacteroidales;f__Bacteroidaceae;g__UBA1189;s__
SRR23387592.bin.106	29	3214933	110860	256934	57611	417609	2604	50.88	96.15	0.23	d__Bacteria;p__Bacteroidota;c__Bacteroidia;o__Bacteroidales;f__Bacteroidaceae;g__Prevotella;s__
AH5.bin.123	63	3214468	51023.3	85483	25502	263257	2193	45.65	97.86	1.55	d__Bacteria;p__Bacillota_A;c__Clostridia;o__Lachnospirales;f__Lachnospiraceae;g__Copromonas;s__
AH3.bin.405	106	3212347	30305.2	50324	15891	157188	2007	42.31	94.24	2.85	d__Bacteria;p__Bacillota_A;c__Clostridia;o__Oscillospirales;f__CAG-382;g__UMGS882;s__
SRR14556369.bin.17	242	3209940	13264.2	20647	5985	116544	2046	54.11	92.59	0.28	d__Bacteria;p__Fibrobacterota;c__Fibrobacteria;o__Fibrobacterales;f__Fibrobacteraceae;g__Fibrobacter;s__
AH3.bin.825	74	3207691	43347.2	79110	22957	169469	2211	41.58	83.07	1.75	d__Bacteria;p__Bacillota_A;c__Clostridia;o__Lachnospirales;f__Lachnospiraceae;g__Acetatifactor;s__
SRR7755280.bin.6	41	3206096	78197.5	169303	38594	307803	2306	47.52	88.39	0.79	d__Bacteria;p__Bacteroidota;c__Bacteroidia;o__Bacteroidales;f__Bacteroidaceae;g__UBA4372;s__
SRR12529269.bin.329	167	3206076	19198.1	31317	8864	120897	2025	68.07	97.64	0.95	d__Bacteria;p__Verrucomicrobiota;c__Kiritimatiellia;o__LD1-PB3_B;f__Lenti-01;g__CACXEY01;s__CACXEY01 sp017527155
SRR7755105.bin.92	57	3203881	56208.4	99447	24032	265108	3274	53.49	95.14	2.82	d__Bacteria;p__Fibrobacterota;c__Fibrobacteria;o__Fibrobacterales;f__Fibrobacteraceae;g__Fibrobacter;s__Fibrobacter succinogenes_A
SRR17509618.bin.11	100	3203803	32038	51529	20576	201950	2308	48.34	90.98	0.14	d__Bacteria;p__Bacteroidota;c__Bacteroidia;o__Bacteroidales;f__Bacteroidaceae;g__Prevotella;s__Prevotella sp002393725
SRR948135.bin.12	175	3203155	18303.7	31274	8007	99523	2135	51.28	88.84	0.47	d__Bacteria;p__Bacteroidota;c__Bacteroidia;o__Bacteroidales;f__Bacteroidaceae;g__Prevotella;s__Prevotella sp900322095
JL5.bin.720	155	3202341	20660.3	32255	10616	195801	2195	38.66	83.19	1.18	d__Bacteria;p__Pseudomonadota;c__Gammaproteobacteria;o__Enterobacterales_A;f__Succinivibrionaceae;g__Succinivibrio;s__Succinivibrio dextrinosolvens_A
SRR17509609.bin.72	190	3202029	16852.8	30910	6938	99957	2157	38.51	83.71	4.11	d__Bacteria;p__Spirochaetota;c__Spirochaetia;o__Treponematales;f__Treponemataceae;g__Treponema_D;s__
SRR17509613.bin.20	192	3201969	16676.9	29965	7349	122814	2009	53.11	82.68	2.59	d__Bacteria;p__Bacteroidota;c__Bacteroidia;o__Bacteroidales;f__Bacteroidaceae;g__Prevotella;s__Prevotella sp002342665
JL2.bin.654	67	3201518	47783.8	73851	22664	284811	2073	41.6	94.32	1.75	d__Bacteria;p__Bacillota_A;c__Clostridia;o__Lachnospirales;f__Lachnospiraceae;g__Roseburia;s__
SRR12529378.bin.46	178	3200632	17981.1	30491	8504	80222	2039	47.53	82.19	2.13	d__Bacteria;p__Bacteroidota;c__Bacteroidia;o__Bacteroidales;f__Bacteroidaceae;g__UBA4372;s__UBA4372 sp017427185
SRR12529380.bin.304	191	3199941	16753.6	23821	8664	79399	2051	47.68	85.37	1.49	d__Bacteria;p__Bacillota_A;c__Clostridia;o__Oscillospirales;f__Ruminococcaceae;g__Ruminococcus_D;s__Ruminococcus_D albus_C
SRR12529269.bin.273	133	3199027	24052.8	44593	11970	117808	2032	62.77	92.67	4.62	d__Bacteria;p__Bacillota_A;c__Clostridia;o__Christensenellales;f__CAG-74;g__Firm-10;s__Firm-10 sp017527065
SRR7755418.bin.6	156	3198692	20504.4	29173	10225	192209	2023	53.66	92.57	4.65	d__Bacteria;p__Bacillota_A;c__Clostridia;o__Christensenellales;f__CAG-74;g__RUG740;s__RUG740 sp900199385
SRR12529277.bin.18	132	3196956	24219.4	42397	10758	130942	2159	42.29	85.7	3.21	d__Bacteria;p__Bacillota_A;c__Clostridia;o__Lachnospirales;f__Lachnospiraceae;g__Acetatifactor;s__Acetatifactor sp017520425
SRR19168694.bin.2	83	3196611	38513.4	55191	19061	192144	2428	50.58	96.61	1.02	d__Bacteria;p__Bacteroidota;c__Bacteroidia;o__Bacteroidales;f__F082;g__Limimorpha;s__Limimorpha sp902799345
SRR948123.bin.22	139	3196220	22994.4	46691	11169	165250	2041	53.07	85.51	0.5	d__Bacteria;p__Bacteroidota;c__Bacteroidia;o__Bacteroidales;f__Bacteroidaceae;g__Prevotella;s__Prevotella sp900318855
SRR14556339.bin.61	120	3194422	26620.2	44263	13425	139865	2373	53.63	90.55	1.33	d__Bacteria;p__Bacteroidota;c__Bacteroidia;o__Bacteroidales;f__WCHB1-69;g__F23-D06;s__F23-D06 sp900319925
AH1.bin.36	98	3194223	32594.1	49616	16341	131463	2595	59.46	98.36	4.3	d__Bacteria;p__Bacillota_A;c__Clostridia;o__Christensenellales;f__CAG-74;g__Limiplasma;s__
SRR14556327.bin.34	254	3192839	12570.2	20805	5341	89685	2011	50.23	80.47	4.41	d__Bacteria;p__Bacteroidota;c__Bacteroidia;o__Bacteroidales;f__Bacteroidaceae;g__Prevotella;s__
SRR14556315.bin.13	200	3192442	15962.2	28713	6533	112372	2000	55.95	96.19	3.87	d__Bacteria;p__Bacillota_A;c__Clostridia;o__Lachnospirales;f__Lachnospiraceae;g__Stomatobaculum;s__Stomatobaculum sp902780465
SRR23387593.bin.35	39	3191849	81842.3	116586	46507	258845	2203	53.85	86.17	1.52	d__Bacteria;p__Bacteroidota;c__Bacteroidia;o__Bacteroidales;f__Bacteroidaceae;g__UBA1189;s__UBA1189 sp017542145
ERR3525309.bin.89	116	3191842	27515.9	74672	13270	361210	2042	35.26	100	4.03	d__Bacteria;p__Bacillota_A;c__Clostridia;o__Lachnospirales;f__Lachnospiraceae;g__RUG191;s__RUG191 sp015057165
AH1.bin.765	322	3191725	9912.19	14026	4589	97337	2018	57.51	82.82	4.3	d__Bacteria;p__Bacillota_A;c__Clostridia;o__Christensenellales;f__CAG-74;g__RGIG2066;s__
JL4.bin.366	62	3191579	51477.1	109143	24367	399109	2510	53.19	97.09	1.01	d__Bacteria;p__Bacillota_A;c__Clostridia;o__Oscillospirales;f__CAG-272;g__UMGS1696;s__
SD1.bin.520	123	3191539	25947.5	47141	11779	211545	2130	35.77	93.96	1.57	d__Bacteria;p__Bacillota_A;c__Clostridia;o__Lachnospirales;f__Lachnospiraceae;g__RGIG1668;s__
SRR17509618.bin.100	124	3190580	25730.5	42421	14281	104263	2203	47.77	88.15	0.62	d__Bacteria;p__Bacillota_A;c__Clostridia;o__Oscillospirales;f__Ruminococcaceae;g__Ruminococcus_D;s__Ruminococcus_D albus_C
SRR14556555.bin.16	154	3190382	20716.8	34403	9857	138514	2067	46.06	91.49	0.24	d__Bacteria;p__Bacteroidota;c__Bacteroidia;o__Bacteroidales;f__Bacteroidaceae;g__Prevotella;s__Prevotella sp900557035
SRR12529306.bin.189	154	3189542	20711.3	36644	9548	190252	2002	44.77	86.15	0.49	d__Bacteria;p__Bacteroidota;c__Bacteroidia;o__Bacteroidales;f__Bacteroidaceae;g__Prevotella;s__Prevotella sp017410365
SRR19168690.bin.63	106	3189040	30085.3	61486	13620	185733	2066	36.46	96.4	1.71	d__Bacteria;p__Bacillota_A;c__Clostridia;o__Lachnospirales;f__Lachnospiraceae;g__UBA2821;s__UBA2821 sp902786515
SX3.bin.576	124	3188556	25714.2	50348	12926	162016	2023	39.02	98.23	3.21	d__Bacteria;p__Bacillota_A;c__Clostridia;o__Lachnospirales;f__Lachnospiraceae;g__Roseburia;s__
GX4.bin.328	138	3187634	23098.8	39635	8904	148097	2027	48.26	91.34	1.8	d__Bacteria;p__Bacteroidota;c__Bacteroidia;o__Bacteroidales;f__Bacteroidaceae;g__Phocaeicola_A;s__
SRR23387578.bin.82	175	3186784	18210.2	28477	8818	95865	2017	47.97	88.09	1.01	d__Bacteria;p__Bacteroidota;c__Bacteroidia;o__Bacteroidales;f__Paludibacteraceae;g__UBA1181;s__UBA1181 sp002310215
SRR12529291.bin.80	227	3186232	14036.3	27602	5329	137352	2016	49.33	90.02	0.45	d__Bacteria;p__Bacillota_A;c__Clostridia;o__Lachnospirales;f__Lachnospiraceae;g__RGIG5612;s__RGIG5612 sp017510065
SRR12529301.bin.182	194	3185986	16422.6	24510	7780	62977	2189	48.9	86.39	0.44	d__Bacteria;p__Actinomycetota;c__Coriobacteriia;o__Coriobacteriales;f__UMGS124;g__RGIG5691;s__RGIG5691 sp017515595
SRR12529376.bin.85	147	3183751	21658.2	31037	11288	98030	2014	60.97	85.64	4.21	d__Bacteria;p__Bacillota_A;c__Clostridia;o__Christensenellales;f__CAG-74;g__RUG756;s__RUG756 sp902803675
SRR19168690.bin.21	212	3183603	15017	20662	7213	134127	2068	53.02	92.07	4.72	d__Bacteria;p__Bacteroidota;c__Bacteroidia;o__Bacteroidales;f__Muribaculaceae;g__Sodaliphilus;s__Sodaliphilus sp900317325
SRR23387589.bin.92	49	3183072	64960.7	103714	48811	347763	2067	40.41	96.69	2.13	d__Bacteria;p__Bacillota_A;c__Clostridia;o__Lachnospirales;f__Lachnospiraceae;g__Eubacterium_Q;s__
SRR18765424.bin.30	77	3181902	41323.4	67457	28872	126220	2051	47.39	97.67	0.31	d__Bacteria;p__Bacteroidota;c__Bacteroidia;o__Bacteroidales;f__Bacteroidaceae;g__UBA4334;s__UBA4334 sp900316505
SRR23387595.bin.95	202	3180824	15746.6	27754	6112	130642	2043	37.37	93.81	0.34	d__Bacteria;p__Bacteroidota;c__Bacteroidia;o__Sphingobacteriales;f__Sphingobacteriaceae;g__Sphingobacterium;s__
SRR14556494.bin.18	294	3180709	10818.7	17793	4834	134772	2001	36.4	99.85	3.91	d__Bacteria;p__Bacteroidota;c__Bacteroidia;o__Bacteroidales;f__Paludibacteraceae;g__UBA1181;s__UBA1181 sp015061185
SRR7755428.bin.39	63	3180297	50480.9	76456	30416	151138	2458	46.21	91.91	0.06	d__Bacteria;p__Bacteroidota;c__Bacteroidia;o__Bacteroidales;f__Bacteroidaceae;g__Bacteroides;s__Bacteroides pyogenes
SRR12529383.bin.103	165	3180178	19273.8	28191	9152	108408	2059	56.33	83.51	0.92	d__Bacteria;p__Bacteroidota;c__Bacteroidia;o__Bacteroidales;f__Bacteroidaceae;g__UBA4372;s__UBA4372 sp900318115
SX1.bin.202	67	3179378	47453.4	80820	28172	185726	2183	41.15	98.02	1.99	d__Bacteria;p__Bacillota_A;c__Clostridia;o__Lachnospirales;f__Lachnospiraceae;g__Roseburia;s__
SRR23603188.bin.18	111	3179348	28642.8	84736	14289	247613	2027	34.94	99.98	0.68	d__Bacteria;p__Bacillota_A;c__Clostridia;o__Lachnospirales;f__Lachnospiraceae;g__Agathobacter;s__
SRR7755116.bin.29	178	3178342	17855.8	26980	8619	70022	2321	51.9	90	0.64	d__Bacteria;p__Bacteroidota;c__Bacteroidia;o__Bacteroidales;f__Bacteroidaceae;g__Prevotella;s__Prevotella sp017445845
SD3.bin.554	41	3178143	77515.7	105412	44423	251974	6900	50.29	91.32	0.87	d__Bacteria;p__Bacteroidota;c__Bacteroidia;o__Bacteroidales;f__Bacteroidaceae;g__UBA1189;s__UBA1189 sp017622495
SRR23387589.bin.148	80	3177549	39719.4	59995	22724	232778	2165	51.11	87.67	0.81	d__Bacteria;p__Bacteroidota;c__Bacteroidia;o__Bacteroidales;f__Muribaculaceae;g__Sodaliphilus;s__
SRR23387577.bin.115	32	3176859	99276.8	128077	51833	326472	2414	59.12	85.39	0.15	d__Bacteria;p__Bacteroidota;c__Bacteroidia;o__Bacteroidales;f__Bacteroidaceae;g__UBA4372;s__
SRR19168697.bin.10	81	3174743	39194.4	77502	20068	258759	2004	46.22	91.26	0.89	d__Bacteria;p__Bacteroidota;c__Bacteroidia;o__Bacteroidales;f__Bacteroidaceae;g__Prevotella;s__Prevotella sp002351725
AH4.bin.734	70	3172850	45326.4	67915	24359	157093	2828	41.97	85.58	4.14	d__Bacteria;p__Bacillota_A;c__Clostridia;o__Lachnospirales;f__Lachnospiraceae;g__SIG299;s__
SRR12529267.bin.203	193	3171845	16434.4	24308	7439	120429	2123	48.95	91.72	2.72	d__Bacteria;p__Bacteroidota;c__Bacteroidia;o__Bacteroidales;f__Paludibacteraceae;g__UBA1181;s__UBA1181 sp017550335
SRR7755276.bin.64	53	3170548	59821.7	107752	40972	266865	3044	49.62	96.22	2.23	d__Bacteria;p__Bacteroidota;c__Bacteroidia;o__Bacteroidales;f__WCHB1-69;g__F23-D06;s__F23-D06 sp017438945
SRR948137.bin.22	105	3170204	30192.4	50672	14651	136662	2081	49.56	87.48	3.6	d__Bacteria;p__Bacteroidota;c__Bacteroidia;o__Bacteroidales;f__Bacteroidaceae;g__Prevotella;s__Prevotella sp002353825
SRR12529315.bin.10	441	3168967	7185.87	8740	3741	42824	2002	53.84	95.64	4.43	d__Bacteria;p__Bacillota_A;c__Clostridia;o__Oscillospirales;f__Ruminococcaceae;g__Ruminococcus_D;s__Ruminococcus_D sp017529875
SRR14556421.bin.92	164	3168537	19320.3	29337	8925	103728	2004	53.39	87.06	0.44	d__Bacteria;p__Bacteroidota;c__Bacteroidia;o__Bacteroidales;f__Bacteroidaceae;g__Prevotella;s__Prevotella sp017467565
SRR14556409.bin.21	126	3166995	25134.9	39205	12655	95390	2462	55.55	84.03	0.12	d__Bacteria;p__Bacteroidota;c__Bacteroidia;o__Bacteroidales;f__Bacteroidaceae;g__UBA4372;s__UBA4372 sp017429945
JL1.bin.57	75	3166122	42215	67795	20566	259359	2505	48.05	90.75	2.7	d__Bacteria;p__Verrucomicrobiota;c__Lentisphaeria;o__Victivallales;f__Victivallaceae;g__SIG78;s__
SD1.bin.288	94	3166118	33682.1	52242	17249	172536	2216	51.45	84.61	2.24	d__Bacteria;p__Bacillota_A;c__Clostridia;o__Christensenellales;f__CAG-74;g__SFHK01;s__
SRR14556638.bin.9	385	3161221	8210.96	11587	3795	45422	2012	36.93	93.18	2.77	d__Bacteria;p__Bacillota_A;c__Clostridia;o__Lachnospirales;f__Lachnospiraceae;g__CAG-590;s__CAG-590 sp017395635
SRR14556413.bin.14	136	3161031	23242.9	43244	9957	144318	2242	48.79	90.03	1.29	d__Bacteria;p__Bacteroidota;c__Bacteroidia;o__Bacteroidales;f__Bacteroidaceae;g__Prevotella;s__Prevotella sp900100635
AH3.bin.321	102	3160919	30989.4	45398	13683	175277	2135	52.59	88.51	2.85	d__Bacteria;p__Bacillota_A;c__Clostridia;o__Oscillospirales;f__CAG-272;g__SIG701;s__
SD5.bin.400	90	3160896	35121.1	55687	16341	262995	2076	41.03	93.89	3.86	d__Bacteria;p__Bacillota_A;c__Clostridia;o__Lachnospirales;f__Lachnospiraceae;g__14-2;s__
SRR14556315.bin.67	302	3160889	10466.5	15151	4887	53741	2002	53.33	99.85	1.47	d__Bacteria;p__Bacillota_C;c__Negativicutes;o__Selenomonadales;f__Selenomonadaceae;g__UBA3796;s__UBA3796 sp017444295
SRR14556409.bin.11	61	3160011	51803.5	85579	25085	250952	2176	38.74	83.06	0.09	d__Bacteria;p__Pseudomonadota;c__Gammaproteobacteria;o__Pseudomonadales;f__Moraxellaceae;g__Acinetobacter;s__Acinetobacter baumannii
SRR12529377.bin.529	148	3158800	21343.2	32567	10483	111731	2498	49.41	86.77	0.48	d__Bacteria;p__Bacteroidota;c__Bacteroidia;o__Bacteroidales;f__Bacteroidaceae;g__Prevotella;s__Prevotella sp017428925
SRR7755277.bin.89	114	3158509	27706.2	41176	15201	138723	2174	57.3	86.33	0.08	d__Bacteria;p__Bacteroidota;c__Bacteroidia;o__Bacteroidales;f__Bacteroidaceae;g__UBA4372;s__UBA4372 sp017526905
SRR12529272.bin.78	251	3158076	12582	18759	5833	86876	2084	48.78	100	1.05	d__Bacteria;p__Bacillota_A;c__Clostridia;o__Oscillospirales;f__Ruminococcaceae;g__Ruminococcus;s__Ruminococcus sp017519145
SRR948122.bin.54	62	3156701	50914.5	77548	26995	274128	3087	49.15	84.76	4.9	d__Bacteria;p__Bacteroidota;c__Bacteroidia;o__Bacteroidales;f__Bacteroidaceae;g__Prevotella;s__Prevotella sp902798425
SRR7755417.bin.38	69	3155475	45731.5	86535	21365	270692	2400	46.11	99.74	0.02	d__Bacteria;p__Bacteroidota;c__Bacteroidia;o__Bacteroidales;f__Bacteroidaceae;g__Bacteroides;s__Bacteroides pyogenes
SRR14556705.bin.6	188	3154973	16781.8	28227	7031	92401	2014	38.63	90.77	4.04	d__Bacteria;p__Bacillota_A;c__Clostridia;o__Lachnospirales;f__Lachnospiraceae;g__HGM12587;s__
SRR23387590.bin.60	44	3154689	71697.5	138041	68530	330959	2019	41.2	99.98	0.06	d__Bacteria;p__Bacillota_A;c__Clostridia;o__Lachnospirales;f__Lachnospiraceae;g__Butyrivibrio;s__Butyrivibrio sp016291375
SRR14556393.bin.22	90	3154120	35045.8	58160	19086	190715	2083	49.2	88.98	0.92	d__Bacteria;p__Bacteroidota;c__Bacteroidia;o__Bacteroidales;f__Bacteroidaceae;g__UBA4372;s__UBA4372 sp902801325
SRR12529268.bin.20	367	3152532	8590.01	11845	3962	64591	2010	49.39	83.87	1.58	d__Bacteria;p__Bacillota_A;c__Clostridia;o__Lachnospirales;f__Lachnospiraceae;g__NK4A136;s__NK4A136 sp017508825
SRR14556292.bin.9	475	3152255	6636.33	8221	3503	34888	2007	51.44	91.83	3.75	d__Bacteria;p__Myxococcota;c__Bradymonadia;o__UBA4248;f__UBA4248;g__RGIG464;s__
AH4.bin.325	68	3151930	46351.9	76255	23780	249780	2535	43.87	88.23	0	d__Bacteria;p__Bacillota_A;c__Clostridia;o__Oscillospirales;f__CAG-382;g__SIG622;s__
SRR23387575.bin.220	58	3151583	54337.6	109117	26290	256150	2660	41.01	92.15	0.15	d__Bacteria;p__Bacillota_A;c__Clostridia;o__Lachnospirales;f__Lachnospiraceae;g__Butyrivibrio;s__Butyrivibrio hungatei_B
SRR7755105.bin.91	63	3150441	50007	91637	33442	259814	2032	47.68	94.46	0.68	d__Bacteria;p__Bacteroidota;c__Bacteroidia;o__Bacteroidales;f__Bacteroidaceae;g__Prevotella;s__Prevotella sp902776195
SD1.bin.280	87	3150049	36207.5	52813	18733	220206	2784	48.4	87.19	4.28	d__Bacteria;p__Verrucomicrobiota;c__Lentisphaeria;o__Victivallales;f__Victivallaceae;g__SIG78;s__
SRR12529316.bin.175	273	3149335	11536	17160	5398	86567	2003	48.76	98.11	2.52	d__Bacteria;p__Bacteroidota;c__Bacteroidia;o__Bacteroidales;f__WCHB1-69;g__F23-D06;s__F23-D06 sp017525245
SRR7755281.bin.64	119	3148323	26456.5	39006	14564	248205	2392	44.71	90.64	1.36	d__Bacteria;p__Spirochaetota;c__Spirochaetia;o__Treponematales;f__Treponemataceae;g__Treponema_D;s__Treponema_D sp017534445
SRR14556379.bin.10	599	3148287	5255.9	5999	2735	54598	2001	42.32	80.36	4.04	d__Bacteria;p__Bacteroidota;c__Bacteroidia;o__Bacteroidales;f__ML635J-15;g__Bact-19;s__
SD4.bin.111	146	3147840	21560.5	40489	9825	156924	2091	49.61	86.52	2.03	d__Bacteria;p__Verrucomicrobiota;c__Lentisphaeria;o__Victivallales;f__Victivallaceae;g__SIG78;s__
SRR14556312.bin.13	235	3147582	13394	19719	6283	94139	2014	54.84	87.93	4.8	d__Bacteria;p__Bacteroidota;c__Bacteroidia;o__Bacteroidales;f__Bacteroidaceae;g__Prevotella;s__Prevotella sp902781315
AH3.bin.762	67	3146846	46967.8	76125	25602	159129	2317	46.12	93.78	3.19	d__Bacteria;p__Bacillota_A;c__Clostridia;o__Lachnospirales;f__Lachnospiraceae;g__SIG307;s__
SRR7755078.bin.33	38	3146717	82808.3	143228	53589	332381	2150	40.73	98.8	0.09	d__Bacteria;p__Bacteroidota;c__Bacteroidia;o__Bacteroidales;f__Bacteroidaceae;g__Prevotella;s__Prevotella sp002391185
SRR12529032.bin.59	133	3146658	23659.1	42716	10671	118251	2136	54.44	92.52	0.32	d__Bacteria;p__Fibrobacterota;c__Fibrobacteria;o__Fibrobacterales;f__Fibrobacteraceae;g__Fibrobacter;s__Fibrobacter sp900143055
SD1.bin.73	188	3142193	16713.8	25912	7709	90779	2045	49.53	90.51	2.15	d__Bacteria;p__Verrucomicrobiota;c__Lentisphaeria;o__Victivallales;f__Victivallaceae;g__SIG78;s__
SX2.bin.204	166	3141308	18923.5	25092	9971	71674	2047	48.02	91.05	2.03	d__Bacteria;p__Verrucomicrobiota;c__Lentisphaeria;o__Victivallales;f__Victivallaceae;g__SIG78;s__
SRR12529278.bin.94	127	3140391	24727.5	41201	12036	143527	2283	44.05	96.37	1.05	d__Bacteria;p__Spirochaetota;c__Spirochaetia;o__Treponematales;f__Treponemataceae;g__UBA1240;s__UBA1240 sp001603145
SRR17509615.bin.10	47	3140186	66812.5	95260	38718	313737	2627	53.71	86.79	0.25	d__Bacteria;p__Bacteroidota;c__Bacteroidia;o__Bacteroidales;f__Bacteroidaceae;g__UBA4372;s__UBA4372 sp902779845
SRR7755274.bin.47	93	3140005	33763.5	72127	15871	256974	2064	55.47	92.93	4.46	d__Bacteria;p__Bacteroidota;c__Bacteroidia;o__Bacteroidales;f__UBA932;g__Bact-11;s__Bact-11 sp017509755
SX1.bin.115	193	3139433	16266.5	23323	7845	73557	2131	61.4	88.36	4.97	d__Bacteria;p__Bacillota_A;c__Clostridia;o__Christensenellales;f__CAG-74;g__UBA11524;s__
JL4.bin.696	111	3139032	28279.6	58883	12637	232121	2038	38.58	87.46	0.67	d__Bacteria;p__Bacillota_A;c__Clostridia;o__Lachnospirales;f__Lachnospiraceae;g__CAG-411;s__
JL1.bin.563	21	3138946	149474	213546	73023	425894	13309	46.88	95.07	0.56	d__Bacteria;p__Bacteroidota;c__Bacteroidia;o__Bacteroidales;f__Bacteroidaceae;g__UBA4372;s__UBA4372 sp002494215
SRR23387592.bin.38	89	3138620	35265.4	60037	17334	214904	2071	36.94	90.77	0	d__Bacteria;p__Bacillota_A;c__Clostridia;o__Lachnospirales;f__Lachnospiraceae;g__Butyrivibrio;s__
SRR7755281.bin.2	103	3138337	30469.3	47172	14624	150811	2170	49.13	91.13	1.4	d__Bacteria;p__Fibrobacterota;c__Fibrobacteria;o__Fibrobacterales;f__Fibrobacteraceae;g__Fibrobacter;s__Fibrobacter succinogenes_M
SRR12529269.bin.274	137	3138161	22906.3	35420	11221	90011	2080	57.28	88.29	1.82	d__Bacteria;p__Bacteroidota;c__Bacteroidia;o__Bacteroidales;f__Bacteroidaceae;g__UBA4372;s__UBA4372 sp017526905
SD3.bin.463	70	3136419	44806	74673	19587	249219	3852	56.16	93.01	0.93	d__Bacteria;p__Bacillota_A;c__Clostridia;o__Christensenellales;f__CAG-74;g__;s__
SRR7755276.bin.57	41	3134875	76460.4	166932	40768	368381	2037	44.78	99.05	1.43	d__Bacteria;p__Bacteroidota;c__Bacteroidia;o__Bacteroidales;f__WCHB1-69;g__RUG11690;s__RUG11690 sp902771655
SRR12529302.bin.57	328	3134484	9556.35	13005	4127	87695	2018	51.91	94.45	2.25	d__Bacteria;p__Bacillota;c__Bacilli;o__Erysipelotrichales;f__Erysipelotrichaceae;g__Bulleidia;s__Bulleidia sp017536885
SRR14556295.bin.14	259	3134004	12100.4	18029	5876	63819	2073	49.17	88.13	0.09	d__Bacteria;p__Bacteroidota;c__Bacteroidia;o__Bacteroidales;f__Bacteroidaceae;g__Prevotella;s__
SRR14556367.bin.9	260	3133992	12053.8	17145	5363	107572	2004	56.9	84.8	4.88	d__Bacteria;p__Bacillota_A;c__Clostridia;o__Christensenellales;f__CAG-74;g__RUG14130;s__
SRR19168690.bin.78	64	3133880	48966.9	70616	32547	183960	2956	49.4	90.47	0.01	d__Bacteria;p__Bacteroidota;c__Bacteroidia;o__Bacteroidales;f__Bacteroidaceae;g__Prevotella;s__Prevotella sp902788605
SRR17509608.bin.52	212	3133391	14780.1	22614	6729	84420	2050	50.07	89.54	1.73	d__Bacteria;p__Fibrobacterota;c__Fibrobacteria;o__Fibrobacterales;f__Fibrobacteraceae;g__Fibrobacter;s__Fibrobacter succinogenes_Q
SRR23603187.bin.30	138	3132836	22701.7	35384	10654	131057	2077	47.16	96.05	2.08	d__Bacteria;p__Bacteroidota;c__Bacteroidia;o__Bacteroidales;f__SZUA-534;g__RUG13583;s__
SRR23387573.bin.176	266	3132538	11776.5	17368	5341	69162	2248	49.08	86.48	4.23	d__Bacteria;p__Bacteroidota;c__Bacteroidia;o__Bacteroidales;f__Bacteroidaceae;g__Prevotella;s__Prevotella sp900313615
SRR12529391.bin.203	165	3130216	18971	26639	10235	100635	2023	35.98	86.43	1.31	d__Bacteria;p__Bacillota_A;c__Clostridia;o__Oscillospirales;f__Ruminococcaceae;g__HUN007;s__HUN007 sp017848115
SRR7755105.bin.55	119	3129507	26298.4	48065	13415	115888	2132	53.79	84.55	1.33	d__Bacteria;p__Bacteroidota;c__Bacteroidia;o__Bacteroidales;f__Bacteroidaceae;g__Prevotella;s__Prevotella sp017635615
SRR14556319.bin.7	105	3129073	29800.7	51823	16871	148046	2213	48.18	97.81	1.16	d__Bacteria;p__Bacteroidota;c__Bacteroidia;o__Bacteroidales;f__Bacteroidaceae;g__Prevotella;s__Prevotella sp900314755
GX3.bin.596	225	3129072	13907	21951	6316	81700	2019	38.79	87.89	1.56	d__Bacteria;p__Bacillota_A;c__Clostridia;o__Lachnospirales;f__Lachnospiraceae;g__COE1;s__
SRR948090.bin.15	51	3125929	61292.7	84058	28552	456547	6436	48.66	91.77	0.31	d__Bacteria;p__Bacteroidota;c__Bacteroidia;o__Bacteroidales;f__Bacteroidaceae;g__Prevotella;s__Prevotella sp002394385
SRR948090.bin.60	117	3125095	26710.2	49850	12959	154760	2019	47.98	97.55	0.73	d__Bacteria;p__Bacteroidota;c__Bacteroidia;o__Bacteroidales;f__Bacteroidaceae;g__Prevotella;s__Prevotella sp900314755
SRR12529072.bin.168	189	3124566	16532.1	24866	7523	83221	2024	47.87	89.76	0.1	d__Bacteria;p__Bacillota_A;c__Clostridia;o__Oscillospirales;f__Ruminococcaceae;g__Ruminococcus_D;s__Ruminococcus_D albus_C
JL5.bin.592	134	3124411	23316.5	39903	12255	133907	2031	39.46	97.22	1.81	d__Bacteria;p__Bacillota_A;c__Clostridia;o__UMGS1883;f__UMGS1883;g__UMGS1883;s__
SRR14556367.bin.15	148	3124405	21110.8	33043	10299	96665	2049	59.37	92.04	4.27	d__Bacteria;p__Bacillota_A;c__Clostridia;o__Oscillospirales;f__Oscillospiraceae;g__Limivicinus;s__
SX3.bin.593	160	3124061	19525.4	35055	9205	90995	2022	56.61	85.78	3.84	d__Bacteria;p__Verrucomicrobiota;c__Kiritimatiellia;o__RFP12;f__UBA1067;g__UBA1067;s__
AH2.bin.496	46	3121835	67866	93330	41209	208349	5534	50.29	92.06	1.3	d__Bacteria;p__Bacteroidota;c__Bacteroidia;o__Bacteroidales;f__Bacteroidaceae;g__UBA1189;s__UBA1189 sp017622495
SRR18765417.bin.3	88	3121454	35471.1	55953	22959	149000	2129	54.74	81.5	1.02	d__Bacteria;p__Bacteroidota;c__Bacteroidia;o__Bacteroidales;f__Bacteroidaceae;g__Prevotella;s__Prevotella sp902781315
SRR12529269.bin.456	40	3119091	77977.3	157011	42241	427431	4944	47.86	99.41	0.14	d__Bacteria;p__Bacteroidota;c__Bacteroidia;o__Bacteroidales;f__SZUA-534;g__RUG13583;s__RUG13583 sp017527435
SRR23387595.bin.110	338	3116828	9221.38	13870	3722	69720	2001	70.6	92.7	3.36	d__Bacteria;p__Actinomycetota;c__Actinomycetia;o__Mycobacteriales;f__Mycobacteriaceae;g__Dietzia;s__
SX2.bin.479	197	3110351	15788.6	25912	7075	104472	2072	48.17	94.01	2.93	d__Bacteria;p__Bacillota_A;c__Clostridia;o__Oscillospirales;f__CAG-272;g__CAG-448;s__
SRR7755276.bin.49	100	3110221	31102.2	47997	14559	115079	2359	67.96	91.58	0.33	d__Bacteria;p__Verrucomicrobiota;c__Kiritimatiellia;o__LD1-PB3_B;f__Lenti-01;g__CACXEY01;s__CACXEY01 sp017527155
SRR12529065.bin.13	96	3110177	32397.7	59129	16819	125568	2118	44.31	84.89	0.01	d__Bacteria;p__Bacteroidota;c__Bacteroidia;o__Bacteroidales;f__Bacteroidaceae;g__Prevotella;s__Prevotella sp017410365
SRR23603180.bin.4	219	3109986	14200.9	23394	6927	75849	2047	51.02	99.55	0.1	d__Bacteria;p__Fibrobacterota;c__Fibrobacteria;o__Fibrobacterales;f__Fibrobacteraceae;g__Fibrobacter;s__Fibrobacter sp900142495
SX3.bin.664	285	3108487	10907	16448	4890	96359	2004	64.61	81.34	4.96	d__Bacteria;p__Verrucomicrobiota;c__Kiritimatiellia;o__RFP12;f__UBA1067;g__RUG572;s__
SRR23387602.bin.58	108	3108451	28782	42845	15050	191156	2174	49.3	97.58	0.07	d__Bacteria;p__Bacillota_A;c__Clostridia;o__Lachnospirales;f__Lachnospiraceae;g__Extibacter;s__Extibacter muris
SD5.bin.564	60	3107506	51791.8	73602	26203	178055	3487	44.3	96.14	3.8	d__Bacteria;p__Bacillota_A;c__Clostridia;o__Lachnospirales;f__Lachnospiraceae;g__Acetatifactor;s__
SRR14556422.bin.67	141	3107434	22038.5	41715	9952	118364	2101	52.4	97.93	0.29	d__Bacteria;p__Bacteroidota;c__Bacteroidia;o__Bacteroidales;f__WCHB1-69;g__F23-D06;s__F23-D06 sp017527945
SRR12529268.bin.133	87	3107341	35716.6	50537	17479	144544	2732	50.2	96.02	0.74	d__Bacteria;p__Bacillota_A;c__Clostridia;o__Lachnospirales;f__Lachnospiraceae;g__Acetatifactor;s__Acetatifactor sp016290775
SD4.bin.411	212	3106912	14655.2	24170	6265	125313	2018	48.47	82.02	1.69	d__Bacteria;p__Verrucomicrobiota;c__Lentisphaeria;o__Victivallales;f__Victivallaceae;g__UBA1784;s__
SRR7755281.bin.29	161	3106219	19293.3	28868	8326	114427	2059	60.92	97.25	3.17	d__Bacteria;p__Bacteroidota;c__Bacteroidia;o__Bacteroidales;f__UBA932;g__Cryptobacteroides;s__Cryptobacteroides sp900316955
GX3.bin.512	270	3105318	11501.2	16204	5500	57052	2050	54.08	83.69	3.36	d__Bacteria;p__Bacillota_A;c__Clostridia;o__Oscillospirales;f__CAG-272;g__UMGS1696;s__
SRR14556427.bin.51	142	3104299	21861.3	34586	11363	124518	2101	43.69	98.49	0.16	d__Bacteria;p__Bacteroidota;c__Bacteroidia;o__Bacteroidales;f__ML635J-15;g__Bact-19;s__Bact-19 sp902800045
SRR19168685.bin.88	92	3101882	33716.1	71085	16465	168719	2171	48.33	83.86	0.09	d__Bacteria;p__Bacteroidota;c__Bacteroidia;o__Bacteroidales;f__Bacteroidaceae;g__UBA4334;s__UBA4334 sp902801475
SD5.bin.397	113	3101110	27443.5	50610	13504	120628	2284	39.19	88.93	2.68	d__Bacteria;p__Bacillota_A;c__Clostridia;o__UBA1381;f__UBA1381;g__UBA4716;s__
SRR23387588.bin.137	353	3101022	8784.76	12430	4177	46998	2046	49.05	86.43	2.6	d__Bacteria;p__Bacillota_A;c__Clostridia;o__Lachnospirales;f__Lachnospiraceae;g__UBA2868;s__UBA2868 sp003484785
SRR14556427.bin.41	202	3100736	15350.2	23503	7297	108610	2097	48.4	97.74	1.15	d__Bacteria;p__Bacteroidota;c__Bacteroidia;o__Bacteroidales;f__Paludibacteraceae;g__UBA1181;s__UBA1181 sp016285885
SRR23387580.bin.10	453	3099197	6841.49	9051	3153	63164	2011	49.78	89.22	4.16	d__Bacteria;p__Bacillota;c__Bacilli;o__Erysipelotrichales;f__Erysipelotrichaceae;g__Bulleidia;s__Bulleidia sp902775735
SRR19168692.bin.11	314	3099177	9869.99	14375	4522	63337	2024	51.55	88.49	0.39	d__Bacteria;p__Bacteroidota;c__Bacteroidia;o__Bacteroidales;f__WCHB1-69;g__F23-D06;s__
SRR23603187.bin.6	490	3098665	6323.81	8672	2726	50535	2000	41.02	80.85	3.6	d__Bacteria;p__Bacteroidota;c__Bacteroidia;o__Bacteroidales;f__Bacteroidaceae;g__UBA4293;s__UBA4293 sp002395835
SRR12529378.bin.437	112	3098077	27661.4	48805	14494	219343	2002	44.71	96.75	0.54	d__Bacteria;p__Bacteroidota;c__Bacteroidia;o__Bacteroidales;f__WCHB1-69;g__RUG11690;s__RUG11690 sp902771655
SRR19168687.bin.29	196	3096611	15799	25167	6654	106915	2046	54.88	84.89	4.33	d__Bacteria;p__Bacteroidota;c__Bacteroidia;o__Bacteroidales;f__Bacteroidaceae;g__UBA4372;s__UBA4372 sp016280855
SRR12529387.bin.52	78	3096161	39694.4	60097	19733	181819	2126	49.09	92.35	0.09	d__Bacteria;p__Bacteroidota;c__Bacteroidia;o__Bacteroidales;f__UBA3663;g__UBA3663;s__UBA3663 sp017449065
SRR12529067.bin.130	150	3095378	20635.8	32688	9703	84809	2009	44.16	86.53	0.17	d__Bacteria;p__Bacteroidota;c__Bacteroidia;o__Bacteroidales;f__Bacteroidaceae;g__Prevotella;s__Prevotella sp902801155
GX2.bin.440	107	3095225	28927.3	53977	16231	150388	2002	65.44	87.16	0.71	d__Bacteria;p__Verrucomicrobiota;c__Kiritimatiellia;o__RFP12;f__JAAYLN01;g__RGIG5952;s__
SRR23387589.bin.120	79	3095208	39179.8	76866	19671	198537	2077	46.62	86.63	0.73	d__Bacteria;p__Bacillota_A;c__Clostridia;o__Lachnospirales;f__Lachnospiraceae;g__NK4A144;s__
JL3.bin.79	121	3095199	25580.2	38321	12892	115610	2410	49.11	95.3	0.19	d__Bacteria;p__Bacteroidota;c__Bacteroidia;o__Bacteroidales;f__Bacteroidaceae;g__Prevotella;s__Prevotella sp002394385
SRR14556312.bin.37	441	3094535	7017.09	9607	3211	35826	2013	40.62	80.08	1.54	d__Bacteria;p__Pseudomonadota;c__Gammaproteobacteria;o__Enterobacterales_A;f__Succinivibrionaceae;g__Ruminobacter;s__Ruminobacter sp900315145
SRR12529285.bin.143	397	3094332	7794.29	9985	3503	47094	2005	63.96	81.08	2.21	d__Bacteria;p__Verrucomicrobiota;c__Kiritimatiellia;o__RFP12;f__JAAYLN01;g__RGIG5952;s__RGIG5952 sp017509565
SRR12529319.bin.89	257	3093880	12038.4	18482	5553	74326	2027	51	81.35	1.6	d__Bacteria;p__Bacteroidota;c__Bacteroidia;o__Bacteroidales;f__Bacteroidaceae;g__Prevotella;s__Prevotella sp902776545
SD3.bin.309	149	3093646	20762.7	32221	10353	149508	2057	54.82	91.28	0.67	d__Bacteria;p__Bacillota_A;c__Clostridia;o__Oscillospirales;f__CAG-272;g__RGIG3925;s__
JL2.bin.403	358	3093202	8640.23	11535	4305	49488	2026	53.36	87.07	2.01	d__Bacteria;p__Bacillota_A;c__Clostridia;o__Oscillospirales;f__CAG-272;g__UMGS1696;s__UMGS1696 sp017415325
SRR23387590.bin.37	112	3092709	27613.5	45808	12750	119605	2197	55.24	87.26	2.44	d__Bacteria;p__Bacteroidota;c__Bacteroidia;o__Bacteroidales;f__Bacteroidaceae;g__UBA4372;s__UBA4372 sp902763865
SRR12529059.bin.142	134	3092054	23075	34524	11316	220023	2131	50.4	86.24	0.02	d__Bacteria;p__Bacteroidota;c__Bacteroidia;o__Bacteroidales;f__Bacteroidaceae;g__UBA1189;s__UBA1189 sp017622495
SRR14556354.bin.68	62	3092049	49871.8	79172	32978	185343	2601	50.39	91.9	0.78	d__Bacteria;p__Bacteroidota;c__Bacteroidia;o__Bacteroidales;f__F082;g__Limimorpha;s__
SRR948118.bin.24	73	3092017	42356.4	57725	20072	311000	2090	48.91	91.27	0.26	d__Bacteria;p__Bacteroidota;c__Bacteroidia;o__Bacteroidales;f__Bacteroidaceae;g__Prevotella;s__Prevotella sp002394385
SRR23387588.bin.61	66	3090420	46824.6	73217	21200	220174	3098	53.68	84.24	0.54	d__Bacteria;p__Bacteroidota;c__Bacteroidia;o__Bacteroidales;f__Bacteroidaceae;g__UBA4372;s__
SRR7755275.bin.63	50	3089503	61790.1	92970	33456	257779	4640	51.27	97.02	0.9	d__Bacteria;p__Bacteroidota;c__Bacteroidia;o__Bacteroidales;f__WCHB1-69;g__F23-D06;s__F23-D06 sp017394765
SRR23387602.bin.60	296	3088825	10435.2	14602	5115	78270	2010	64.32	95.89	2.39	d__Bacteria;p__Actinomycetota;c__Coriobacteriia;o__Coriobacteriales;f__Eggerthellaceae;g__Eggerthella;s__Eggerthella lenta
SRR14556472.bin.34	376	3088297	8213.56	10804	4033	61184	2015	43.22	85	0.79	d__Bacteria;p__Verrucomicrobiota;c__Lentisphaeria;o__Victivallales;f__Victivallaceae;g__RGIG5270;s__
JL3.bin.69	55	3088073	56146.8	103816	30542	308897	2671	48.97	88.89	0.55	d__Bacteria;p__Bacteroidota;c__Bacteroidia;o__Bacteroidales;f__Bacteroidaceae;g__Prevotella;s__Prevotella sp900314985
SRR12529379.bin.398	131	3087139	23566	33514	11616	152433	2185	57.88	94.69	2.54	d__Bacteria;p__Verrucomicrobiota;c__Lentisphaeria;o__UBA1407;f__UBA1407;g__RGIG1601;s__RGIG1601 sp017417585
SRR23387578.bin.17	47	3086845	65677.6	129715	37680	280995	2297	44.67	100	0.78	d__Bacteria;p__Bacteroidota;c__Bacteroidia;o__Bacteroidales;f__WCHB1-69;g__RUG11690;s__RUG11690 sp902771655
SRR23387576.bin.189	150	3086017	20573.5	32788	9661	99222	2567	51.73	92.58	0.55	d__Bacteria;p__Bacteroidota;c__Bacteroidia;o__Bacteroidales;f__P3;g__UBA1711;s__
SRR10997662.bin.76	79	3085778	39060.5	85507	21294	229371	2240	39.4	92.37	3.48	d__Bacteria;p__Bacillota_A;c__Clostridia;o__Oscillospirales;f__Acutalibacteraceae;g__RUG806;s__RUG806 sp015065425
SRR23603183.bin.8	270	3085751	11428.7	20704	4332	84458	2005	37.81	88.11	4.46	d__Bacteria;p__Bacteroidota;c__Bacteroidia;o__Bacteroidales;f__F082;g__Limimorpha;s__
SRR23387580.bin.18	82	3085531	37628.4	62156	20178	236920	2008	47.66	81.24	0.08	d__Bacteria;p__Bacteroidota;c__Bacteroidia;o__Bacteroidales;f__Bacteroidaceae;g__UBA4372;s__UBA4372 sp017427185
SRR14556595.bin.3	420	3085377	7346.14	9819	3508	38767	2004	44.02	93.37	2.69	d__Bacteria;p__Bacteroidota;c__Bacteroidia;o__Bacteroidales;f__WCHB1-69;g__RUG11690;s__RUG11690 sp902771655
SRR23387590.bin.47	123	3084841	25080	56228	11292	132173	2063	49.31	96.76	3.48	d__Bacteria;p__Bacteroidota;c__Bacteroidia;o__Bacteroidales;f__F082;g__Limimorpha;s__
SD5.bin.615	107	3084561	28827.7	53712	16177	186971	2197	41.35	88.31	4.94	d__Bacteria;p__Bacillota_A;c__Clostridia;o__Lachnospirales;f__Lachnospiraceae;g__MGBC143606;s__
SRR12529269.bin.307	348	3084472	8863.42	12378	4052	54059	2012	48.38	80.8	2.33	d__Bacteria;p__Bacillota_A;c__Clostridia;o__Lachnospirales;f__Lachnospiraceae;g__RGIG7926;s__RGIG7926 sp016282215
AH1.bin.492	124	3084189	24872.5	41742	11549	127979	2028	43.27	88.68	2.57	d__Bacteria;p__Bacillota_A;c__Clostridia;o__Lachnospirales;f__Lachnospiraceae;g__SIG299;s__SIG299 sp017938145
SRR14556477.bin.26	298	3083372	10346.9	20533	3806	85549	2000	37.11	84.09	3.74	d__Bacteria;p__Bacteroidota;c__Bacteroidia;o__Bacteroidales;f__F082;g__Limimorpha;s__Limimorpha sp015061335
AH1.bin.460	118	3082740	26124.9	58047	13176	156694	2075	34.86	93.96	4.36	d__Bacteria;p__Bacillota_A;c__Clostridia;o__Lachnospirales;f__Lachnospiraceae;g__CAG-303;s__CAG-303 sp017412055
SRR23387575.bin.165	117	3081499	26337.6	59337	13416	170013	2089	42	93.36	3.92	d__Bacteria;p__Bacillota_A;c__Clostridia;o__Oscillospirales;f__Acutalibacteraceae;g__UBA1213;s__UBA1213 sp902766585
SRR948123.bin.11	120	3081166	25676.4	41191	11636	140494	2078	57.26	89.67	1.98	d__Bacteria;p__Bacillota_A;c__Clostridia;o__Lachnospirales;f__Lachnospiraceae;g__CAG-791;s__CAG-791 sp900318875
SRR14556389.bin.27	270	3080490	11409.2	16624	5474	84329	2013	53.59	83.08	0.58	d__Bacteria;p__Bacteroidota;c__Bacteroidia;o__Bacteroidales;f__Bacteroidaceae;g__Prevotella;s__
SRR18765419.bin.17	226	3079876	13627.8	22780	5796	81093	2047	50.18	87.17	2.5	d__Bacteria;p__Bacteroidota;c__Bacteroidia;o__Bacteroidales;f__Bacteroidaceae;g__Prevotella;s__Prevotella sp002353975
SRR14556421.bin.64	127	3079390	24247.2	42769	11661	133198	2027	43.44	98.78	0.52	d__Bacteria;p__Bacteroidota;c__Bacteroidia;o__Bacteroidales;f__ML635J-15;g__Bact-19;s__Bact-19 sp902800045
JL2.bin.126	38	3077387	80983.9	124672	35717	357413	6933	49.09	92.38	0.74	d__Bacteria;p__Bacteroidota;c__Bacteroidia;o__Bacteroidales;f__Bacteroidaceae;g__UBA4372;s__
AH1.bin.516	76	3075899	40472.4	65978	19356	192574	2303	48.04	93.24	1.35	d__Bacteria;p__Verrucomicrobiota;c__Lentisphaeria;o__Victivallales;f__Victivallaceae;g__SIG78;s__
SRR23387590.bin.65	68	3075287	45224.8	80587	27952	289841	2159	44.83	92.14	1.98	d__Bacteria;p__Bacteroidota;c__Bacteroidia;o__Bacteroidales;f__Bacteroidaceae;g__UBA1786;s__UBA1786 sp902785075
SRR14556683.bin.19	429	3072735	7162.55	8827	3501	42260	2029	58.88	81.14	0.62	d__Bacteria;p__Bacillota_A;c__Clostridia;o__Oscillospirales;f__CAG-272;g__CAG-448;s__
SRR19168697.bin.59	383	3072308	8021.69	10704	3679	57884	2018	46.31	86.71	2.74	d__Bacteria;p__Bacillota_A;c__Clostridia;o__Oscillospirales;f__Ruminococcaceae;g__Ruminococcus;s__Ruminococcus flavefaciens_E
ERR3525310.bin.19	57	3071495	53885.9	82655	32665	238611	2710	53.73	89.25	2.91	d__Bacteria;p__Bacteroidota;c__Bacteroidia;o__Bacteroidales;f__Bacteroidaceae;g__UBA4372;s__UBA4372 sp902779845
SRR7755280.bin.47	239	3071316	12850.7	19075	5648	67825	2224	56.18	88.12	2.9	d__Bacteria;p__Bacteroidota;c__Bacteroidia;o__Bacteroidales;f__Muribaculaceae;g__Sodaliphilus;s__
SRR17509617.bin.36	166	3071089	18500.5	29382	8569	101843	2029	45.28	89.13	0.74	d__Bacteria;p__Bacteroidota;c__Bacteroidia;o__Bacteroidales;f__Bacteroidaceae;g__Prevotella;s__Prevotella copri
SRR23387591.bin.98	153	3069595	20062.7	39413	10583	123519	2047	30.2	97.75	1.8	d__Bacteria;p__Eremiobacterota;c__CADAWZ01;o__CADAWZ01;f__CADAWZ01;g__CADAWZ01;s__
ERR3525309.bin.1	49	3068200	62616.3	91826	28860	249595	2406	47.46	95.23	0.55	d__Bacteria;p__Bacteroidota;c__Bacteroidia;o__Bacteroidales;f__Bacteroidaceae;g__UBA4334;s__UBA4334 sp900316505
SRR948136.bin.4	165	3066853	18587	30270	8645	106099	2017	51.26	87.58	0.17	d__Bacteria;p__Bacteroidota;c__Bacteroidia;o__Bacteroidales;f__Bacteroidaceae;g__Prevotella;s__Prevotella sp900315955
SX3.bin.135	156	3066425	19656.6	32457	8890	107247	2085	48.24	91.89	3.09	d__Bacteria;p__Verrucomicrobiota;c__Lentisphaeria;o__Victivallales;f__Victivallaceae;g__SIG78;s__
SRR14556361.bin.13	322	3065772	9521.03	12884	4635	79130	2005	54.3	80.95	1.47	d__Bacteria;p__Fibrobacterota;c__Fibrobacteria;o__Fibrobacterales;f__Fibrobacteraceae;g__Fibrobacter;s__Fibrobacter sp900143055
SRR12529387.bin.173	213	3065625	14392.6	20591	7130	53706	2114	53.53	83.89	1.48	d__Bacteria;p__Bacteroidota;c__Bacteroidia;o__Bacteroidales;f__Bacteroidaceae;g__Prevotella;s__Prevotella sp017467565
AH3.bin.646	86	3065398	35644.2	54469	21314	183369	2151	52.13	92.78	1.38	d__Bacteria;p__Bacillota_A;c__Clostridia;o__Lachnospirales;f__Lachnospiraceae;g__CAG-791;s__
SRR12529380.bin.353	246	3064830	12458.7	17242	5871	96914	2014	45.91	85.25	0.23	d__Bacteria;p__Bacteroidota;c__Bacteroidia;o__Bacteroidales;f__Bacteroidaceae;g__Ga6A1;s__Ga6A1 sp900102385
SRR14556393.bin.6	244	3064322	12558.7	20468	5219	86511	2020	51.79	97.52	1.83	d__Bacteria;p__Bacteroidota;c__Bacteroidia;o__Bacteroidales;f__WCHB1-69;g__F23-D06;s__F23-D06 sp902770735
SRR12529271.bin.96	181	3064192	16929.2	27231	8910	96793	2036	56.58	86.65	1.19	d__Bacteria;p__Bacillota_A;c__Clostridia;o__Christensenellales;f__CAG-74;g__RUG740;s__RUG740 sp017541105
SRR23387576.bin.171	195	3064147	15713.6	23304	7524	101752	2200	57.02	94.29	1.06	d__Bacteria;p__Bacteroidota;c__Bacteroidia;o__Bacteroidales;f__Muribaculaceae;g__Sodaliphilus;s__Sodaliphilus sp017443765
JL5.bin.257	265	3063668	11561	17161	5184	67354	2057	46.98	86.04	2.69	d__Bacteria;p__Bacillota_A;c__Clostridia;o__Lachnospirales;f__Lachnospiraceae;g__RGIG423;s__RGIG423 sp017437205
SRR14556308.bin.25	193	3063410	15872.6	30382	6471	125610	2052	47.49	86.87	4.45	d__Bacteria;p__Bacteroidota;c__Bacteroidia;o__Bacteroidales;f__Bacteroidaceae;g__Prevotella;s__Prevotella sp902782305
SRR14556434.bin.55	121	3062009	25305.9	41389	11789	95955	2787	53	92.04	0.34	d__Bacteria;p__Bacteroidota;c__Bacteroidia;o__Bacteroidales;f__Muribaculaceae;g__Sodaliphilus;s__
SRR7755276.bin.7	48	3060427	63758.9	105804	29741	306164	5108	56.88	83.99	0.04	d__Bacteria;p__Bacteroidota;c__Bacteroidia;o__Bacteroidales;f__Bacteroidaceae;g__UBA1189;s__
SRR12529269.bin.35	188	3060180	16277.5	23659	7970	82245	2167	49.47	81.73	2.32	d__Bacteria;p__Bacteroidota;c__Bacteroidia;o__Bacteroidales;f__Bacteroidaceae;g__Prevotella;s__Prevotella sp900318395
SRR12529304.bin.224	94	3060014	32553.3	50602	13788	189697	2731	52.03	99.55	0.78	d__Bacteria;p__Fibrobacterota;c__Fibrobacteria;o__Fibrobacterales;f__Fibrobacteraceae;g__Fibrobacter;s__Fibrobacter sp900313675
SRR12529380.bin.292	303	3058416	10093.8	13962	4622	94387	2048	62.51	82.86	1.6	d__Bacteria;p__Bacillota_A;c__Clostridia;o__Oscillospirales;f__CAG-272;g__UMGS1696;s__UMGS1696 sp017540285
SRR12529044.bin.102	119	3057662	25694.6	48109	13518	143450	2085	55.13	97.22	2.62	d__Bacteria;p__Bacillota_A;c__Clostridia;o__Lachnospirales;f__Lachnospiraceae;g__CAG-791;s__CAG-791 sp017432565
AH1.bin.247	62	3057593	49316	80060	28552	160932	2732	53.27	93.74	1.01	d__Bacteria;p__Bacillota_A;c__Clostridia;o__Oscillospirales;f__CAG-272;g__UMGS1696;s__
SRR7755281.bin.22	48	3057457	63697	105443	35055	224633	2488	54.77	80.3	1.33	d__Bacteria;p__Bacteroidota;c__Bacteroidia;o__Bacteroidales;f__Bacteroidaceae;g__Prevotella;s__Prevotella sp900318915
SRR23387576.bin.168	128	3057453	23886.3	38091	11512	94760	2165	63.2	83.41	2.77	d__Bacteria;p__Bacillota_A;c__Clostridia;o__Christensenellales;f__CAG-74;g__UBA2862;s__
SRR17509615.bin.95	170	3057434	17984.9	28533	8227	117735	2165	51.11	85.5	1.26	d__Bacteria;p__Bacteroidota;c__Bacteroidia;o__Bacteroidales;f__Bacteroidaceae;g__Prevotella;s__Prevotella sp900315955
SD5.bin.220	75	3057014	40760.2	69585	28510	245777	2305	31.86	89.26	0.67	d__Bacteria;p__Bacillota_A;c__Clostridia;o__Lachnospirales;f__Lachnospiraceae;g__CAG-603;s__
SRR948125.bin.60	103	3056010	29670	46736	13579	126301	2378	51.24	90.58	0.96	d__Bacteria;p__Bacteroidota;c__Bacteroidia;o__Bacteroidales;f__Bacteroidaceae;g__Prevotella;s__Prevotella sp002481295
SRR14556400.bin.60	132	3055980	23151.4	33014	13981	175562	2259	49.45	86.81	0.57	d__Bacteria;p__Bacteroidota;c__Bacteroidia;o__Bacteroidales;f__Bacteroidaceae;g__Prevotella;s__Prevotella sp902800925
SRR12529279.bin.222	221	3055727	13826.8	24003	6166	108489	2005	36.96	86.48	0.89	d__Bacteria;p__Bacillota_A;c__Clostridia;o__UMGS1810;f__UMGS1810;g__RGIG1828;s__
GX2.bin.295	285	3055595	10721.4	15647	5122	68837	2032	50.15	90.32	1.88	d__Bacteria;p__Bacillota;c__Bacilli;o__Erysipelotrichales;f__Erysipelotrichaceae;g__Bulleidia;s__Bulleidia sp902775735
SRR12529302.bin.32	218	3054261	14010.4	22744	5992	131992	2029	59.06	83.54	0.05	d__Bacteria;p__Pseudomonadota;c__Alphaproteobacteria;o__Rhodobacterales;f__Rhodobacteraceae;g__Yoonia;s__Yoonia sp003551805
JL3.bin.444	55	3054075	55528.6	82196	27140	180871	3661	49.03	94.24	2.04	d__Bacteria;p__Bacteroidota;c__Bacteroidia;o__Bacteroidales;f__Bacteroidaceae;g__UBA4372;s__
SRR14556441.bin.61	254	3053594	12022	20152	5409	51342	2012	31.7	98.77	3.67	d__Bacteria;p__Spirochaetota;c__Spirochaetia;o__Treponematales;f__Treponemataceae;g__Treponema_D;s__Treponema_D sp017622055
JL2.bin.117	54	3052973	56536.5	200723	41627	274860	2004	37.65	93.81	3.7	d__Bacteria;p__Bacillota_A;c__Clostridia;o__Lachnospirales;f__Lachnospiraceae;g__RGIG8767;s__
SRR23603188.bin.8	165	3052186	18498.1	30535	10474	91576	2057	46.78	83.41	4.62	d__Bacteria;p__Bacteroidota;c__Bacteroidia;o__Bacteroidales;f__Bacteroidaceae;g__Phocaeicola_A;s__Phocaeicola_A sp017517605
SRR12529033.bin.142	150	3051723	20344.8	32963	10525	70074	2002	50.63	85.53	0.42	d__Bacteria;p__Bacteroidota;c__Bacteroidia;o__Bacteroidales;f__Bacteroidaceae;g__UBA4334;s__UBA4334 sp017448825
SRR14556521.bin.37	256	3049908	11913.7	19725	4928	126394	2014	38.41	98.27	2.03	d__Bacteria;p__Bacteroidota;c__Bacteroidia;o__Bacteroidales;f__F082;g__Limimorpha;s__Limimorpha sp015061365
SRR12529267.bin.430	57	3049708	53503.7	79818	34678	232622	3079	47.83	97.81	0.15	d__Bacteria;p__Bacteroidota;c__Bacteroidia;o__Bacteroidales;f__SZUA-534;g__RUG13583;s__RUG13583 sp017527435
SRR12529033.bin.79	120	3049539	25412.8	44508	11993	119331	2012	55.53	82.62	0.99	d__Bacteria;p__Bacteroidota;c__Bacteroidia;o__Bacteroidales;f__Bacteroidaceae;g__UBA4372;s__UBA4372 sp017429945
SRR14556354.bin.90	92	3047627	33126.4	61481	17685	161482	2113	43.58	98.2	0.21	d__Bacteria;p__Bacteroidota;c__Bacteroidia;o__Bacteroidales;f__ML635J-15;g__Bact-19;s__Bact-19 sp902800045
SD5.bin.245	105	3046744	29016.6	75135	11636	224371	2020	37.98	95.18	4.19	d__Bacteria;p__Bacillota_A;c__Clostridia;o__Lachnospirales;f__Lachnospiraceae;g__JAFBIY01;s__
JL2.bin.66	55	3046613	55393	104831	31755	262699	2444	37.46	97.76	2.01	d__Bacteria;p__Bacillota_A;c__Clostridia;o__UMGS1840;f__HGM11507;g__;s__
SRR12529269.bin.119	348	3046468	8754.22	11360	4119	64697	2039	47.04	84.44	1.87	d__Bacteria;p__Spirochaetota;c__Spirochaetia;o__Treponematales;f__Treponemataceae;g__Treponema_D;s__Treponema_D sp016288205
SRR19168689.bin.2	80	3046205	38077.6	134438	17207	386917	2039	44.98	90.46	2.73	d__Bacteria;p__Bacteroidota;c__Bacteroidia;o__Bacteroidales;f__Bacteroidaceae;g__Prevotella;s__Prevotella sp902800585
SX5.bin.310	230	3045299	13240.4	21586	6006	72606	2099	44.17	88.18	0.68	d__Bacteria;p__Verrucomicrobiota;c__Lentisphaeria;o__Victivallales;f__UBA1829;g__RGIG5327;s__
SRR18765424.bin.15	182	3044500	16728	23903	7704	137402	2011	58.68	89.78	3.71	d__Bacteria;p__Bacillota_A;c__Clostridia;o__Oscillospirales;f__Oscillospiraceae;g__Limivicinus;s__Limivicinus sp902795045
SRR12529394.bin.150	252	3044290	12080.5	18387	5604	67669	2127	42.9	82.04	2.89	d__Bacteria;p__Bacillota_A;c__Clostridia;o__Lachnospirales;f__Lachnospiraceae;g__Acetatifactor;s__
SRR18765414.bin.32	121	3042986	25148.6	37187	11195	197058	2392	47.98	88.29	0.98	d__Bacteria;p__Bacteroidota;c__Bacteroidia;o__Bacteroidales;f__Bacteroidaceae;g__Prevotella;s__Prevotella ruminicola
SRR14556701.bin.6	331	3042719	9192.5	12321	4300	57436	2008	43.43	82.52	4.18	d__Bacteria;p__Bacteroidota;c__Bacteroidia;o__Bacteroidales;f__Bacteroidaceae;g__Phocaeicola;s__
SD3.bin.503	106	3042276	28700.7	47820	15587	233299	2088	46.61	84.32	4.17	d__Bacteria;p__Bacillota_A;c__Clostridia;o__Lachnospirales;f__Lachnospiraceae;g__Acetatifactor;s__Acetatifactor sp015057005
SRR7755277.bin.73	317	3041982	9596.16	14108	4166	80757	2009	51.55	84.13	4.15	d__Bacteria;p__Bacteroidota;c__Bacteroidia;o__Bacteroidales;f__Muribaculaceae;g__Sodaliphilus;s__
JL5.bin.357	87	3041708	34962.2	63495	17420	390390	2019	42.91	92.31	0	d__Bacteria;p__Spirochaetota;c__Spirochaetia;o__Treponematales;f__Treponemataceae;g__Treponema_D;s__Treponema_D sp902785455
SRR14556535.bin.23	233	3041658	13054.3	20717	6064	136434	2025	38.93	95.79	0.26	d__Bacteria;p__Bacteroidota;c__Bacteroidia;o__Bacteroidales;f__F082;g__Limimorpha;s__Limimorpha sp015061365
JL5.bin.715	187	3041575	16265.1	33407	6043	107905	2022	40.21	80.7	4.39	d__Bacteria;p__Bacillota_A;c__Clostridia;o__Lachnospirales;f__Lachnospiraceae;g__HGM12587;s__HGM12587 sp017622875
SRR7755105.bin.94	63	3041311	48274.8	110570	36983	266112	2084	49.73	99.04	3.53	d__Bacteria;p__Bacteroidota;c__Bacteroidia;o__Bacteroidales;f__Bacteroidaceae;g__Prevotella;s__
SRR12529279.bin.133	269	3041162	11305.4	16427	5402	82095	2033	42.73	97.1	0.08	d__Bacteria;p__Bacillota_A;c__Clostridia;o__Oscillospirales;f__CAG-272;g__SIG710;s__SIG710 sp017517035
SRR12529266.bin.49	246	3040891	12361.4	18231	5851	57801	2094	45.91	92.32	0.86	d__Bacteria;p__Bacteroidota;c__Bacteroidia;o__Bacteroidales;f__Bacteroidaceae;g__Ga6A1;s__Ga6A1 sp900102385
SRR12529315.bin.49	174	3040467	17474	27149	8180	142877	2020	52.05	81.23	2.19	d__Bacteria;p__Bacteroidota;c__Bacteroidia;o__Bacteroidales;f__Bacteroidaceae;g__Prevotella;s__Prevotella sp017474845
AH5.bin.541	161	3040437	18884.7	31605	8561	107688	2175	44.82	86.53	2.68	d__Bacteria;p__Bacillota_A;c__Clostridia;o__Oscillospirales;f__JAAYXM01;g__SIG480;s__
SRR12529376.bin.50	420	3039472	7236.84	8981	3656	43906	2016	48.81	82.04	0.75	d__Bacteria;p__Bacillota_A;c__Clostridia;o__Lachnospirales;f__Lachnospiraceae;g__UBA2868;s__UBA2868 sp003484785
AH5.bin.606	38	3039359	79983.1	127821	53509	282363	2057	46.47	88.58	1.82	d__Bacteria;p__Bacillota_A;c__Clostridia;o__Lachnospirales;f__Lachnospiraceae;g__Acetatifactor;s__Acetatifactor sp015057005
JL1.bin.557	33	3037860	92056.4	128096	59482	343028	2845	43.87	86.51	0.22	d__Bacteria;p__Bacillota_A;c__Clostridia;o__Oscillospirales;f__CAG-382;g__SIG622;s__SIG622 sp015065225
AH1.bin.753	81	3036982	37493.6	58544	19561	168270	2186	43.88	86.22	0	d__Bacteria;p__Bacillota_A;c__Clostridia;o__Oscillospirales;f__CAG-382;g__SIG622;s__
ERR3525309.bin.24	62	3036210	48971.1	96032	31546	207915	2004	40.65	97.54	0.09	d__Bacteria;p__Bacteroidota;c__Bacteroidia;o__Bacteroidales;f__Bacteroidaceae;g__Prevotella;s__Prevotella sp905236755
SRR18765414.bin.14	290	3035940	10468.8	15423	4789	51542	2051	48.36	83.91	3.75	d__Bacteria;p__Bacteroidota;c__Bacteroidia;o__Bacteroidales;f__Bacteroidaceae;g__Prevotella;s__Prevotella sp900314755
SRR23387589.bin.8	113	3035562	26863.4	43081	12106	204309	2196	53.47	92.22	3.71	d__Bacteria;p__Bacteroidota;c__Bacteroidia;o__Bacteroidales;f__Muribaculaceae;g__Sodaliphilus;s__
SRR14556329.bin.34	122	3035533	24881.4	34938	12927	118285	2094	53.64	88.88	0.24	d__Bacteria;p__Bacteroidota;c__Bacteroidia;o__Bacteroidales;f__UBA3663;g__UBA3663;s__
SRR12529271.bin.87	157	3034884	19330.5	27080	10525	85353	2035	49.89	80.47	0.15	d__Bacteria;p__Bacteroidota;c__Bacteroidia;o__Bacteroidales;f__Bacteroidaceae;g__Prevotella;s__Prevotella sp902769705
SRR23387590.bin.164	101	3034654	30046.1	63093	14885	300696	2284	54.91	93.05	0.73	d__Bacteria;p__Bacillota_A;c__Clostridia;o__Christensenellales;f__CAG-74;g__RUG740;s__RUG740 sp017429695
SRR14556367.bin.12	184	3034054	16489.4	25623	7592	72486	2090	44.31	93.07	1.02	d__Bacteria;p__Spirochaetota;c__Spirochaetia;o__Treponematales;f__Treponemataceae;g__UBA1240;s__UBA1240 sp001603145
SRR7755419.bin.41	55	3033185	55148.8	88320	27322	284979	3229	43.61	98.56	0.11	d__Bacteria;p__Bacteroidota;c__Bacteroidia;o__Bacteroidales;f__ML635J-15;g__Bact-19;s__Bact-19 sp902790405
JL1.bin.489	347	3031458	8736.19	11035	4128	71663	2027	58.9	85.16	4.91	d__Bacteria;p__Bacillota_A;c__Clostridia;o__Oscillospirales;f__CAG-272;g__CAG-448;s__
SRR12529265.bin.177	70	3030838	43297.7	104506	23895	278555	2124	40.96	96.87	1.33	d__Bacteria;p__Bacillota_A;c__Clostridia;o__Lachnospirales;f__Lachnospiraceae;g__UBA1712;s__UBA1712 sp902789785
AH2.bin.612	97	3030733	31244.7	53844	15509	143565	2187	51.21	95.64	2.33	d__Bacteria;p__Bacillota_A;c__Clostridia;o__Christensenellales;f__CAG-74;g__SFHK01;s__
SRR23387595.bin.79	194	3030506	15621.2	23389	7466	89213	2341	43.05	89.07	2.98	d__Bacteria;p__Bacteroidota;c__Bacteroidia;o__Flavobacteriales;f__Flavobacteriaceae;g__Salinimicrobium;s__
GX4.bin.486	217	3028166	13954.7	18894	7385	67284	2039	48.06	91.65	4.39	d__Bacteria;p__Verrucomicrobiota;c__Lentisphaeria;o__Victivallales;f__Victivallaceae;g__SIG78;s__
SRR12529033.bin.205	232	3025325	13040.2	19348	5958	62793	2147	57.19	86.02	1.18	d__Bacteria;p__Bacillota_A;c__Clostridia;o__Oscillospirales;f__Acutalibacteraceae;g__RUG806;s__RUG806 sp017430145
SRR14556368.bin.27	185	3024544	16348.9	25546	8086	83623	2063	52.85	84.42	2.55	d__Bacteria;p__Bacteroidota;c__Bacteroidia;o__Bacteroidales;f__Muribaculaceae;g__Sodaliphilus;s__
SRR23387593.bin.155	280	3024210	10800.8	15518	4770	71713	2025	57.97	94.25	1.2	d__Bacteria;p__Bacillota_A;c__Clostridia;o__Oscillospirales;f__Acutalibacteraceae;g__RUG806;s__
SRR12529285.bin.237	184	3023555	16432.4	26036	8378	68645	2015	52.27	81.8	1.92	d__Bacteria;p__Bacteroidota;c__Bacteroidia;o__Bacteroidales;f__Bacteroidaceae;g__Prevotella;s__Prevotella sp900315455
SRR12529034.bin.25	137	3023442	22068.9	34455	10632	113257	2029	57.53	85	0.44	d__Bacteria;p__Bacillota_A;c__Clostridia;o__Oscillospirales;f__Oscillospiraceae;g__Limivicinus;s__Limivicinus sp900317375
JL2.bin.298	134	3023205	22561.2	32232	9774	121878	2097	44.92	89.82	3.19	d__Bacteria;p__Bacillota_A;c__Clostridia;o__Lachnospirales;f__Lachnospiraceae;g__Acetatifactor;s__
JL4.bin.182	200	3023159	15115.8	21460	7102	76501	2223	57.67	92.29	1.81	d__Bacteria;p__Bacillota_A;c__Clostridia;o__Christensenellales;f__CAG-74;g__Limiplasma;s__
AH1.bin.491	180	3020108	16778.4	24327	8803	87313	2243	58.99	80.47	1.68	d__Bacteria;p__Bacillota_A;c__Clostridia;o__Christensenellales;f__CAG-74;g__RGIG2066;s__
SRR17509615.bin.71	90	3018976	33544.2	65750	16610	189192	2029	49.32	87.29	3.86	d__Bacteria;p__Bacteroidota;c__Bacteroidia;o__Bacteroidales;f__Bacteroidaceae;g__Prevotella;s__Prevotella sp900110085
SRR14556329.bin.8	234	3018465	12899.4	21481	5692	71669	2011	49.97	85.83	2.63	d__Bacteria;p__Bacteroidota;c__Bacteroidia;o__Bacteroidales;f__Bacteroidaceae;g__Prevotella;s__
SRR12529265.bin.75	193	3017212	15633.2	22972	7658	74431	2041	52.17	82.11	3.29	d__Bacteria;p__Bacteroidota;c__Bacteroidia;o__Bacteroidales;f__Bacteroidaceae;g__UBA4372;s__UBA4372 sp017541265
SD1.bin.318	167	3016220	18061.2	29923	7772	88175	2041	50.11	92.3	0.67	d__Bacteria;p__Bacillota_A;c__Clostridia;o__Oscillospirales;f__CAG-272;g__UMGS1696;s__
JL2.bin.261	110	3015898	27417.2	42625	13950	118109	2504	42.66	93.87	3.63	d__Bacteria;p__Bacillota_A;c__Clostridia;o__Lachnospirales;f__Lachnospiraceae;g__Acetatifactor;s__Acetatifactor sp015056885
AH3.bin.656	65	3014840	46382.2	79559	30865	205691	2046	39.07	97.58	0	d__Bacteria;p__Bacteroidota;c__Bacteroidia;o__Bacteroidales;f__F082;g__Limimorpha;s__Limimorpha sp015061365
SRR14556431.bin.71	310	3014837	9725.28	14123	4347	51021	2023	47.44	83.16	2.92	d__Bacteria;p__Bacteroidota;c__Bacteroidia;o__Bacteroidales;f__Bacteroidaceae;g__Prevotella;s__
SX2.bin.459	85	3014576	35465.6	68104	20132	160374	2178	57.64	84.83	2.91	d__Bacteria;p__Verrucomicrobiota;c__Kiritimatiellia;o__RFP12;f__UBA1067;g__UBA1067;s__
SRR14556378.bin.25	60	3014272	50237.9	122380	20986	259494	2031	40.98	92.92	0.04	d__Bacteria;p__Spirochaetota;c__Spirochaetia;o__Treponematales;f__Treponemataceae;g__Treponema_D;s__
SRR17509618.bin.16	85	3014077	35459.7	59734	18875	173171	2144	46.42	93.19	1.02	d__Bacteria;p__Bacteroidota;c__Bacteroidia;o__Bacteroidales;f__Bacteroidaceae;g__Prevotella;s__Prevotella sp002351725
ERR3525310.bin.8	22	3013665	136985	201789	78332	296715	9362	51.85	95.93	0.28	d__Bacteria;p__Bacteroidota;c__Bacteroidia;o__Bacteroidales;f__Muribaculaceae;g__Sodaliphilus;s__Sodaliphilus sp905233915
SRR12529072.bin.72	426	3013564	7074.09	9298	3336	44353	2008	43.41	80.67	1.82	d__Bacteria;p__Spirochaetota;c__Spirochaetia;o__Treponematales;f__Treponemataceae;g__Treponema_D;s__Treponema_D sp017430385
SRR18765415.bin.64	82	3013046	36744.5	57899	19886	183715	2160	52.65	80.69	2.11	d__Bacteria;p__Bacteroidota;c__Bacteroidia;o__Bacteroidales;f__Bacteroidaceae;g__Prevotella;s__Prevotella sp900316475
SRR12529297.bin.132	372	3012028	8096.85	10473	3895	51165	2003	56.92	80.31	1.78	d__Bacteria;p__Bacillota_A;c__Clostridia;o__Christensenellales;f__CAG-74;g__RUG740;s__
SRR7755419.bin.73	123	3011686	24485.2	48659	10115	242458	2016	49.74	96.68	0.74	d__Bacteria;p__Bacteroidota;c__Bacteroidia;o__Bacteroidales;f__WCHB1-69;g__F23-D06;s__F23-D06 sp017438945
SD1.bin.33	101	3010575	29807.7	75966	12355	333133	2089	37.2	96.76	1.57	d__Bacteria;p__Bacillota_A;c__Clostridia;o__Oscillospirales;f__Acutalibacteraceae;g__DTU089;s__
SRR12529048.bin.53	107	3010468	28135.2	43184	13173	163085	2050	58.22	93.74	1.19	d__Bacteria;p__Bacillota_A;c__Clostridia;o__Christensenellales;f__CAG-74;g__RUG14130;s__RUG14130 sp017395065
SRR12529266.bin.236	136	3010451	22135.7	37646	10452	121950	2140	46.33	86.69	3.99	d__Bacteria;p__Bacteroidota;c__Bacteroidia;o__Bacteroidales;f__Bacteroidaceae;g__UBA1786;s__UBA1786 sp902787555
SRR14556354.bin.75	144	3010248	20904.5	33706	10200	110195	2056	47.61	97.75	0.21	d__Bacteria;p__Bacteroidota;c__Bacteroidia;o__Bacteroidales;f__P3;g__UBA1219;s__
SD3.bin.92	82	3010229	36710.1	61146	14402	222401	2851	57.56	92.34	0.69	d__Bacteria;p__Bacillota_A;c__Clostridia;o__Lachnospirales;f__Lachnospiraceae;g__CAG-791;s__CAG-791 sp002394525
SRR7755276.bin.87	62	3009465	48539.8	88283	36787	241172	2045	52.38	97.71	0.27	d__Bacteria;p__Bacteroidota;c__Bacteroidia;o__Bacteroidales;f__WCHB1-69;g__F23-D06;s__F23-D06 sp900315705
SRR14556378.bin.39	141	3009150	21341.5	36640	9099	172617	2000	47.21	88.53	2.26	d__Bacteria;p__Bacteroidota;c__Bacteroidia;o__Bacteroidales;f__Bacteroidaceae;g__Prevotella;s__Prevotella sp017423565
SRR14556441.bin.41	123	3008948	24463	35541	11744	100681	2012	50.08	86.48	0.6	d__Bacteria;p__Bacteroidota;c__Bacteroidia;o__Bacteroidales;f__Bacteroidaceae;g__UBA1189;s__
GX2.bin.147	101	3008311	29785.3	70503	18811	228669	2000	30.92	81.21	2.12	d__Bacteria;p__Bacillota_A;c__Clostridia;o__Lachnospirales;f__Lachnospiraceae;g__SIG301;s__
JL1.bin.358	201	3008232	14966.3	26742	6720	98767	2007	55.34	90.59	1.85	d__Bacteria;p__Bacillota_A;c__Clostridia;o__Lachnospirales;f__Lachnospiraceae;g__CAG-791;s__CAG-791 sp017432565
SX3.bin.373	70	3007850	42969.3	82367	20963	260658	2260	70.33	86.49	1.04	d__Bacteria;p__Verrucomicrobiota;c__Kiritimatiellia;o__RFP12;f__UBA3636;g__UBA3636;s__
SRR12529035.bin.78	413	3007597	7282.32	9560	3284	48831	2000	49.42	89	3.14	d__Bacteria;p__Bacillota_A;c__Clostridia;o__Lachnospirales;f__Lachnospiraceae;g__RGIG5612;s__RGIG5612 sp017431485
AH1.bin.293	43	3007377	69939	120646	51287	331965	2376	46.12	81.21	2.92	d__Bacteria;p__Bacillota_A;c__Clostridia;o__Lachnospirales;f__Lachnospiraceae;g__Acetatifactor;s__Acetatifactor sp015057005
SRR23387580.bin.191	140	3006241	21473.2	36710	10069	171980	2078	50.09	97.13	3.12	d__Bacteria;p__Bacteroidota;c__Bacteroidia;o__Bacteroidales;f__F082;g__Limimorpha;s__Limimorpha sp001543395
SRR17509621.bin.60	49	3006232	61351.7	95085	31982	298874	3815	43.94	88.6	0	d__Bacteria;p__Bacillota_A;c__Clostridia;o__Lachnospirales;f__Lachnospiraceae;g__AC2028;s__AC2028 sp017940415
SRR948090.bin.7	73	3005320	41168.8	62881	24585	163091	2173	51	84.93	0.09	d__Bacteria;p__Bacteroidota;c__Bacteroidia;o__Bacteroidales;f__Bacteroidaceae;g__Prevotella;s__Prevotella sp900318795
SRR14556564.bin.29	211	3005202	14242.7	20956	6727	79057	2038	38.68	92.79	1.76	d__Bacteria;p__Bacillota_A;c__Clostridia;o__Lachnospirales;f__Lachnospiraceae;g__RGIG8767;s__
SRR9995035.bin.18	550	3005176	5463.96	6604	2791	22833	2000	73.02	85.16	1.62	d__Bacteria;p__Actinomycetota;c__Actinomycetia;o__Actinomycetales;f__Micrococcaceae;g__Kocuria;s__
JL5.bin.610	37	3005165	81220.7	132816	39330	329175	4933	49.03	93.49	0.56	d__Bacteria;p__Bacteroidota;c__Bacteroidia;o__Bacteroidales;f__Bacteroidaceae;g__UBA4372;s__
JL1.bin.244	217	3004820	13847.1	22289	6515	99027	2044	40.95	90.38	4.46	d__Bacteria;p__Bacillota_A;c__Clostridia;o__Lachnospirales;f__Lachnospiraceae;g__Acetatifactor;s__
SRR12529319.bin.176	154	3004281	19508.3	31020	10115	86525	2311	54.08	86.55	1.68	d__Bacteria;p__Bacteroidota;c__Bacteroidia;o__Bacteroidales;f__Bacteroidaceae;g__UBA1189;s__UBA1189 sp017542145
SRR19168696.bin.23	66	3002625	45494.3	88476	23216	196618	2030	56.88	93.66	0.48	d__Bacteria;p__Bacillota_A;c__Clostridia;o__Christensenellales;f__CAG-74;g__RUG740;s__RUG740 sp015056205
AH5.bin.566	57	3001325	52654.8	83189	24929	218859	5540	56.13	87.67	0.67	d__Bacteria;p__Bacillota_A;c__Clostridia;o__Oscillospirales;f__CAG-272;g__SIG701;s__
GX2.bin.427	60	3000461	50007.7	73725	27985	277758	2083	43.24	93.86	2.96	d__Bacteria;p__Bacillota_A;c__Clostridia;o__Lachnospirales;f__Lachnospiraceae;g__Acetatifactor;s__
SRR7755277.bin.77	22	2999857	136357	241687	95383	522977	2348	58.83	99.03	0.75	d__Bacteria;p__Bacteroidota;c__Bacteroidia;o__Bacteroidales;f__UBA932;g__Cryptobacteroides;s__Cryptobacteroides sp902781705
SRR14556367.bin.16	123	2999217	24383.9	36782	11545	161818	2152	46.65	99.28	0.39	d__Bacteria;p__Bacillota_A;c__Clostridia;o__Saccharofermentanales;f__Saccharofermentanaceae;g__Saccharofermentans;s__Saccharofermentans sp902764825
SRR12529391.bin.114	197	2999000	15223.4	32726	6201	113010	2012	38.78	86.25	4.68	d__Bacteria;p__Bacillota_A;c__Clostridia;o__Lachnospirales;f__Lachnospiraceae;g__Faecalimonas;s__
SRR18765424.bin.16	105	2998382	28556	53034	17013	119250	2080	48.67	84.68	2.28	d__Bacteria;p__Bacteroidota;c__Bacteroidia;o__Bacteroidales;f__Bacteroidaceae;g__Prevotella;s__Prevotella sp002393725
SRR14556434.bin.19	176	2997656	17032.1	24777	8159	113950	2057	56.27	83.87	0.99	d__Bacteria;p__Bacteroidota;c__Bacteroidia;o__Bacteroidales;f__Bacteroidaceae;g__Prevotella;s__
SRR14556519.bin.23	295	2997408	10160.7	15009	4467	77363	2002	33.09	92.92	1.29	d__Bacteria;p__Spirochaetota;c__Spirochaetia;o__Treponematales;f__Treponemataceae;g__RGIG1711;s__RGIG1711 sp017416145
SX1.bin.86	146	2997311	20529.5	38513	8638	188115	2007	43.18	88.24	2.06	d__Bacteria;p__Bacillota_A;c__Clostridia;o__Lachnospirales;f__Lachnospiraceae;g__Blautia_A;s__
JL2.bin.467	177	2996758	16930.8	26787	7909	84560	2357	46.11	90.66	1.17	d__Bacteria;p__Bacillota_A;c__Clostridia;o__Oscillospirales;f__CAG-272;g__CAG-448;s__
SRR12529038.bin.16	118	2996535	25394.4	42064	12253	101291	2005	47.5	89.66	0.88	d__Bacteria;p__Bacillota_A;c__Clostridia;o__Lachnospirales;f__Lachnospiraceae;g__Anaerobutyricum;s__Anaerobutyricum sp017433295
SRR14556430.bin.27	168	2996364	17835.5	32882	8721	99950	2063	53.7	98.53	1.27	d__Bacteria;p__Bacteroidota;c__Bacteroidia;o__Bacteroidales;f__UBA3663;g__UBA3663;s__
SRR14556315.bin.62	110	2994706	27224.6	47166	12840	143366	2243	50.03	88.85	1.72	d__Bacteria;p__Bacteroidota;c__Bacteroidia;o__Bacteroidales;f__Bacteroidaceae;g__Prevotella;s__Prevotella sp015060535
SRR14556714.bin.21	228	2994660	13134.5	19830	6203	77356	2000	38.74	99.55	1.11	d__Bacteria;p__Bacteroidota;c__Bacteroidia;o__Bacteroidales;f__F082;g__Limimorpha;s__Limimorpha sp015061365
SRR19168687.bin.9	194	2994521	15435.7	27310	6872	82874	2020	48.3	81.98	1.29	d__Bacteria;p__Bacteroidota;c__Bacteroidia;o__Bacteroidales;f__Bacteroidaceae;g__Prevotella;s__Prevotella sp902798285
SRR12529316.bin.140	142	2994484	21087.9	32345	11082	116982	2080	51.89	85.88	0.43	d__Bacteria;p__Bacteroidota;c__Bacteroidia;o__Bacteroidales;f__Bacteroidaceae;g__Prevotella;s__Prevotella sp900315565
AH5.bin.576	51	2994284	58711.4	86075	29148	308059	4207	59.89	86.87	0.96	d__Bacteria;p__Bacteroidota;c__Bacteroidia;o__Bacteroidales;f__Rikenellaceae;g__Alistipes;s__Alistipes senegalensis
SD1.bin.677	119	2994082	25160.3	35899	14305	156705	2353	57.72	88.48	2.06	d__Bacteria;p__Verrucomicrobiota;c__Kiritimatiellia;o__RFP12;f__UBA1067;g__UBA1067;s__UBA1067 sp017508315
AH5.bin.490	71	2993449	42161.2	104991	23344	312959	2095	36.97	94.63	4.55	d__Bacteria;p__Bacillota_A;c__Clostridia;o__Lachnospirales;f__Lachnospiraceae;g__Velocimicrobium;s__
AH3.bin.581	154	2992936	19434.7	35906	9003	85288	2141	58.56	92.68	2.68	d__Bacteria;p__Bacillota_A;c__Clostridia;o__Christensenellales;f__CAG-74;g__Limiplasma;s__
SRR12529306.bin.64	103	2992489	29053.3	47400	14869	118784	2516	44.51	90.45	0.94	d__Bacteria;p__Bacillota_A;c__Clostridia;o__Lachnospirales;f__Lachnospiraceae;g__SIG307;s__SIG307 sp017503735
SRR14556564.bin.4	143	2992351	20925.5	36915	9741	159415	2048	33.41	90.4	1.09	d__Bacteria;p__Bacillota_A;c__Clostridia;o__Lachnospirales;f__Lachnospiraceae;g__CAG-603;s__
SD5.bin.164	56	2991716	53423.5	133612	38861	260923	2143	38.23	97.7	2.3	d__Bacteria;p__Bacillota_A;c__Clostridia;o__Lachnospirales;f__Lachnospiraceae;g__UBA3282;s__
GX5.bin.274	93	2990501	32155.9	47929	16597	114948	3027	41.94	98.28	1.15	d__Bacteria;p__Bacillota_A;c__Clostridia;o__Lachnospirales;f__Lachnospiraceae;g__Kineothrix;s__Kineothrix sp017532145
GX4.bin.762	155	2990323	19292.4	38657	9581	114587	2023	31.18	95.3	1.3	d__Bacteria;p__Bacillota_A;c__Clostridia;o__Lachnospirales;f__Lachnospiraceae;g__JAILNW01;s__
SRR14556452.bin.23	226	2989795	13229.2	20076	5729	116895	2010	40.5	88.24	4.2	d__Bacteria;p__Bacillota_A;c__Clostridia;o__Lachnospirales;f__Lachnospiraceae;g__Roseburia;s__
SRR12529302.bin.99	247	2988646	12099.8	19853	5168	68716	2006	47.38	81.6	1.65	d__Bacteria;p__Bacillota_A;c__Clostridia;o__Peptostreptococcales;f__Anaerovoracaceae;g__RUG099;s__RUG099 sp017510725
AH5.bin.96	34	2988569	87899.1	126774	44973	278498	5259	44.18	96.56	2.85	d__Bacteria;p__Bacillota_A;c__Clostridia;o__Lachnospirales;f__Lachnospiraceae;g__Acetatifactor;s__
SRR23387588.bin.204	94	2987583	31782.8	49243	17738	144653	2201	41.17	99.75	1.58	d__Bacteria;p__Bacillota_A;c__Clostridia;o__Lachnospirales;f__Lachnospiraceae;g__UBA1712;s__UBA1712 sp017619635
SRR14556315.bin.55	185	2987547	16148.9	23565	7769	142481	2019	47.94	85.58	0.07	d__Bacteria;p__Bacteroidota;c__Bacteroidia;o__Bacteroidales;f__Bacteroidaceae;g__UBA4334;s__UBA4334 sp900316975
SD3.bin.175	119	2987139	25102	39282	12519	166930	2145	53.57	83.09	1.17	d__Bacteria;p__Bacillota_A;c__Clostridia;o__Oscillospirales;f__CAG-272;g__UMGS1696;s__
GX2.bin.394	329	2986501	9077.51	13131	4044	80045	2002	50	90.98	2.21	d__Bacteria;p__Bacillota;c__Bacilli;o__Erysipelotrichales;f__Erysipelotrichaceae;g__Bulleidia;s__Bulleidia sp015058875
SRR7755414.bin.24	55	2986183	54294.2	96972	23588	355779	3324	61.51	99.87	0.07	d__Bacteria;p__Bacillota_A;c__Clostridia;o__Oscillospirales;f__Oscillospiraceae;g__NSJ-51;s__NSJ-51 sp900549795
SRR18765418.bin.74	363	2985624	8224.86	10889	4071	48000	2012	61.98	89.16	1.84	d__Bacteria;p__Bacillota_A;c__Clostridia;o__Christensenellales;f__CAG-74;g__UBA2862;s__UBA2862 sp017512905
SD1.bin.666	293	2983851	10183.8	13785	4696	84121	2059	56.42	89.89	4.51	d__Bacteria;p__Bacillota_A;c__Clostridia;o__Christensenellales;f__CAG-74;g__RUG13279;s__
GX1.bin.250	108	2983678	27626.7	46929	14890	217209	2087	50.07	97.25	0.67	d__Bacteria;p__Bacillota_A;c__Clostridia;o__Oscillospirales;f__Ruminococcaceae;g__UBA3855;s__
SRR23387575.bin.248	61	2983444	48908.9	102073	26181	349805	2024	56.76	80.99	0.78	d__Bacteria;p__Bacillota_A;c__Clostridia;o__Christensenellales;f__CAG-74;g__RUG740;s__RUG740 sp900320755
SRR23387593.bin.143	73	2982849	40860.9	70287	18039	151088	3010	51.73	85.42	3.69	d__Bacteria;p__Chloroflexota;c__Anaerolineae;o__Anaerolineales;f__Anaerolineaceae;g__Flexilinea;s__
SRR12529308.bin.130	461	2982037	6468.63	8587	3035	32351	2009	41.43	85.94	2.73	d__Bacteria;p__Verrucomicrobiota;c__Lentisphaeria;o__Victivallales;f__Victivallaceae;g__RGIG5270;s__RGIG5270 sp017505415
SRR10997656.bin.64	77	2981976	38727	69625	19965	166766	2314	50.34	83.19	0.08	d__Bacteria;p__Bacteroidota;c__Bacteroidia;o__Bacteroidales;f__Bacteroidaceae;g__UBA1189;s__
SRR14556279.bin.7	116	2981887	25705.9	39406	13336	131219	2012	47.93	90.9	0.14	d__Bacteria;p__Bacteroidota;c__Bacteroidia;o__Bacteroidales;f__Bacteroidaceae;g__Prevotella;s__Prevotella sp900314755
SRR12529300.bin.103	14	2981765	212983	259857	118906	518379	44093	61.51	97.56	0.01	d__Bacteria;p__Pseudomonadota;c__Alphaproteobacteria;o__Rhodobacterales;f__Rhodobacteraceae;g__Yoonia;s__Yoonia sp018402175
SX4.bin.197	125	2981237	23849.9	36908	11832	101397	2558	47.72	83.46	1.67	d__Bacteria;p__Bacteroidota;c__Bacteroidia;o__Bacteroidales;f__Bacteroidaceae;g__Phocaeicola_A;s__Phocaeicola_A sp017516265
JL5.bin.32	45	2979708	66215.7	133581	48135	435595	2044	38.27	96.94	2.01	d__Bacteria;p__Bacillota_A;c__Clostridia;o__Lachnospirales;f__Lachnospiraceae;g__Agathobacter;s__
SRR23387594.bin.15	30	2979354	99311.8	171626	54569	418303	3296	52.79	91.23	0.02	d__Bacteria;p__Bacteroidota;c__Bacteroidia;o__Bacteroidales;f__Bacteroidaceae;g__Prevotella;s__Prevotella sp002305235
AH3.bin.716	58	2979302	51367.3	74103	32120	173409	2445	31.75	97.9	0	d__Bacteria;p__Spirochaetota;c__Spirochaetia;o__Treponematales;f__Treponemataceae;g__Treponema_D;s__Treponema_D sp017622055
SRR23387577.bin.120	67	2979123	44464.5	67773	25612	181828	2165	60.7	82.37	2.97	d__Bacteria;p__Bacillota_A;c__Clostridia;o__Oscillospirales;f__Oscillospiraceae;g__Limivicinus;s__
JL1.bin.24	296	2978854	10063.7	13003	4849	62211	2012	49.09	81.32	2.32	d__Bacteria;p__Bacillota_A;c__Clostridia;o__Oscillospirales;f__CAG-272;g__SIG673;s__
SD5.bin.198	84	2978586	35459.4	77544	23275	298342	2114	34.74	88.14	0.69	d__Bacteria;p__Bacillota_A;c__Clostridia;o__Lachnospirales;f__Lachnospiraceae;g__Eubacterium_G;s__
SRR12529380.bin.417	177	2978091	16825.4	21998	7750	79276	2470	54.14	80.13	0.41	d__Bacteria;p__Bacteroidota;c__Bacteroidia;o__Bacteroidales;f__Bacteroidaceae;g__Prevotella;s__Prevotella sp017449025
SRR12529050.bin.147	137	2977982	21737.1	29584	11718	85825	2134	59.63	82.65	1.42	d__Bacteria;p__Verrucomicrobiota;c__Kiritimatiellia;o__RFP12;f__UBA1067;g__UBA1067;s__UBA1067 sp017406465
AH5.bin.129	235	2977479	12670.1	16894	6340	54518	2090	53.59	83.21	0.67	d__Bacteria;p__Bacillota_A;c__Clostridia;o__Oscillospirales;f__CAG-272;g__SIG701;s__SIG701 sp015063645
SRR12529066.bin.124	301	2977325	9891.45	14014	4742	37486	2011	35	91.48	4.12	d__Bacteria;p__Bacillota_A;c__Clostridia;o__Lachnospirales;f__Lachnospiraceae;g__CAG-411;s__CAG-411 sp017399885
SRR23387591.bin.163	144	2976931	20673.1	31669	9541	97698	2108	49.13	86.6	1.17	d__Bacteria;p__Bacteroidota;c__Bacteroidia;o__Bacteroidales;f__Bacteroidaceae;g__UBA4372;s__UBA4372 sp902801325
SRR12529302.bin.24	144	2976903	20672.9	31840	9269	150927	2027	60.78	84.79	0.43	d__Bacteria;p__Pseudomonadota;c__Alphaproteobacteria;o__Rhodobacterales;f__Rhodobacteraceae;g__Yoonia;s__
SRR12529071.bin.113	151	2976825	19714.1	30835	9509	88713	2020	44.13	91.42	0.35	d__Bacteria;p__Spirochaetota;c__Spirochaetia;o__Treponematales;f__Treponemataceae;g__Treponema_D;s__Treponema_D sp017449265
JL5.bin.196	35	2974877	84996.5	131799	45778	263772	3916	39.2	95.87	2.87	d__Bacteria;p__Bacillota_A;c__Clostridia;o__Lachnospirales;f__Lachnospiraceae;g__RGIG8767;s__
SD5.bin.682	50	2974588	59491.8	94649	28517	236097	5365	53.11	89.04	1.01	d__Bacteria;p__Bacillota_A;c__Clostridia;o__Oscillospirales;f__CAG-272;g__UMGS1696;s__
SRR12529378.bin.359	341	2974223	8722.06	12206	4154	42997	2010	58.73	80.42	3.09	d__Bacteria;p__Bacillota_A;c__Clostridia;o__Oscillospirales;f__Acutalibacteraceae;g__RUG806;s__RUG806 sp017428085
SRR14556399.bin.36	598	2972810	4971.25	5867	2641	22093	2002	47.81	81.01	3.2	d__Bacteria;p__Fibrobacterota;c__Fibrobacteria;o__Fibrobacterales;f__Fibrobacteraceae;g__Fibrobacter;s__
SRR14556535.bin.5	221	2971978	13447.9	19258	6790	81153	2027	50.69	85.18	0.89	d__Bacteria;p__Bacteroidota;c__Bacteroidia;o__Bacteroidales;f__Bacteroidaceae;g__UBA1189;s__UBA1189 sp017622495
SRR12529046.bin.107	188	2970491	15800.5	27669	7437	79817	2004	50.11	86.73	2.19	d__Bacteria;p__Bacillota_A;c__Clostridia;o__Lachnospirales;f__Lachnospiraceae;g__Bilifractor;s__Bilifractor sp017433615
SRR17509606.bin.29	303	2970158	9802.5	13253	4568	60266	2013	57.38	82.94	0.69	d__Bacteria;p__Bacteroidota;c__Bacteroidia;o__Bacteroidales;f__Bacteroidaceae;g__UBA4372;s__UBA4372 sp017526905
SRR12529392.bin.144	247	2969102	12020.7	17530	5763	65689	2104	49.67	94.92	1.45	d__Bacteria;p__Bacillota_A;c__Clostridia;o__Oscillospirales;f__CAG-272;g__RGIG1743;s__RGIG1743 sp017399105
SRR7755116.bin.40	45	2969053	65978.9	87636	37214	179692	2074	54.85	96.8	0.62	d__Bacteria;p__Bacillota_A;c__Clostridia;o__Lachnospirales;f__Lachnospiraceae;g__Butyrivibrio;s__
SRR17509613.bin.41	61	2968926	48670.9	85577	26883	159767	2044	54.36	83.42	0.01	d__Bacteria;p__Bacteroidota;c__Bacteroidia;o__Bacteroidales;f__Bacteroidaceae;g__Prevotella;s__Prevotella sp902771785
SRR14556385.bin.8	129	2968579	23012.2	44930	9402	208425	2006	48.94	91.91	0	d__Bacteria;p__Bacteroidota;c__Bacteroidia;o__Bacteroidales;f__Bacteroidaceae;g__Prevotella;s__Prevotella sp900100635
SRR9995032.bin.59	114	2967995	26035	46770	11281	125392	2234	38.95	97.75	0.35	d__Bacteria;p__Bacteroidota;c__Bacteroidia;o__Bacteroidales;f__F082;g__Limimorpha;s__Limimorpha sp015061365
SRR17509606.bin.30	42	2967878	70663.8	105011	39128	403512	2464	50.18	90.06	1.4	d__Bacteria;p__Bacteroidota;c__Bacteroidia;o__Bacteroidales;f__Bacteroidaceae;g__UBA4372;s__UBA4372 sp900320565
SRR19168689.bin.45	150	2967625	19784.2	42013	7892	104834	2011	50.1	83.77	3.62	d__Bacteria;p__Bacteroidota;c__Bacteroidia;o__Bacteroidales;f__Bacteroidaceae;g__Prevotella;s__
SRR14556486.bin.71	213	2967180	13930.4	20467	6817	66878	2047	50.38	83.08	0.1	d__Bacteria;p__Bacteroidota;c__Bacteroidia;o__Bacteroidales;f__Bacteroidaceae;g__UBA1189;s__UBA1189 sp017622495
SRR14556432.bin.14	230	2967054	12900.2	17998	6315	84483	2026	51.08	83.34	2.38	d__Bacteria;p__Bacteroidota;c__Bacteroidia;o__Bacteroidales;f__Muribaculaceae;g__Sodaliphilus;s__
SRR14556390.bin.36	197	2966326	15057.5	24933	6913	127238	2022	50.02	84.42	2.69	d__Bacteria;p__Bacteroidota;c__Bacteroidia;o__Bacteroidales;f__Bacteroidaceae;g__Prevotella;s__Prevotella sp900314995
SRR12529380.bin.454	135	2966014	21970.5	29584	11566	153615	2014	49.44	90.33	1.14	d__Bacteria;p__Bacteroidota;c__Bacteroidia;o__Bacteroidales;f__Bacteroidaceae;g__UBA4334;s__UBA4334 sp017448965
SRR14556308.bin.32	266	2965867	11149.9	16722	4947	53494	2016	38.84	95.97	0.74	d__Bacteria;p__Pseudomonadota;c__Gammaproteobacteria;o__Enterobacterales_A;f__Succinivibrionaceae;g__Succinivibrio;s__Succinivibrio dextrinosolvens_A
SRR14556295.bin.59	169	2965606	17548	29914	8805	56443	2030	53.71	98.47	1.88	d__Bacteria;p__Bacteroidota;c__Bacteroidia;o__Bacteroidales;f__UBA3663;g__UBA3663;s__
SRR18765418.bin.33	134	2965088	22127.5	36253	9966	111270	2192	49.95	87.16	4.77	d__Bacteria;p__Bacteroidota;c__Bacteroidia;o__Bacteroidales;f__Bacteroidaceae;g__Prevotella;s__Prevotella sp900110085
SRR12529380.bin.281	152	2964992	19506.5	29971	9456	76373	2305	51.72	84.97	1.56	d__Bacteria;p__Bacteroidota;c__Bacteroidia;o__Bacteroidales;f__Bacteroidaceae;g__UBA4372;s__
SRR7755275.bin.93	231	2964127	12831.7	19736	5479	125966	2069	40.86	89	0.45	d__Bacteria;p__Bacteroidota;c__Bacteroidia;o__Bacteroidales;f__W3P20-009;g__W3P20-009;s__
SRR19168694.bin.26	64	2962749	46292.9	75922	24500	243736	2027	49.78	99.99	0.39	d__Bacteria;p__Bacillota_C;c__Negativicutes;o__Selenomonadales;f__Selenomonadaceae;g__Selenomonas_A;s__Selenomonas_A ruminantium_N
SRR12529300.bin.92	467	2962520	6343.73	8010	3081	52650	2002	60.01	81.88	4.13	d__Bacteria;p__Bacillota_A;c__Clostridia;o__Christensenellales;f__CAG-74;g__RGIG5678;s__RGIG5678 sp017512675
SD2.bin.103	162	2961646	18281.8	29742	8456	177455	2005	49.49	91.47	2.7	d__Bacteria;p__Verrucomicrobiota;c__Lentisphaeria;o__Victivallales;f__Victivallaceae;g__SIG78;s__SIG78 sp017504585
SRR948136.bin.43	265	2961529	11175.6	18708	4582	63028	2093	49.52	82.54	2.33	d__Bacteria;p__Bacteroidota;c__Bacteroidia;o__Bacteroidales;f__Bacteroidaceae;g__Prevotella;s__Prevotella sp002353825
SRR7755280.bin.67	72	2961360	41130	117511	35975	265761	2004	46.4	87.58	0.43	d__Bacteria;p__Bacteroidota;c__Bacteroidia;o__Bacteroidales;f__Bacteroidaceae;g__Prevotella;s__Prevotella sp902769805
SX3.bin.446	414	2960981	7152.13	9027	3404	37671	2023	51.34	84.26	2.2	d__Bacteria;p__Bacillota_A;c__Clostridia;o__Lachnospirales;f__Lachnospiraceae;g__CAG-791;s__CAG-791 sp900321785
JL2.bin.342	152	2960036	19473.9	32039	8757	117488	2012	38.26	87.13	4.83	d__Bacteria;p__Bacillota_A;c__Clostridia;o__Lachnospirales;f__Lachnospiraceae;g__14-2;s__14-2 sp001940225
SRR18765416.bin.38	48	2959784	61662.2	88685	33556	189605	2070	48.12	89.01	1.44	d__Bacteria;p__Bacteroidota;c__Bacteroidia;o__Bacteroidales;f__Bacteroidaceae;g__Prevotella;s__Prevotella sp900314755
JL5.bin.193	140	2959517	21139.4	40996	8992	152578	2051	40.14	92.81	4.74	d__Bacteria;p__Bacillota_A;c__Clostridia;o__Lachnospirales;f__Lachnospiraceae;g__SIG292;s__
SD4.bin.257	257	2959214	11514.5	15729	5943	52242	2158	49.51	85.3	2.36	d__Bacteria;p__Verrucomicrobiota;c__Lentisphaeria;o__Victivallales;f__Victivallaceae;g__UBA1784;s__
SRR14556315.bin.74	382	2958108	7743.74	10474	3564	35791	2015	54.41	84.94	3.5	d__Bacteria;p__Bacteroidota;c__Bacteroidia;o__Bacteroidales;f__Bacteroidaceae;g__Prevotella;s__Prevotella sp017635615
SRR14556537.bin.1	45	2957078	65712.8	106435	38016	286828	2330	59.11	94.48	1.79	d__Bacteria;p__Bacteroidota;c__Bacteroidia;o__Bacteroidales;f__Rikenellaceae;g__Alistipes;s__Alistipes onderdonkii
SRR12529031.bin.92	218	2956740	13563	22729	5449	111685	2011	43.93	95.69	0.4	d__Bacteria;p__Bacillota_A;c__Clostridia;o__Lachnospirales;f__Lachnospiraceae;g__UBA2868;s__UBA2868 sp002350465
SRR12529315.bin.18	474	2956208	6236.73	7928	3072	45024	2002	67.31	84.85	0.05	d__Bacteria;p__Verrucomicrobiota;c__Kiritimatiellia;o__LD1-PB3_B;f__Lenti-01;g__CACXEY01;s__CACXEY01 sp017540905
SRR18765416.bin.11	184	2955895	16064.6	29783	6559	153284	2003	43.51	91.87	0.49	d__Bacteria;p__Bacillota_A;c__Clostridia;o__Lachnospirales;f__Lachnospiraceae;g__Weimeria;s__Weimeria sp900316165
SRR14556312.bin.2	341	2955595	8667.43	11741	4247	48918	2001	62.12	93.04	2.97	d__Bacteria;p__Verrucomicrobiota;c__Lentisphaeria;o__UBA1407;f__UBA1407;g__RGIG1601;s__
JL2.bin.466	103	2954414	28683.6	41423	16229	195558	2174	37.11	96.4	0.68	d__Bacteria;p__Bacillota_A;c__Clostridia;o__Lachnospirales;f__Lachnospiraceae;g__V9D3004;s__
SRR12529031.bin.8	73	2954291	40469.7	69395	22290	252526	2511	52.97	95.44	0.22	d__Bacteria;p__Bacteroidota;c__Bacteroidia;o__Bacteroidales;f__Muribaculaceae;g__Sodaliphilus;s__Sodaliphilus sp902782465
SRR12529299.bin.34	85	2953879	34751.5	64968	18295	253145	2256	48.37	82.58	3.24	d__Bacteria;p__Bacillota;c__Bacilli;o__Erysipelotrichales;f__Erysipelotrichaceae;g__Bulleidia;s__Bulleidia sp017512725
SRR12529033.bin.5	68	2953598	43435.3	73349	26725	161458	2247	43.03	93.59	0.48	d__Bacteria;p__Bacillota_A;c__Clostridia;o__Lachnospirales;f__Lachnospiraceae;g__Eubacterium_Q;s__Eubacterium_Q sp017430325
SRR12529385.bin.231	314	2952412	9402.59	14118	4334	50559	2016	51.09	88.25	4.59	d__Bacteria;p__Bacillota_A;c__Clostridia;o__Oscillospirales;f__Ruminococcaceae;g__Ruminiclostridium_E;s__
SRR23387588.bin.53	244	2952386	12099.9	20154	5546	67482	2098	54.03	80.58	1.77	d__Bacteria;p__Bacteroidota;c__Bacteroidia;o__Bacteroidales;f__Bacteroidaceae;g__UBA4372;s__UBA4372 sp902803195
SRR12529377.bin.310	320	2952186	9225.58	12571	4449	56713	2025	42.51	81.54	1.25	d__Bacteria;p__Bacteroidota;c__Bacteroidia;o__Bacteroidales;f__ML635J-15;g__Bact-19;s__Bact-19 sp902791865
SRR14556361.bin.60	242	2952064	12198.6	19575	5313	67365	2025	49.79	82.96	0.58	d__Bacteria;p__Fibrobacterota;c__Fibrobacteria;o__Fibrobacterales;f__Fibrobacteraceae;g__Fibrobacter;s__
AH5.bin.83	25	2951983	118079	226247	79227	456696	2302	37.08	99.33	0	d__Bacteria;p__Bacillota_A;c__Clostridia;o__Lachnospirales;f__Lachnospiraceae;g__Wujia;s__
SRR7755430.bin.45	63	2951912	46855.8	78675	21656	241757	3409	55.03	81.09	0.42	d__Bacteria;p__Bacteroidota;c__Bacteroidia;o__Bacteroidales;f__Bacteroidaceae;g__UBA4372;s__
SRR12529268.bin.314	87	2950426	33912.9	69866	16431	153686	2213	42.95	86.84	0.26	d__Bacteria;p__Bacillota_A;c__Clostridia;o__Lachnospirales;f__Lachnospiraceae;g__Butyrivibrio;s__Butyrivibrio sp017535785
SRR7755431.bin.10	401	2950029	7356.68	10038	3258	42714	2004	56.78	93.8	4.3	d__Bacteria;p__Bacillota_A;c__Clostridia;o__Oscillospirales;f__Ruminococcaceae;g__Firm-04;s__Firm-04 sp016291435
SD4.bin.199	194	2949984	15206.1	26254	6381	106334	2038	46.62	88.58	4.78	d__Bacteria;p__Bacillota_A;c__Clostridia;o__Lachnospirales;f__Lachnospiraceae;g__Acetatifactor;s__Acetatifactor sp015057005
SRR17509615.bin.44	58	2949379	50851.4	100268	25889	397806	2005	47.37	95.35	0.31	d__Bacteria;p__Bacteroidota;c__Bacteroidia;o__Bacteroidales;f__Bacteroidaceae;g__Prevotella;s__Prevotella sp900315635
SRR14556431.bin.49	156	2947823	18896.3	34162	8933	189159	2055	47.36	81.36	3.68	d__Bacteria;p__Bacteroidota;c__Bacteroidia;o__Bacteroidales;f__Bacteroidaceae;g__Prevotella;s__Prevotella sp017423565
SD2.bin.283	85	2947048	34671.2	54983	19871	108480	2952	56.49	87.67	2.18	d__Bacteria;p__Bacillota_A;c__Clostridia;o__Oscillospirales;f__CAG-272;g__SIG701;s__
SRR14556432.bin.52	226	2946067	13035.7	19944	5666	85678	2014	52.3	86.68	1.26	d__Bacteria;p__Bacteroidota;c__Bacteroidia;o__Bacteroidales;f__Muribaculaceae;g__Sodaliphilus;s__
SRR12529265.bin.6	147	2945495	20037.4	33105	9244	175751	2020	49.09	91.95	0.77	d__Bacteria;p__Bacillota_A;c__Clostridia;o__Lachnospirales;f__Lachnospiraceae;g__Eubacterium_Q;s__Eubacterium_Q sp017541035
SRR948118.bin.12	93	2944266	31658.8	59210	17847	140720	2097	50.26	88.56	1.18	d__Bacteria;p__Bacteroidota;c__Bacteroidia;o__Bacteroidales;f__Bacteroidaceae;g__UBA4372;s__UBA4372 sp900320565
AH3.bin.943	82	2944198	35904.9	55788	18679	191934	2280	56.51	86.41	1.81	d__Bacteria;p__Bacillota_A;c__Clostridia;o__Oscillospirales;f__CAG-272;g__SIG701;s__
SD3.bin.644	38	2944046	77474.9	288049	61462	425037	2041	29.21	89.93	2.68	d__Bacteria;p__Bacillota_A;c__Clostridia;o__Lachnospirales;f__Lachnospiraceae;g__SIG301;s__
SRR18765422.bin.26	174	2943340	16915.8	29398	7097	100876	2063	48.06	87.23	4.32	d__Bacteria;p__Bacteroidota;c__Bacteroidia;o__Bacteroidales;f__Bacteroidaceae;g__UBA4334;s__UBA4334 sp900316975
SRR12529293.bin.136	220	2942669	13375.8	19493	5991	73171	2088	55.52	93.9	3.19	d__Bacteria;p__Bacillota_A;c__Clostridia;o__Lachnospirales;f__Lachnospiraceae;g__CAG-791;s__CAG-791 sp017432565
SRR18765417.bin.18	74	2942545	39764.1	62696	19238	218661	2053	51.39	83.55	1.84	d__Bacteria;p__Bacteroidota;c__Bacteroidia;o__Bacteroidales;f__Bacteroidaceae;g__Prevotella;s__Prevotella sp902760315
SRR948124.bin.7	143	2941818	20572.2	36736	9196	111422	2125	51.89	82.63	0.28	d__Bacteria;p__Bacteroidota;c__Bacteroidia;o__Bacteroidales;f__Bacteroidaceae;g__Prevotella;s__Prevotella sp900319905
GX4.bin.730	172	2941592	17102.3	26901	7341	122879	2209	60.41	88.46	2.58	d__Bacteria;p__Actinomycetota;c__Coriobacteriia;o__Coriobacteriales;f__Atopobiaceae;g__UBA1367;s__
SRR14556329.bin.13	117	2940865	25135.6	37698	12234	189912	2014	48.5	92.84	4.74	d__Bacteria;p__Bacteroidota;c__Bacteroidia;o__Bacteroidales;f__Bacteroidaceae;g__Prevotella;s__
SX5.bin.115	66	2940636	44555.1	79398	21996	195380	2165	59.59	85.89	3.41	d__Bacteria;p__Verrucomicrobiota;c__Kiritimatiellia;o__RFP12;f__UBA1067;g__UBA1067;s__
SRR23387575.bin.47	46	2940568	63925.4	94081	38581	187509	2567	52.76	97.52	0.49	d__Bacteria;p__Bacillota_A;c__Clostridia;o__Lachnospirales;f__Lachnospiraceae;g__NK4A136;s__
SRR12529301.bin.290	65	2938768	45211.8	68429	24965	251725	2063	47.21	95.87	1.6	d__Bacteria;p__Bacillota_A;c__Clostridia;o__Saccharofermentanales;f__Saccharofermentanaceae;g__Firm-16;s__Firm-16 sp017513085
SRR12529296.bin.117	103	2938573	28529.8	50214	14077	97863	2685	47.71	86.37	1.42	d__Bacteria;p__Bacillota;c__Bacilli;o__Erysipelotrichales;f__Erysipelotrichaceae;g__Bulleidia;s__Bulleidia sp003446295
SRR14556318.bin.14	249	2938283	11800.3	18791	4978	112661	2002	48.91	85.07	0.48	d__Bacteria;p__Bacteroidota;c__Bacteroidia;o__Bacteroidales;f__Bacteroidaceae;g__UBA4334;s__UBA4334 sp902801475
SRR14556258.bin.53	52	2937946	56499	88069	29065	240064	2995	53.98	93.49	0.03	d__Bacteria;p__Fibrobacterota;c__Fibrobacteria;o__Fibrobacterales;f__Fibrobacteraceae;g__Fibrobacter;s__Fibrobacter sp900141705
SRR23387593.bin.23	172	2937260	17077.1	26931	7775	82568	2223	45.28	84.29	3.49	d__Bacteria;p__Bacillota_A;c__Clostridia;o__Saccharofermentanales;f__Saccharofermentanaceae;g__Saccharofermentans;s__
SRR948121.bin.45	71	2936473	41358.8	82082	19184	328397	2143	47.04	89.36	1.19	d__Bacteria;p__Bacteroidota;c__Bacteroidia;o__Bacteroidales;f__Bacteroidaceae;g__Prevotella;s__Prevotella sp002353225
JL3.bin.34	134	2936128	21911.4	37243	9216	107967	2471	62.02	91.05	2.46	d__Bacteria;p__Bacillota_A;c__Clostridia;o__Christensenellales;f__CAG-74;g__;s__
SRR12529301.bin.45	130	2935407	22580	32441	11847	96245	2011	55.68	97.04	2.1	d__Bacteria;p__Bacillota_A;c__Clostridia;o__Lachnospirales;f__Lachnospiraceae;g__CAG-791;s__CAG-791 sp017513005
GX2.bin.763	270	2935225	10871.2	15289	5493	47831	2038	56.73	82.28	1.69	d__Bacteria;p__Verrucomicrobiota;c__Lentisphaeria;o__UBA1407;f__UBA1407;g__RGIG1601;s__RGIG1601 sp017525435
SRR18765424.bin.93	56	2934850	52408	84474	22091	220953	2307	49.32	86.86	0.5	d__Bacteria;p__Bacteroidota;c__Bacteroidia;o__Bacteroidales;f__Bacteroidaceae;g__UBA4372;s__
SRR23603181.bin.13	605	2934611	4850.6	5542	2621	26555	2000	30.39	83.01	4.28	d__Bacteria;p__Cyanobacteriota;c__Vampirovibrionia;o__Gastranaerophilales;f__Gastranaerophilaceae;g__UBA6984;s__UBA6984 sp002369055
SRR7755281.bin.50	31	2934327	94655.7	195761	38675	297101	11262	51.38	98.41	0.15	d__Bacteria;p__Bacteroidota;c__Bacteroidia;o__Bacteroidales;f__UBA932;g__Cryptobacteroides;s__Cryptobacteroides sp900320965
SRR14556312.bin.50	122	2933940	24048.7	35144	11717	124697	2273	50.66	91.33	1.59	d__Bacteria;p__Bacteroidota;c__Bacteroidia;o__Bacteroidales;f__Muribaculaceae;g__Sodaliphilus;s__Sodaliphilus sp900318065
JL2.bin.363	175	2933939	16765.4	24259	8118	82440	2039	49.03	87.84	0.68	d__Bacteria;p__Verrucomicrobiota;c__Lentisphaeria;o__Victivallales;f__Victivallaceae;g__UBA1784;s__UBA1784 sp015061525
SRR19168689.bin.29	101	2933645	29046	53850	14527	247547	2011	57.39	91.98	1.46	d__Bacteria;p__Bacillota_A;c__Clostridia;o__Oscillospirales;f__Oscillospiraceae;g__Limivicinus;s__Limivicinus sp900317375
SRR23387587.bin.138	23	2933610	127548	330599	50504	597407	2818	45.82	99.97	0.66	d__Bacteria;p__Bacillota_A;c__Clostridia;o__Lachnospirales;f__Lachnospiraceae;g__UBA2868;s__UBA2868 sp902803305
SX3.bin.365	110	2933232	26665.8	44221	12691	152344	2219	56.74	88.51	1.38	d__Bacteria;p__Verrucomicrobiota;c__Kiritimatiellia;o__RFP12;f__UBA1067;g__;s__
SRR14556460.bin.34	191	2932869	15355.3	24377	7409	81954	2007	50.49	85.71	0.83	d__Bacteria;p__Bacteroidota;c__Bacteroidia;o__Bacteroidales;f__Bacteroidaceae;g__UBA1189;s__
SRR12529380.bin.366	155	2931198	18911	34329	9074	68501	2014	49.65	81.93	0.72	d__Bacteria;p__Bacteroidota;c__Bacteroidia;o__Bacteroidales;f__Bacteroidaceae;g__Prevotella;s__Prevotella sp017428925
SRR10997663.bin.44	229	2931171	12799.9	18825	5935	79090	2031	41.53	86.66	0.83	d__Bacteria;p__Verrucomicrobiota;c__Lentisphaeria;o__Victivallales;f__Victivallaceae;g__RGIG5270;s__RGIG5270 sp017505415
SRR12529380.bin.83	158	2930837	18549.6	32011	7858	157366	2064	46.35	95.25	1.06	d__Bacteria;p__Bacillota_A;c__Clostridia;o__Lachnospirales;f__Lachnospiraceae;g__NK4A144;s__NK4A144 sp017455525
JL2.bin.601	89	2930761	32929.9	59639	13444	248952	2336	37.94	94.77	2.9	d__Bacteria;p__Bacillota_A;c__Clostridia;o__Lachnospirales;f__Lachnospiraceae;g__Agathobacter;s__
SRR23387580.bin.102	99	2930309	29599.1	50618	16544	165955	2144	49.43	88.5	0.07	d__Bacteria;p__Bacteroidota;c__Bacteroidia;o__Bacteroidales;f__F082;g__Limimorpha;s__
SRR19168690.bin.64	54	2928283	54227.5	93012	28419	262209	2802	52.39	99.9	1.64	d__Bacteria;p__Bacteroidota;c__Bacteroidia;o__Bacteroidales;f__Bacteroidaceae;g__Prevotella;s__Prevotella sp900318625
SRR12529291.bin.120	273	2927541	10723.6	15824	4828	62057	2113	58.51	93.64	0.91	d__Bacteria;p__Actinomycetota;c__Coriobacteriia;o__Coriobacteriales;f__Atopobiaceae;g__RUG440;s__RUG440 sp017513965
JL1.bin.712	243	2926473	12043.1	17256	5761	75460	2037	47.78	82.15	1.05	d__Bacteria;p__Bacteroidota;c__Bacteroidia;o__Bacteroidales;f__Bacteroidaceae;g__Phocaeicola_A;s__Phocaeicola_A sp017521285
SRR12529265.bin.158	150	2926397	19509.3	30691	8177	209326	2244	42.43	93.48	1.73	d__Bacteria;p__Spirochaetota;c__GWE2-31-10;o__GWE2-31-10;f__GWE2-31-10;g__RGIG6909;s__RGIG6909 sp017540815
JL5.bin.271	310	2926011	9438.75	12771	4513	55908	2063	59.26	80.84	3.32	d__Bacteria;p__Bacillota_A;c__Clostridia;o__Oscillospirales;f__CAG-272;g__CAG-448;s__
SRR23387592.bin.39	49	2925282	59699.6	75531	36768	389224	4898	54.89	93.16	0.25	d__Bacteria;p__Bacteroidota;c__Bacteroidia;o__Bacteroidales;f__Bacteroidaceae;g__Prevotella;s__Prevotella sp017934525
SRR9995032.bin.41	82	2925123	35672.2	73856	19684	237215	2282	36.43	99.96	0.23	d__Bacteria;p__Bacteroidota;c__Bacteroidia;o__Bacteroidales;f__Paludibacteraceae;g__UBA1181;s__UBA1181 sp015061185
SD2.bin.552	115	2925034	25435.1	47379	12458	152647	2130	45.32	83.98	3.85	d__Bacteria;p__Bacteroidota;c__Bacteroidia;o__Bacteroidales;f__Bacteroidaceae;g__Phocaeicola_A;s__Phocaeicola_A sp017416805
SRR12529377.bin.539	494	2924853	5920.75	7403	2917	34373	2000	69.04	86	3.85	d__Bacteria;p__Verrucomicrobiota;c__Kiritimatiellia;o__RFP12;f__UBA3636;g__UBA3636;s__
SX1.bin.209	133	2924789	21990.9	32698	10864	85034	2045	43.39	87	0	d__Bacteria;p__Bacillota_A;c__Clostridia;o__Lachnospirales;f__Lachnospiraceae;g__COE1;s__
GX2.bin.175	201	2924610	14550.3	23327	6765	120266	2075	45.1	95.66	1.62	d__Bacteria;p__Bacillota_A;c__Clostridia;o__Saccharofermentanales;f__Saccharofermentanaceae;g__Saccharofermentans;s__Saccharofermentans sp015069205
SRR23387578.bin.148	148	2923396	19752.7	27962	10975	101096	2035	53.15	88.44	0.8	d__Bacteria;p__Bacteroidota;c__Bacteroidia;o__Bacteroidales;f__Muribaculaceae;g__Sodaliphilus;s__Sodaliphilus sp900319525
SRR23387592.bin.93	62	2922570	47138.2	101864	28761	243780	2050	40.47	90.57	1.47	d__Bacteria;p__Bacillota_A;c__Clostridia;o__Lachnospirales;f__Lachnospiraceae;g__Butyrivibrio;s__
SRR12529385.bin.264	189	2922381	15462.3	24800	7375	112562	2029	63.74	93.8	0.88	d__Bacteria;p__Bacillota_A;c__Clostridia;o__Christensenellales;f__CAG-74;g__RUG11272;s__RUG11272 sp017429265
SRR19168683.bin.56	433	2921712	6747.6	9495	2881	38619	2002	61.71	91.23	3.57	d__Bacteria;p__Verrucomicrobiota;c__Kiritimatiellia;o__RFP12;f__UBA1067;g__UBA1067;s__
SRR18765424.bin.78	78	2920823	37446.4	60098	18709	173957	2346	50.87	98.33	0.87	d__Bacteria;p__Desulfobacterota;c__Desulfovibrionia;o__Desulfovibrionales;f__Desulfovibrionaceae;g__Desulfovibrio;s__Desulfovibrio sp017528345
SD1.bin.577	158	2920747	18485.7	32946	7856	120254	2148	51.72	90.58	1.26	d__Bacteria;p__Bacillota_A;c__Clostridia;o__Lachnospirales;f__Lachnospiraceae;g__CAG-791;s__CAG-791 sp900321785
SRR14556437.bin.25	129	2920084	22636.3	30718	13284	100539	2219	46.46	95.73	0.72	d__Bacteria;p__Bacteroidota;c__Bacteroidia;o__Bacteroidales;f__Muribaculaceae;g__Sodaliphilus;s__Sodaliphilus sp902762385
SX2.bin.61	78	2919623	37431.1	115217	19806	285133	2012	39.24	86.78	1.45	d__Bacteria;p__Bacillota_A;c__Clostridia;o__Lachnospirales;f__Lachnospiraceae;g__;s__
SD5.bin.381	81	2919120	36038.5	68955	20119	163393	2098	27.46	94.27	0.63	d__Bacteria;p__Bacillota_A;c__Clostridia;o__Clostridiales;f__Clostridiaceae;g__Clostridium;s__Clostridium sp902785295
GX2.bin.14	79	2919026	36949.7	64447	18784	230046	2093	51.62	99.37	0.63	d__Bacteria;p__Bacillota_A;c__Clostridia;o__Lachnospirales;f__Lachnospiraceae;g__Alectryocaccobium;s__
AH4.bin.314	100	2918307	29183.1	42778	15634	140157	2237	53.35	92.39	2.35	d__Bacteria;p__Bacillota_A;c__Clostridia;o__Oscillospirales;f__CAG-272;g__UMGS1696;s__
SX5.bin.248	49	2917778	59546.5	105093	41720	262586	2253	42.79	91.79	1.46	d__Bacteria;p__Bacillota_A;c__Clostridia;o__Lachnospirales;f__Lachnospiraceae;g__Roseburia;s__
JL4.bin.743	51	2916584	57187.9	99119	34062	181062	3309	49.08	92.38	1.02	d__Bacteria;p__Bacteroidota;c__Bacteroidia;o__Bacteroidales;f__Bacteroidaceae;g__UBA4372;s__
SRR14556447.bin.4	294	2915768	9917.58	13266	4598	63574	2000	50.16	81.75	1.2	d__Bacteria;p__Bacteroidota;c__Bacteroidia;o__Bacteroidales;f__Bacteroidaceae;g__UBA1189;s__UBA1189 sp017622495
SRR23387578.bin.120	94	2915034	31011	44381	17166	119453	2425	46.31	95.01	0.4	d__Bacteria;p__Bacteroidota;c__Bacteroidia;o__Bacteroidales;f__Muribaculaceae;g__Sodaliphilus;s__Sodaliphilus sp902762385
SRR12529045.bin.26	279	2914241	10445.3	15927	4533	83368	2009	61.55	84.75	4.85	d__Bacteria;p__Bacillota_A;c__Clostridia;o__Christensenellales;f__CAG-74;g__UBA2862;s__UBA2862 sp017430945
AH5.bin.365	145	2911558	20079.7	28732	10200	132423	2137	59.46	92.19	0.67	d__Bacteria;p__Bacillota_A;c__Clostridia;o__Oscillospirales;f__CAG-272;g__CAG-448;s__
GX3.bin.277	45	2910656	64681.2	119749	38695	324097	2013	42.5	92.06	2.01	d__Bacteria;p__Bacillota_A;c__Clostridia;o__Oscillospirales;f__CAG-382;g__UMGS882;s__
SRR23387580.bin.146	90	2908508	32316.8	64632	13853	169947	2095	47.96	83.79	0.01	d__Bacteria;p__Bacteroidota;c__Bacteroidia;o__Bacteroidales;f__Bacteroidaceae;g__UBA4334;s__UBA4334 sp900316975
GX4.bin.327	142	2907646	20476.4	35392	8967	211224	2067	38.85	91.52	1.18	d__Bacteria;p__Bacteroidota;c__Bacteroidia;o__Bacteroidales;f__F082;g__Limimorpha;s__Limimorpha sp015061365
AH1.bin.755	65	2907581	44732	65891	23364	133891	3270	60.81	98.39	0.81	d__Bacteria;p__Bacillota_A;c__Clostridia;o__Christensenellales;f__;g__;s__
AH3.bin.566	157	2907470	18518.9	29035	8657	140965	2319	42.84	95.03	2.59	d__Bacteria;p__Bacillota_A;c__Clostridia;o__Lachnospirales;f__Lachnospiraceae;g__RGIG8607;s__
SX1.bin.196	100	2906734	29067.3	40514	14492	140782	2100	49.55	89.26	0.63	d__Bacteria;p__Bacillota_A;c__Clostridia;o__Lachnospirales;f__Lachnospiraceae;g__Limivivens;s__
SX1.bin.247	252	2906269	11532.8	17581	5138	50722	2021	53.46	89.01	2.68	d__Bacteria;p__Bacillota_A;c__Clostridia;o__Oscillospirales;f__CAG-272;g__UMGS1696;s__
SRR14556400.bin.48	135	2906207	21527.5	30203	11573	130233	2120	47.91	87.5	0.38	d__Bacteria;p__Bacteroidota;c__Bacteroidia;o__Bacteroidales;f__Bacteroidaceae;g__Prevotella;s__Prevotella sp902776195
SRR14556614.bin.23	112	2906087	25947.2	63117	13289	134848	2011	39.73	96.08	0.22	d__Bacteria;p__Verrucomicrobiota;c__Verrucomicrobiae;o__Opitutales;f__CAG-312;g__Merdousia;s__Merdousia sp015061945
SRR14556399.bin.31	171	2904194	16983.6	30418	7431	127950	2068	49.51	96.65	0.71	d__Bacteria;p__Bacteroidota;c__Bacteroidia;o__Bacteroidales;f__WCHB1-69;g__F23-D06;s__F23-D06 sp902786595
SRR14556456.bin.26	368	2904095	7891.56	10938	3465	55653	2003	48.42	86.2	2.95	d__Bacteria;p__Bacillota_A;c__Clostridia;o__Oscillospirales;f__CAG-272;g__CAG-448;s__
SRR12529282.bin.85	126	2903918	23047	31460	12012	103622	2342	49.69	87.98	0.6	d__Bacteria;p__Bacteroidota;c__Bacteroidia;o__Bacteroidales;f__Bacteroidaceae;g__UBA4334;s__UBA4334 sp902802265
AH3.bin.485	74	2903748	39239.8	68412	22765	186775	2011	33.7	94.4	2.67	d__Bacteria;p__Spirochaetota;c__GWE2-31-10;o__GWE2-31-10;f__GWE2-31-10;g__RGIG8597;s__RGIG8597 sp017624275
SD3.bin.225	90	2903522	32261.4	71925	16510	413928	2024	34.5	99.33	3.02	d__Bacteria;p__Bacillota_A;c__Clostridia;o__Lachnospirales;f__Lachnospiraceae;g__Wujia;s__
SX3.bin.197	246	2902938	11800.6	19158	4879	84230	2175	48.7	89.08	1.27	d__Bacteria;p__Bacillota_A;c__Clostridia;o__Lachnospirales;f__Lachnospiraceae;g__UBA1066;s__UBA1066 sp902776305
JL1.bin.755	163	2902844	17808.9	27304	8341	116354	2380	46.53	87.72	4.74	d__Bacteria;p__Bacillota_A;c__Clostridia;o__Oscillospirales;f__CAG-272;g__CAG-448;s__
SRR12529042.bin.44	192	2902054	15114.9	27903	6391	89160	2017	29.28	99.82	3.37	d__Archaea;p__Methanobacteriota;c__Methanobacteria;o__Methanobacteriales;f__Methanobacteriaceae;g__Methanosphaera;s__Methanosphaera sp017430835
SRR7755105.bin.30	211	2899180	13740.2	24279	6255	61131	2041	48.99	83.66	1.92	d__Bacteria;p__Bacteroidota;c__Bacteroidia;o__Bacteroidales;f__Bacteroidaceae;g__Prevotella;s__Prevotella sp002393725
SRR12529032.bin.129	140	2898660	20704.7	40063	8881	131161	2073	50.33	98.7	0.39	d__Bacteria;p__Bacillota_A;c__Clostridia;o__Lachnospirales;f__Lachnospiraceae;g__Eubacterium_Q;s__Eubacterium_Q sp902792005
SRR23387589.bin.62	112	2898521	25879.7	43652	11712	119691	2145	47.99	86.24	3.66	d__Bacteria;p__Bacteroidota;c__Bacteroidia;o__Bacteroidales;f__Bacteroidaceae;g__UBA4334;s__UBA4334 sp900316975
SRR7755277.bin.74	343	2898267	8449.76	10934	3941	53253	2006	45.1	91.21	1.24	d__Bacteria;p__Spirochaetota;c__Spirochaetia;o__Treponematales;f__Treponemataceae;g__Treponema_D;s__Treponema_D ruminis
SRR23387591.bin.67	54	2897026	53648.6	87279	29244	301369	2635	40.43	90.07	0.33	d__Bacteria;p__Spirochaetota;c__Spirochaetia;o__Treponematales;f__Treponemataceae;g__Treponema_D;s__
SRR12529048.bin.2	97	2896691	29862.8	51143	14220	203078	2613	46.45	90.86	0.45	d__Bacteria;p__Bacteroidota;c__Bacteroidia;o__Bacteroidales;f__Muribaculaceae;g__Sodaliphilus;s__Sodaliphilus sp902762385
SRR23387580.bin.48	129	2896505	22453.5	42005	10614	119525	2278	52.5	86.15	2.49	d__Bacteria;p__Bacteroidota;c__Bacteroidia;o__Bacteroidales;f__P3;g__UBA1217;s__UBA1217 sp017448905
GX5.bin.177	133	2896277	21776.5	38360	9762	179873	2034	38.96	94.21	1.45	d__Bacteria;p__Bacteroidota;c__Bacteroidia;o__Bacteroidales;f__F082;g__Limimorpha;s__Limimorpha sp015061365
SX2.bin.536	89	2896276	32542.4	55211	15453	156195	2488	45.34	92.39	0.07	d__Bacteria;p__Bacteroidota;c__Bacteroidia;o__Bacteroidales;f__Bacteroidaceae;g__Phocaeicola_A;s__Phocaeicola_A sp017416805
SRR18765414.bin.11	87	2896016	33287.5	60407	15887	276939	2167	46.47	87.52	4.07	d__Bacteria;p__Bacteroidota;c__Bacteroidia;o__Bacteroidales;f__Bacteroidaceae;g__Prevotella;s__Prevotella sp002351725
SRR14556385.bin.23	234	2895719	12374.9	16441	5991	74734	2001	49.97	91.22	0.07	d__Bacteria;p__Bacillota_A;c__Clostridia;o__Lachnospirales;f__Lachnospiraceae;g__Bilifractor;s__Bilifractor sp002394235
SRR12529282.bin.267	555	2895005	5216.23	6302	2693	24989	2000	55.08	97.27	3.61	d__Bacteria;p__Bacillota_A;c__Clostridia;o__Oscillospirales;f__Ruminococcaceae;g__Firm-04;s__Firm-04 sp001603005
JL2.bin.114	97	2892749	29822.2	44527	15060	240636	2921	52.98	96.39	0	d__Bacteria;p__Bacteroidota;c__Bacteroidia;o__Bacteroidales;f__Muribaculaceae;g__Muribaculum;s__
SX4.bin.441	109	2892166	26533.6	49688	13750	102415	2045	38.19	80.96	3.24	d__Bacteria;p__Bacillota_A;c__Clostridia;o__Lachnospirales;f__Lachnospiraceae;g__;s__
SRR948118.bin.37	137	2891944	21109.1	31528	9459	113019	2371	53.47	89.91	1.74	d__Bacteria;p__Bacteroidota;c__Bacteroidia;o__Bacteroidales;f__Muribaculaceae;g__Sodaliphilus;s__Sodaliphilus sp900319525
SRR23387578.bin.78	77	2891661	37554	92686	19427	284744	2220	38.66	99.77	0.04	d__Bacteria;p__Bacillota_A;c__Clostridia;o__Lachnospirales;f__Lachnospiraceae;g__Pseudobutyrivibrio;s__Pseudobutyrivibrio sp900112855
SRR23603179.bin.34	572	2891188	5054.52	5755	2643	25796	2001	45.83	80.68	4.94	d__Bacteria;p__Bacillota_A;c__Clostridia;o__Oscillospirales;f__Ruminococcaceae;g__Ruminococcus;s__Ruminococcus flavefaciens_F
SRR948137.bin.76	232	2891168	12461.9	18109	5691	74386	2061	51.69	83.07	0.4	d__Bacteria;p__Bacteroidota;c__Bacteroidia;o__Bacteroidales;f__Bacteroidaceae;g__Prevotella;s__Prevotella sp900317685
SRR23387575.bin.177	298	2891078	9701.6	15010	4323	58409	2012	56.24	93.71	1.23	d__Bacteria;p__Bacillota_A;c__Clostridia;o__Lachnospirales;f__Lachnospiraceae;g__Stomatobaculum;s__Stomatobaculum sp902780465
SRR23387575.bin.174	45	2891043	64245.4	100454	27355	272937	2377	42.46	95.17	1.54	d__Bacteria;p__Bacillota_A;c__Clostridia;o__Lachnospirales;f__Lachnospiraceae;g__Eubacterium_Q;s__
SRR23387573.bin.158	91	2890459	31763.3	57796	15697	141769	2014	47.91	91.75	0.16	d__Bacteria;p__Bacteroidota;c__Bacteroidia;o__Bacteroidales;f__Bacteroidaceae;g__UBA4334;s__UBA4334 sp900316975
GX2.bin.649	75	2889592	38527.9	57808	26276	244259	2065	36.3	96.64	0.96	d__Bacteria;p__Bacillota_A;c__Clostridia;o__Lachnospirales;f__Lachnospiraceae;g__Butyrivibrio_A;s__
AH1.bin.170	54	2889435	53508.1	91649	27752	210388	2883	50.56	94.57	0.06	d__Bacteria;p__Bacillota_A;c__Clostridia;o__Lachnospirales;f__Lachnospiraceae;g__RUG12461;s__
SRR14556545.bin.7	419	2889328	6895.77	9165	3288	43600	2018	59.67	82.95	2.95	d__Bacteria;p__Bacillota_A;c__Clostridia;o__Oscillospirales;f__CAG-272;g__CAG-448;s__CAG-448 sp017626655
SRR23387575.bin.21	133	2889242	21723.6	31845	10655	118944	2155	50.37	93.38	1.54	d__Bacteria;p__Bacteroidota;c__Bacteroidia;o__Bacteroidales;f__Muribaculaceae;g__Sodaliphilus;s__Sodaliphilus sp902768435
SD2.bin.373	442	2888717	6535.56	7913	3318	40182	2005	53.03	84.17	3.15	d__Bacteria;p__Bacillota_A;c__Clostridia;o__Oscillospirales;f__CAG-272;g__SIG701;s__SIG701 sp015063645
SRR948124.bin.43	130	2888651	22220.4	36290	9736	111556	2193	57.9	93.77	1.94	d__Bacteria;p__Bacillota_A;c__Clostridia;o__Lachnospirales;f__Lachnospiraceae;g__CAG-791;s__CAG-791 sp900318875
AH5.bin.256	30	2888062	96268.7	132765	49152	471654	3787	60.14	97.21	0.48	d__Bacteria;p__Bacteroidota;c__Bacteroidia;o__Bacteroidales;f__Rikenellaceae;g__Alistipes;s__Alistipes shahii
SRR14556683.bin.5	164	2887854	17608.9	28797	8305	73394	2009	38.83	96.29	0.31	d__Bacteria;p__Bacteroidota;c__Bacteroidia;o__Bacteroidales;f__F082;g__Limimorpha;s__Limimorpha sp015061365
SX1.bin.300	221	2887361	13065	21177	5571	104192	2150	43.66	83.78	3.82	d__Bacteria;p__Bacillota_A;c__Clostridia;o__Lachnospirales;f__Lachnospiraceae;g__Blautia_A;s__
SRR948125.bin.19	265	2887311	10895.5	14802	4971	76556	2073	50.44	84.76	1.49	d__Bacteria;p__Bacteroidota;c__Bacteroidia;o__Bacteroidales;f__Bacteroidaceae;g__Prevotella;s__Prevotella sp002480935
SRR10997663.bin.67	68	2887246	42459.5	59635	26351	239124	2960	51.45	97.84	0.7	d__Bacteria;p__Bacillota_A;c__Clostridia;o__Oscillospirales;f__CAG-272;g__CAG-448;s__
SX4.bin.489	144	2886449	20044.8	37864	9037	126091	2099	58.08	98.92	1.57	d__Bacteria;p__Actinomycetota;c__Coriobacteriia;o__Coriobacteriales;f__Eggerthellaceae;g__UBA9715;s__
SRR14556421.bin.12	138	2884334	20901	36773	9970	120097	2032	58.06	96.94	0.17	d__Bacteria;p__Bacillota_A;c__Clostridia;o__Oscillospirales;f__CAG-382;g__;s__
SRR7755418.bin.49	35	2883655	82390.1	130163	45205	286960	4941	47.77	99.88	0.8	d__Bacteria;p__Bacteroidota;c__Bacteroidia;o__Bacteroidales;f__Bacteroidaceae;g__Prevotella;s__Prevotella sp900109055
SRR12529378.bin.116	117	2883579	24646	38755	14507	199306	2110	51.33	85.31	1	d__Bacteria;p__Bacteroidota;c__Bacteroidia;o__Bacteroidales;f__Bacteroidaceae;g__UBA4372;s__UBA4372 sp017447625
SX5.bin.615	169	2883571	17062.5	31883	8352	96149	2054	39.58	84.9	2.85	d__Bacteria;p__Bacillota_A;c__Clostridia;o__Lachnospirales;f__Lachnospiraceae;g__CAG-411;s__
AH5.bin.306	50	2882861	57657.2	118937	29740	281223	3192	60.96	100	2.76	d__Bacteria;p__Actinomycetota;c__Coriobacteriia;o__Coriobacteriales;f__Eggerthellaceae;g__UBA9715;s__
GX1.bin.41	94	2881241	30651.5	50941	14644	161437	2103	48.96	98.1	0.89	d__Bacteria;p__Bacillota;c__Bacilli;o__Erysipelotrichales;f__Erysipelotrichaceae;g__Bulleidia;s__
SD5.bin.283	104	2880991	27701.8	43248	13450	191855	2031	40.88	89.71	0.22	d__Bacteria;p__Bacillota_A;c__Clostridia;o__Oscillospirales;f__Acutalibacteraceae;g__RUG806;s__
SRR12529033.bin.179	99	2879933	29090.2	50207	12938	190292	2017	49.76	85.67	0.43	d__Bacteria;p__Bacteroidota;c__Bacteroidia;o__Bacteroidales;f__Bacteroidaceae;g__UBA4372;s__UBA4372 sp902779315
SRR23387575.bin.239	49	2879658	58768.5	96695	26566	245746	2152	51.53	98.05	0.36	d__Bacteria;p__Bacteroidota;c__Bacteroidia;o__Bacteroidales;f__P3;g__UBA1217;s__UBA1217 sp017429685
SRR7755414.bin.7	64	2879082	44985.7	67349	27683	162946	2547	45.86	86.44	0.01	d__Bacteria;p__Bacteroidota;c__Bacteroidia;o__Bacteroidales;f__Bacteroidaceae;g__Bacteroides;s__Bacteroides pyogenes
SRR19168689.bin.33	66	2877500	43598.5	74638	23253	174337	2461	47.46	90.28	0.59	d__Bacteria;p__Bacteroidota;c__Bacteroidia;o__Bacteroidales;f__Muribaculaceae;g__Sodaliphilus;s__
SRR23387578.bin.112	239	2876534	12035.7	17464	5373	63446	2012	55.73	82.7	1.8	d__Bacteria;p__Bacteroidota;c__Bacteroidia;o__Bacteroidales;f__Bacteroidaceae;g__UBA4372;s__
SRR14556371.bin.90	95	2876475	30278.7	44269	14522	138228	3120	46.78	99.08	2.15	d__Bacteria;p__Bacillota_A;c__Clostridia;o__Saccharofermentanales;f__Saccharofermentanaceae;g__Saccharofermentans;s__Saccharofermentans sp902764825
SRR23603188.bin.35	503	2876284	5718.26	6836	3015	37433	2013	50.75	81.76	0.63	d__Bacteria;p__Fibrobacterota;c__Fibrobacteria;o__Fibrobacterales;f__Fibrobacteraceae;g__Fibrobacter;s__Fibrobacter sp900142495
SRR23387580.bin.130	56	2875608	51350.1	123305	31708	285312	2054	44.41	87.74	4.65	d__Bacteria;p__Bacteroidota;c__Bacteroidia;o__Bacteroidales;f__Bacteroidaceae;g__UBA2918;s__UBA2918 sp900313715
SRR14556329.bin.14	218	2875425	13190	19207	6404	68173	2020	55.59	90.38	0.56	d__Bacteria;p__Bacteroidota;c__Bacteroidia;o__Bacteroidales;f__Muribaculaceae;g__Sodaliphilus;s__
SRR14556438.bin.30	210	2875080	13690.9	22336	6082	124625	2024	50.56	80.34	4.69	d__Bacteria;p__Bacteroidota;c__Bacteroidia;o__Bacteroidales;f__F082;g__Limimorpha;s__
SX1.bin.251	227	2874664	12663.7	16859	6400	66102	2213	51.96	80.62	0.55	d__Bacteria;p__Fibrobacterota;c__Fibrobacteria;o__Fibrobacterales;f__Fibrobacteraceae;g__Fibrobacter;s__
SRR23387587.bin.17	349	2874223	8235.6	11926	3696	61409	2012	38.97	95.27	2.19	d__Bacteria;p__Bacillota_A;c__Clostridia;o__Lachnospirales;f__Lachnospiraceae;g__Eubacterium_Q;s__Eubacterium_Q sp024692605
AH3.bin.853	27	2873449	106424	180582	48748	852301	2871	36.3	96.98	0.67	d__Bacteria;p__Bacillota_A;c__Clostridia;o__Lachnospirales;f__Lachnospiraceae;g__Wujia;s__Wujia sp015057445
SRR12529283.bin.141	62	2873239	46342.6	74962	23758	209036	2300	53.99	90.39	0.1	d__Bacteria;p__Bacteroidota;c__Bacteroidia;o__Bacteroidales;f__Bacteroidaceae;g__UBA1189;s__UBA1189 sp016291905
AH1.bin.74	206	2873006	13946.6	21577	6447	112668	2085	42.01	94.02	2.27	d__Bacteria;p__Bacillota_A;c__Clostridia;o__Oscillospirales;f__Ruminococcaceae;g__RGIG4694;s__RGIG4694 sp017481565
SRR14556539.bin.52	135	2872975	21281.3	33735	9611	99483	2002	43.07	85.7	3.01	d__Bacteria;p__Bacillota_A;c__Clostridia;o__Lachnospirales;f__Lachnospiraceae;g__Acetatifactor;s__Acetatifactor sp945609985
SRR23387595.bin.84	185	2872626	15527.7	26064	6642	85468	2062	40.07	95.77	2.65	d__Bacteria;p__Bacteroidota;c__Bacteroidia;o__Sphingobacteriales;f__Sphingobacteriaceae;g__Albibacterium;s__
SX3.bin.666	131	2872526	21927.7	41510	9231	133483	2227	54.84	86.2	0	d__Bacteria;p__Fibrobacterota;c__Fibrobacteria;o__Fibrobacterales;f__Fibrobacteraceae;g__Fibrobacter;s__Fibrobacter sp900143055
SRR23387589.bin.124	191	2872075	15037	23568	7315	62025	2108	59.27	81.52	2.38	d__Bacteria;p__Bacteroidota;c__Bacteroidia;o__Bacteroidales;f__UBA932;g__Cryptobacteroides;s__
SRR19168683.bin.77	179	2871851	16043.9	24809	8018	98214	2048	52.52	83.35	1.85	d__Bacteria;p__Bacteroidota;c__Bacteroidia;o__Bacteroidales;f__Bacteroidaceae;g__UBA4372;s__
SD3.bin.438	104	2871240	27608.1	45417	11854	111524	2490	31.68	95.8	1.05	d__Bacteria;p__Spirochaetota;c__Spirochaetia;o__Treponematales;f__Treponemataceae;g__Treponema_D;s__Treponema_D sp017622055
SRR23387588.bin.1	164	2871009	17506.2	28480	7714	92330	2078	51.42	81.56	4.32	d__Bacteria;p__Bacteroidota;c__Bacteroidia;o__Bacteroidales;f__Bacteroidaceae;g__Prevotella;s__Prevotella sp017447515
SRR18765423.bin.9	73	2869712	39311.1	67187	22594	150153	2037	48.81	86.55	1.51	d__Bacteria;p__Bacteroidota;c__Bacteroidia;o__Bacteroidales;f__Bacteroidaceae;g__Prevotella;s__Prevotella sp900319305
SRR23603178.bin.1	438	2869456	6551.27	8152	3301	29623	2024	52.31	82	4.67	d__Bacteria;p__Bacteroidota;c__Bacteroidia;o__Bacteroidales;f__WCHB1-69;g__F23-D06;s__F23-D06 sp902770735
SRR12529396.bin.245	167	2868693	17177.8	33356	7576	167053	2103	51.42	100	1.09	d__Bacteria;p__Bacillota_A;c__Clostridia;o__Oscillospirales;f__Acutalibacteraceae;g__RUG762;s__RUG762 sp017441385
SRR14556432.bin.33	144	2868579	19920.7	33307	9081	173075	2026	48.84	87.46	4.13	d__Bacteria;p__Bacteroidota;c__Bacteroidia;o__Bacteroidales;f__Bacteroidaceae;g__Prevotella;s__
SRR12529268.bin.103	205	2867728	13988.9	22678	6095	85206	2086	63.26	95.4	1.61	d__Bacteria;p__Bacillota_A;c__Clostridia;o__Christensenellales;f__CAG-74;g__RUG11272;s__RUG11272 sp017508975
GX3.bin.434	65	2867024	44108.1	65370	23131	228580	2998	38.94	96.51	0.27	d__Bacteria;p__Bacteroidota;c__Bacteroidia;o__Bacteroidales;f__F082;g__Limimorpha;s__Limimorpha sp015061365
SRR23387593.bin.103	361	2866112	7939.37	10743	3674	52653	2005	55.79	89.06	2.27	d__Bacteria;p__Bacteroidota;c__Bacteroidia;o__Bacteroidales;f__Muribaculaceae;g__Sodaliphilus;s__Sodaliphilus sp902781045
SRR14556343.bin.50	146	2866020	19630.3	30718	9192	85942	2132	50.62	87.15	2.85	d__Bacteria;p__Bacteroidota;c__Bacteroidia;o__Bacteroidales;f__Muribaculaceae;g__Sodaliphilus;s__Sodaliphilus sp900318065
SRR19168684.bin.48	53	2864661	54050.2	70693	28639	182617	2666	47.06	98.55	0.37	d__Bacteria;p__Bacteroidota;c__Bacteroidia;o__Bacteroidales;f__Muribaculaceae;g__Sodaliphilus;s__Sodaliphilus sp900316835
JL5.bin.596	52	2863669	55070.6	77836	29065	227397	5030	48.47	87.13	0.93	d__Bacteria;p__Bacteroidota;c__Bacteroidia;o__Bacteroidales;f__Bacteroidaceae;g__UBA4334;s__UBA4334 sp900318775
SX1.bin.191	202	2863480	14175.6	22220	6443	68651	2029	40.81	92.89	0.22	d__Bacteria;p__Bacillota_A;c__Clostridia;o__Lachnospirales;f__Lachnospiraceae;g__CAKRHR01;s__
SRR10997662.bin.8	272	2863124	10526.2	15398	4785	55666	2000	45.77	80.95	4.59	d__Bacteria;p__Bacteroidota;c__Bacteroidia;o__Bacteroidales;f__Bacteroidaceae;g__Phocaeicola_A;s__Phocaeicola_A sp017416805
SRR7755414.bin.38	40	2862571	71564.3	121075	35859	326035	5264	51.64	83.7	0.04	d__Bacteria;p__Bacteroidota;c__Bacteroidia;o__Bacteroidales;f__Bacteroidaceae;g__Bacteroides;s__
SRR23387573.bin.198	407	2862467	7033.09	9435	3230	42955	2013	68.27	81.88	0.62	d__Bacteria;p__Verrucomicrobiota;c__Kiritimatiellia;o__LD1-PB3_B;f__Lenti-01;g__CACXEY01;s__CACXEY01 sp017527155
SRR19168684.bin.76	295	2861516	9700.05	14861	4145	66117	2010	53.42	87.44	1.62	d__Bacteria;p__Bacillota_C;c__Negativicutes;o__Selenomonadales;f__Selenomonadaceae;g__UBA3796;s__UBA3796 sp017444295
SRR14556380.bin.23	89	2861287	32149.3	50802	17506	137157	2235	41.28	92.26	0.01	d__Bacteria;p__Spirochaetota;c__Spirochaetia;o__Treponematales;f__Treponemataceae;g__Treponema_D;s__
SRR14556434.bin.41	182	2861141	15720.5	24521	7525	103760	2122	53.76	85.13	1.97	d__Bacteria;p__Bacteroidota;c__Bacteroidia;o__Bacteroidales;f__UBA3663;g__UBA3663;s__
AH4.bin.169	69	2861009	41463.9	54850	21122	202748	2558	43.11	93.16	3.2	d__Bacteria;p__Bacillota_A;c__Clostridia;o__Lachnospirales;f__Lachnospiraceae;g__Roseburia;s__
SRR14556393.bin.36	423	2860695	6762.87	8623	3152	53565	2012	40.24	80.98	4.18	d__Bacteria;p__Bacillota_A;c__Clostridia;o__Lachnospirales;f__Lachnospiraceae;g__Butyrivibrio;s__Butyrivibrio sp015056685
SRR12529039.bin.123	241	2860376	11868.8	17178	5661	67067	2027	51.97	94.03	3.2	d__Bacteria;p__Bacillota_A;c__Clostridia;o__Lachnospirales;f__Lachnospiraceae;g__RUG12461;s__RUG12461 sp017431515
SRR12529063.bin.140	257	2860326	11129.7	15637	5085	67976	2058	50.31	85.7	0.86	d__Bacteria;p__Bacillota_A;c__Clostridia;o__Christensenellales;f__CAG-74;g__SFHK01;s__SFHK01 sp016296675
SD3.bin.585	142	2860159	20142	35501	9006	224479	2178	40.55	87.67	2.13	d__Bacteria;p__Bacillota_A;c__Clostridia;o__Lachnospirales;f__Lachnospiraceae;g__;s__
SRR23603180.bin.32	117	2860021	24444.6	43153	13178	120498	2002	44.63	96.18	2.49	d__Bacteria;p__Bacteroidota;c__Bacteroidia;o__Bacteroidales;f__WCHB1-69;g__RUG11690;s__RUG11690 sp902771655
SRR14556387.bin.54	225	2859996	12711.1	19539	5624	99469	2004	61.45	81.81	1.99	d__Bacteria;p__Bacteroidota;c__Bacteroidia;o__Bacteroidales;f__UBA932;g__Cryptobacteroides;s__Cryptobacteroides sp017429205
SRR14556452.bin.29	175	2859739	16341.4	26447	8012	116378	2029	42.39	85.79	1.4	d__Bacteria;p__Bacillota_A;c__Clostridia;o__Lachnospirales;f__Lachnospiraceae;g__SIG299;s__
SRR948090.bin.37	61	2859666	46879.8	78375	22942	287793	2056	52.43	80.7	1.19	d__Bacteria;p__Bacteroidota;c__Bacteroidia;o__Bacteroidales;f__Bacteroidaceae;g__Prevotella;s__
SRR23387578.bin.144	67	2859183	42674.4	80389	25790	251069	2088	50.67	89.87	1.77	d__Bacteria;p__Bacteroidota;c__Bacteroidia;o__Bacteroidales;f__Muribaculaceae;g__Sodaliphilus;s__Sodaliphilus sp900318065
SRR14556378.bin.16	114	2858689	25076.2	42468	12357	118384	2072	50.58	84.87	3.51	d__Bacteria;p__Bacteroidota;c__Bacteroidia;o__Bacteroidales;f__Bacteroidaceae;g__Prevotella;s__Prevotella sp902775975
SRR7755105.bin.67	59	2855887	48404.9	90037	28167	343040	2164	46.07	88.01	1.32	d__Bacteria;p__Bacillota_A;c__Clostridia;o__Lachnospirales;f__Lachnospiraceae;g__RUG115;s__
SRR10997661.bin.17	231	2855399	12361	21712	5029	113228	2012	38.27	86.43	1.94	d__Bacteria;p__Bacteroidota;c__Bacteroidia;o__Bacteroidales;f__F082;g__Limimorpha;s__Limimorpha sp015061365
SRR14556433.bin.48	96	2854245	29731.7	43916	14202	165793	2306	48.41	87.66	0.18	d__Bacteria;p__Bacteroidota;c__Bacteroidia;o__Bacteroidales;f__Bacteroidaceae;g__UBA1179;s__
SD2.bin.252	144	2854081	19820	31324	8352	106605	2226	58.91	92.85	3.73	d__Bacteria;p__Bacillota_A;c__Clostridia;o__Christensenellales;f__CAG-74;g__Limiplasma;s__
SD2.bin.183	61	2853659	46781.3	67753	20231	199239	3948	46.42	91.29	4.81	d__Bacteria;p__Bacillota_A;c__Clostridia;o__Lachnospirales;f__Lachnospiraceae;g__SIG307;s__
SRR19168689.bin.23	53	2853158	53833.2	127549	25194	221244	2327	54.34	92.79	2.13	d__Bacteria;p__Bacteroidota;c__Bacteroidia;o__Bacteroidales;f__Muribaculaceae;g__Sodaliphilus;s__
AH4.bin.460	155	2853019	18406.6	27071	9020	88768	2156	54.93	95.39	0.22	d__Bacteria;p__Bacillota_A;c__Clostridia;o__Oscillospirales;f__CAG-272;g__RGIG5474;s__
SRR948088.bin.11	50	2852575	57051.5	83969	29868	191820	3152	52.44	84.33	0.39	d__Bacteria;p__Bacteroidota;c__Bacteroidia;o__Bacteroidales;f__Bacteroidaceae;g__Prevotella;s__Prevotella sp002342415
SRR7755430.bin.24	93	2852412	30671.1	45695	16539	125733	2224	47.41	85.27	0.13	d__Bacteria;p__Bacteroidota;c__Bacteroidia;o__Bacteroidales;f__Bacteroidaceae;g__UBA2918;s__UBA2918 sp902783615
SRR18765418.bin.69	81	2851209	35200.1	66489	19128	168224	2802	47.13	84.66	2.92	d__Bacteria;p__Bacteroidota;c__Bacteroidia;o__Bacteroidales;f__Bacteroidaceae;g__Prevotella;s__Prevotella sp002354095
SRR12529376.bin.3	118	2850730	24158.7	39003	10606	117725	2218	48.24	98.69	0.53	d__Bacteria;p__Bacteroidota;c__Bacteroidia;o__Bacteroidales;f__P3;g__UBA1219;s__UBA1219 sp017443265
SRR12529377.bin.107	142	2850727	20075.5	32246	10335	118877	2077	60.9	83.66	0.11	d__Bacteria;p__Bacteroidota;c__Bacteroidia;o__Bacteroidales;f__Bacteroidaceae;g__UBA4372;s__UBA4372 sp017445145
SRR14556437.bin.24	100	2850586	28505.9	46324	12259	222549	2252	58.43	86.68	0.74	d__Bacteria;p__Bacteroidota;c__Bacteroidia;o__Bacteroidales;f__UBA932;g__Cryptobacteroides;s__
SRR23387589.bin.162	117	2849956	24358.6	45008	12582	145195	2034	46.47	99.95	1.35	d__Bacteria;p__Bacillota_A;c__Clostridia;o__Lachnospirales;f__Lachnospiraceae;g__NK4A144;s__
SRR12529288.bin.55	58	2849950	49137.1	74212	25140	208212	2132	51.61	95.25	4.1	d__Bacteria;p__Bacillota;c__Bacilli;o__Erysipelotrichales;f__Erysipelotrichaceae;g__Bulleidia;s__Bulleidia sp017510405
SRR12529393.bin.25	92	2849863	30976.8	58741	15657	254747	2098	33.46	99.14	0.64	d__Bacteria;p__Spirochaetota;c__Spirochaetia;o__Treponematales;f__Treponemataceae;g__RGIG1711;s__RGIG1711 sp017416145
JL4.bin.268	151	2848800	18866.2	38200	8116	97406	2194	41.89	87.39	1.27	d__Bacteria;p__Bacillota_A;c__Clostridia;o__Lachnospirales;f__Lachnospiraceae;g__Oliverpabstia;s__Oliverpabstia sp004562915
SRR7755431.bin.11	166	2848475	17159.5	33335	6703	112446	2088	56.94	85.07	2.22	d__Bacteria;p__Bacteroidota;c__Bacteroidia;o__Bacteroidales;f__UBA932;g__Cryptobacteroides;s__Cryptobacteroides sp017447815
SRR7755105.bin.75	52	2848157	54772.2	65321	32805	179672	2445	54.26	86.38	0.05	d__Bacteria;p__Bacteroidota;c__Bacteroidia;o__Bacteroidales;f__Bacteroidaceae;g__Prevotella;s__Prevotella sp017458125
AH1.bin.283	289	2847785	9853.93	13581	4788	36342	2039	59.58	88.21	3.19	d__Bacteria;p__Bacillota_A;c__Clostridia;o__Oscillospirales;f__CAG-272;g__CAG-448;s__
SRR7755116.bin.45	207	2846616	13751.8	20382	6510	87379	2038	53.92	91.87	0.23	d__Bacteria;p__Bacteroidota;c__Bacteroidia;o__Bacteroidales;f__Muribaculaceae;g__Sodaliphilus;s__Sodaliphilus sp900319525
SRR12529387.bin.29	118	2846196	24120.3	45551	12144	129818	2015	45.78	86.29	3.73	d__Bacteria;p__Bacteroidota;c__Bacteroidia;o__Bacteroidales;f__Bacteroidaceae;g__UBA2918;s__UBA2918 sp017442855
SRR23387595.bin.47	442	2845960	6438.82	8340	3146	31930	2007	70.39	88.14	4.66	d__Bacteria;p__Actinomycetota;c__Actinomycetia;o__Actinomycetales;f__Dermabacteraceae;g__Brachybacterium;s__
SRR23387592.bin.28	30	2845760	94858.7	113565	71870	274350	5938	55.97	85.04	0.05	d__Bacteria;p__Bacteroidota;c__Bacteroidia;o__Bacteroidales;f__Bacteroidaceae;g__Prevotella;s__
SRR14556297.bin.42	263	2845300	10818.6	14797	5119	61518	2007	55.5	83.09	0.4	d__Bacteria;p__Bacteroidota;c__Bacteroidia;o__Bacteroidales;f__Bacteroidaceae;g__Prevotella;s__
SRR7755078.bin.76	152	2844587	18714.4	28792	8245	132190	2500	46.89	86.07	0.15	d__Bacteria;p__Bacteroidota;c__Bacteroidia;o__Bacteroidales;f__Bacteroidaceae;g__UBA4372;s__
AH3.bin.513	152	2844006	18710.6	27249	9058	138072	2009	38.57	92.06	0.34	d__Bacteria;p__Bacillota_A;c__Clostridia;o__UMGS1840;f__HGM11507;g__;s__
SRR10997660.bin.5	79	2843932	35999.1	74689	17829	254579	2152	40.47	98.42	0.1	d__Bacteria;p__Bacillota_A;c__Clostridia;o__Oscillospirales;f__Acutalibacteraceae;g__RUG806;s__RUG806 sp017517135
SRR12529044.bin.86	233	2843643	12204.5	19641	5166	74958	2067	44.28	100	0.03	d__Bacteria;p__Bacillota_A;c__Clostridia;o__Lachnospirales;f__Lachnospiraceae;g__UBA3766;s__UBA3766 sp900313265
SRR18765422.bin.1	209	2843532	13605.4	19083	7053	94884	2079	49.93	88.51	2.34	d__Bacteria;p__Bacteroidota;c__Bacteroidia;o__Bacteroidales;f__P3;g__UBA1711;s__UBA1711 sp900319865
SD1.bin.805	182	2841348	15611.8	31076	5812	97203	2037	30.87	98.6	2.5	d__Bacteria;p__Spirochaetota;c__Spirochaetia;o__Treponematales;f__Treponemataceae;g__Treponema_F;s__
GX2.bin.332	358	2841157	7936.19	11081	3702	48537	2014	52.57	82.46	1.34	d__Bacteria;p__Bacillota_A;c__Clostridia;o__Oscillospirales;f__CAG-272;g__RGIG3925;s__
SX2.bin.492	89	2841076	31922.2	45779	16362	153731	2370	58.1	86.46	2.36	d__Bacteria;p__Verrucomicrobiota;c__Kiritimatiellia;o__RFP12;f__UBA1067;g__UBA1067;s__
ERR3525309.bin.9	293	2840983	9696.19	14091	4637	41477	2012	39.06	94.57	0.46	d__Bacteria;p__Pseudomonadota;c__Gammaproteobacteria;o__Enterobacterales_A;f__Succinivibrionaceae;g__Succinivibrio;s__Succinivibrio dextrinosolvens_A
SRR23387578.bin.138	394	2840072	7208.3	9271	3676	37778	2003	54.22	80.21	2.15	d__Bacteria;p__Bacteroidota;c__Bacteroidia;o__Bacteroidales;f__Bacteroidaceae;g__UBA4372;s__UBA4372 sp902768605
SRR14556421.bin.2	174	2839676	16320	25336	6895	94793	2016	48.51	97.16	0.75	d__Bacteria;p__Bacteroidota;c__Bacteroidia;o__Bacteroidales;f__P3;g__UBA1219;s__
SRR14556330.bin.32	287	2839555	9893.92	13161	5020	62302	2004	55.68	89.57	1.47	d__Bacteria;p__Bacteroidota;c__Bacteroidia;o__Bacteroidales;f__Muribaculaceae;g__Sodaliphilus;s__
SD1.bin.151	83	2839210	34207.3	59932	18836	151569	2615	70.83	87.16	1.04	d__Bacteria;p__Verrucomicrobiota;c__Kiritimatiellia;o__RFP12;f__UBA3636;g__UBA3636;s__
SRR948118.bin.77	57	2838920	49805.6	84469	23588	170510	2063	54.58	97.72	0.3	d__Bacteria;p__Bacteroidota;c__Bacteroidia;o__Bacteroidales;f__P3;g__UBA1711;s__UBA1711 sp002354035
SRR12529380.bin.355	144	2838344	19710.7	26821	9652	94551	2380	49.33	83.54	0.49	d__Bacteria;p__Bacillota_A;c__Clostridia;o__Oscillospirales;f__CAG-272;g__UBA1248;s__
SRR14556564.bin.9	352	2838294	8063.34	10744	3867	35115	2000	45.57	86.63	3.59	d__Bacteria;p__Bacteroidota;c__Bacteroidia;o__Bacteroidales;f__Bacteroidaceae;g__Phocaeicola_A;s__Phocaeicola_A sp017416805
SRR14556339.bin.40	108	2837063	26269.1	47977	12210	129113	2026	58.17	95.25	0.73	d__Bacteria;p__Verrucomicrobiota;c__Lentisphaeria;o__Victivallales;f__UBA1829;g__SIG77;s__
SRR23387594.bin.10	313	2836657	9062.8	12048	4360	48405	2014	52.98	81.92	0.22	d__Bacteria;p__Bacteroidota;c__Bacteroidia;o__Bacteroidales;f__Bacteroidaceae;g__Prevotella;s__
SRR23387588.bin.131	179	2836516	15846.5	24738	8547	65558	2044	47.82	82.61	0.92	d__Bacteria;p__Bacteroidota;c__Bacteroidia;o__Bacteroidales;f__Bacteroidaceae;g__UBA4372;s__UBA4372 sp017427185
SRR23387573.bin.29	218	2836303	13010.6	17716	5868	78525	2058	43.83	90.79	0.63	d__Bacteria;p__Bacillota_A;c__Clostridia;o__Lachnospirales;f__CAG-274;g__RGIG4310;s__
SRR14556482.bin.8	368	2834554	7702.59	10207	3578	41163	2014	38.84	83.46	0.98	d__Bacteria;p__Bacteroidota;c__Bacteroidia;o__Bacteroidales;f__F082;g__Limimorpha;s__Limimorpha sp015061365
SRR12529394.bin.215	101	2833955	28059	55756	15256	220333	2081	39.3	95.06	0.87	d__Bacteria;p__Bacillota_A;c__Clostridia;o__Lachnospirales;f__Lachnospiraceae;g__CAG-590;s__CAG-590 sp017439675
SRR23603169.bin.53	123	2833946	23040.2	43276	10308	105202	2118	51.78	96.08	3.29	d__Bacteria;p__Bacillota_A;c__Clostridia;o__Lachnospirales;f__Lachnospiraceae;g__CAG-791;s__CAG-791 sp902794825
GX2.bin.122	134	2833268	21143.8	29620	10145	107476	2031	48.29	83.02	1.12	d__Bacteria;p__Bacteroidota;c__Bacteroidia;o__Bacteroidales;f__Bacteroidaceae;g__Phocaeicola_A;s__
SRR12529376.bin.359	114	2833071	24851.5	35017	12095	112536	2220	53.28	96.64	0.77	d__Bacteria;p__Bacteroidota;c__Bacteroidia;o__Bacteroidales;f__P3;g__UBA1711;s__UBA1711 sp900317125
AH5.bin.409	95	2832575	29816.6	43081	15606	113586	3690	46.26	86.82	0.88	d__Bacteria;p__Bacteroidota;c__Bacteroidia;o__Bacteroidales;f__Muribaculaceae;g__Limisoma;s__Limisoma sp900544305
AH3.bin.366	148	2832283	19137	35138	9325	139959	2014	56.92	83.34	4.57	d__Bacteria;p__Bacillota_A;c__Clostridia;o__Christensenellales;f__CAG-74;g__Limiplasma;s__
ERR3525310.bin.16	150	2832283	18881.9	28973	8661	120529	2052	46.18	80.25	1.04	d__Bacteria;p__Bacteroidota;c__Bacteroidia;o__Bacteroidales;f__Bacteroidaceae;g__Prevotella;s__Prevotella sp905234145
SRR14556537.bin.10	137	2832187	20672.9	31861	10193	81647	2096	46.25	85.82	0.05	d__Bacteria;p__Bacillota_A;c__Clostridia;o__Lachnospirales;f__Lachnospiraceae;g__Ventrimonas;s__Ventrimonas sp900538475
SRR14556367.bin.60	257	2831761	11018.5	15618	5173	61686	2020	55.63	84.51	0.68	d__Bacteria;p__Bacteroidota;c__Bacteroidia;o__Bacteroidales;f__Muribaculaceae;g__Sodaliphilus;s__
SRR23603178.bin.16	220	2831328	12869.7	17838	6608	60935	2011	45.22	97.89	2.96	d__Bacteria;p__Bacillota_A;c__Clostridia;o__Saccharofermentanales;f__Saccharofermentanaceae;g__Saccharofermentans;s__Saccharofermentans sp015069205
SRR12529276.bin.96	148	2831161	19129.5	32089	9582	121713	2133	55.37	85.46	0.96	d__Bacteria;p__Bacillota_A;c__Clostridia;o__Christensenellales;f__CAG-74;g__Limiplasma;s__Limiplasma sp017501255
SRR23387587.bin.70	108	2830496	26208.3	42531	12212	199245	2076	61.36	95.24	3.31	d__Bacteria;p__Bacillota_A;c__Clostridia;o__Oscillospirales;f__Oscillospiraceae;g__Faecousia;s__
SRR14556303.bin.26	226	2830214	12523.1	17976	5909	53032	2001	52.4	84.36	2.4	d__Bacteria;p__Fibrobacterota;c__Fibrobacteria;o__Fibrobacterales;f__Fibrobacteraceae;g__Fibrobacter;s__Fibrobacter sp900313675
SRR948091.bin.22	184	2830129	15381.1	24300	6732	103269	2385	54.93	85.61	1.03	d__Bacteria;p__Bacteroidota;c__Bacteroidia;o__Bacteroidales;f__Bacteroidaceae;g__UBA4372;s__
SD5.bin.291	158	2830066	17911.8	26752	8693	82760	2011	53.64	82.26	1.57	d__Bacteria;p__Bacillota_A;c__Clostridia;o__Oscillospirales;f__CAG-272;g__UMGS1696;s__UMGS1696 sp015065295
SRR14556321.bin.19	79	2829811	35820.4	52118	22052	146155	2044	56.47	95.12	1.26	d__Bacteria;p__Spirochaetota;c__Spirochaetia;o__Sphaerochaetales;f__Sphaerochaetaceae;g__RUG023;s__RUG023 sp900315435
SRR14556371.bin.18	96	2829720	29476.2	46809	14987	97830	3425	50.48	99.62	0.82	d__Bacteria;p__Bacteroidota;c__Bacteroidia;o__Bacteroidales;f__Tenuifilaceae;g__RGIG6076;s__RGIG6076 sp017524185
SRR23387589.bin.98	106	2829565	26694	52259	12940	159727	2041	47.28	96.54	1.22	d__Bacteria;p__Bacillota_A;c__Clostridia;o__Saccharofermentanales;f__Saccharofermentanaceae;g__Firm-16;s__Firm-16 sp017513085
AH5.bin.392	35	2829549	80844.3	182022	37793	289915	6072	56.16	86.4	4.03	d__Bacteria;p__Bacillota_A;c__Clostridia;o__Oscillospirales;f__CAG-272;g__SIG693;s__
JL5.bin.770	45	2829328	62874	94152	34524	289156	3354	51.22	84.27	1.88	d__Bacteria;p__Bacillota_A;c__Clostridia;o__Christensenellales;f__CAG-74;g__SFHK01;s__
JL2.bin.545	19	2829068	148898	188090	95153	398414	2541	41.76	87.02	1.34	d__Bacteria;p__Bacillota_A;c__Clostridia;o__Lachnospirales;f__Lachnospiraceae;g__SIG299;s__
SRR17509613.bin.18	97	2828820	29163.1	47251	16170	129086	2232	46.33	88.16	1.49	d__Bacteria;p__Bacteroidota;c__Bacteroidia;o__Bacteroidales;f__Bacteroidaceae;g__Prevotella;s__Prevotella sp002351725
SRR948135.bin.34	103	2828613	27462.3	44611	13387	168842	2167	54.77	85.73	0.08	d__Bacteria;p__Bacteroidota;c__Bacteroidia;o__Bacteroidales;f__Bacteroidaceae;g__Prevotella;s__Prevotella sp900315835
SRR19168687.bin.11	125	2827904	22623.2	49719	10215	134053	2069	50.2	97.99	4.3	d__Bacteria;p__Bacteroidota;c__Bacteroidia;o__Bacteroidales;f__F082;g__Limimorpha;s__Limimorpha sp902801465
SRR19168685.bin.43	341	2827633	8292.18	10938	4279	45346	2006	53	80.06	3.69	d__Bacteria;p__Bacteroidota;c__Bacteroidia;o__Bacteroidales;f__Bacteroidaceae;g__UBA4372;s__UBA4372 sp900313705
SRR23387573.bin.49	168	2827556	16830.7	27636	7644	150971	2097	51.44	84.87	4.15	d__Bacteria;p__Bacteroidota;c__Bacteroidia;o__Bacteroidales;f__Bacteroidaceae;g__UBA4372;s__UBA4372 sp902778625
SD4.bin.384	237	2827549	11930.6	19548	5228	76393	2011	44.88	92.23	3.04	d__Bacteria;p__Verrucomicrobiota;c__Lentisphaeria;o__Victivallales;f__UBA1829;g__RGIG5327;s__
SRR12529285.bin.122	115	2826697	24580	40066	11430	109296	2460	50.26	86.51	0.33	d__Bacteria;p__Bacteroidota;c__Bacteroidia;o__Bacteroidales;f__Bacteroidaceae;g__UBA4372;s__UBA4372 sp902775385
SRR14556454.bin.57	151	2826556	18718.9	30715	8553	159419	2046	36.41	99.88	0.57	d__Bacteria;p__Bacteroidota;c__Bacteroidia;o__Bacteroidales;f__Paludibacteraceae;g__UBA1181;s__UBA1181 sp015061185
SRR14556409.bin.27	199	2826466	14203.4	20017	7301	106482	2040	59.85	91.89	0.64	d__Bacteria;p__Bacillota_A;c__Clostridia;o__Oscillospirales;f__Oscillospiraceae;g__Intestinimonas;s__Intestinimonas butyriciproducens
SD1.bin.380	154	2826462	18353.7	33019	7671	116830	2178	60.2	89.01	3.29	d__Bacteria;p__Bacillota_A;c__Clostridia;o__Christensenellales;f__CAG-74;g__Limiplasma;s__Limiplasma sp015056315
SRR23387587.bin.10	362	2826343	7807.58	9960	3856	30404	2002	46.01	92.6	1.09	d__Bacteria;p__Bacteroidota;c__Bacteroidia;o__Bacteroidales;f__Bacteroidaceae;g__Ga6A1;s__Ga6A1 sp900102385
SRR948124.bin.14	261	2825877	10827.1	15537	5238	49194	2104	56.02	90.73	1.57	d__Bacteria;p__Bacillota_A;c__Clostridia;o__Lachnospirales;f__Lachnospiraceae;g__CAG-791;s__CAG-791 sp900315055
SRR14556305.bin.26	103	2825425	27431.3	47064	13591	242400	2048	46.55	92.57	0.5	d__Bacteria;p__Bacteroidota;c__Bacteroidia;o__Bacteroidales;f__Muribaculaceae;g__Sodaliphilus;s__Sodaliphilus sp902762385
SRR23387589.bin.118	102	2825306	27699.1	37285	14159	172010	3564	46.58	85.64	0.32	d__Bacteria;p__Bacteroidota;c__Bacteroidia;o__Bacteroidales;f__Bacteroidaceae;g__Prevotella;s__Prevotella sp002351725
SRR12529265.bin.245	51	2825005	55392.2	90017	30527	220364	2180	54.94	97.88	1.4	d__Bacteria;p__Bacillota_A;c__Clostridia;o__Lachnospirales;f__Lachnospiraceae;g__ISDg;s__ISDg sp902795625
SX1.bin.84	191	2824869	14789.9	24364	6158	61095	2057	46.24	87.13	3.05	d__Bacteria;p__Bacillota_A;c__Clostridia;o__Lachnospirales;f__Lachnospiraceae;g__Merdiplasma;s__
SRR14556704.bin.36	138	2824815	20469.7	27950	10099	110248	2183	50.23	83.22	0.03	d__Bacteria;p__Bacteroidota;c__Bacteroidia;o__Bacteroidales;f__Bacteroidaceae;g__UBA1189;s__UBA1189 sp017520935
SRR23387573.bin.3	154	2824494	18340.9	27649	9590	79721	2033	50.04	88.96	3.35	d__Bacteria;p__Bacteroidota;c__Bacteroidia;o__Bacteroidales;f__Muribaculaceae;g__Sodaliphilus;s__
SRR17509612.bin.21	135	2824378	20921.3	38881	9485	113178	2073	47.83	87.6	0.03	d__Bacteria;p__Bacteroidota;c__Bacteroidia;o__Bacteroidales;f__Bacteroidaceae;g__UBA4334;s__UBA4334 sp900316975
SRR7755418.bin.54	25	2824191	112968	216569	50390	409889	15572	44.22	93.25	0.01	d__Bacteria;p__Bacteroidota;c__Bacteroidia;o__Bacteroidales;f__Tannerellaceae;g__Parabacteroides;s__
SRR23387591.bin.112	75	2824187	37655.8	77393	16673	208991	2077	46.98	84.09	0.72	d__Bacteria;p__Bacteroidota;c__Bacteroidia;o__Bacteroidales;f__Bacteroidaceae;g__UBA4372;s__UBA4372 sp002494215
GX3.bin.555	38	2824125	74319.1	150969	40746	432975	2218	41.61	93.49	0.19	d__Bacteria;p__Bacteroidota;c__Bacteroidia;o__Bacteroidales;f__Bacteroidaceae;g__Phocaeicola_A;s__
SRR23387595.bin.15	345	2824036	8185.61	11477	3621	64474	2002	70.69	89.53	0.78	d__Bacteria;p__Actinomycetota;c__Actinomycetia;o__Actinomycetales;f__Micrococcaceae;g__Citricoccus;s__
JL5.bin.219	43	2823841	65670.7	88336	35700	246414	4759	48.24	94.07	1.07	d__Bacteria;p__Bacteroidota;c__Bacteroidia;o__Bacteroidales;f__Bacteroidaceae;g__Prevotella;s__
SRR23387587.bin.12	100	2823649	28236.5	49642	13752	113573	2026	48.6	80.93	4.12	d__Bacteria;p__Bacteroidota;c__Bacteroidia;o__Bacteroidales;f__Bacteroidaceae;g__Prevotella;s__Prevotella sp902798285
JL4.bin.485	63	2823548	44818.2	66699	28651	217452	3076	33.21	87.92	0.67	d__Bacteria;p__Bacillota_A;c__Clostridia;o__Lachnospirales;f__Lachnospiraceae;g__Falcatimonas;s__Falcatimonas sp018918265
SX2.bin.552	68	2823405	41520.7	85807	19333	247489	2019	41.63	90.23	2.79	d__Bacteria;p__Bacillota_A;c__Clostridia;o__Lachnospirales;f__Lachnospiraceae;g__RGIG6307;s__RGIG6307 sp017516285
SRR12529041.bin.103	91	2823076	31022.8	51611	17239	88273	2144	48.48	94.02	0.78	d__Bacteria;p__Bacillota;c__Bacilli;o__Erysipelotrichales;f__Erysipelotrichaceae;g__Bulleidia;s__Bulleidia sp017432325
SRR14556423.bin.25	290	2822936	9734.26	12688	4922	47243	2044	43.8	93.62	1.39	d__Bacteria;p__Bacteroidota;c__Bacteroidia;o__Bacteroidales;f__ML635J-15;g__Bact-19;s__Bact-19 sp902800045
GX5.bin.53	144	2822476	19600.5	28033	9350	134844	2781	50.47	86.02	1.43	d__Bacteria;p__Bacteroidota;c__Bacteroidia;o__Bacteroidales;f__Bacteroidaceae;g__UBA1189;s__
SRR12529059.bin.62	147	2822368	19199.8	34829	9756	191053	2000	42.94	87.4	1.34	d__Bacteria;p__Bacillota_A;c__Clostridia;o__Oscillospirales;f__Acutalibacteraceae;g__CAG-177;s__CAG-177 sp017409845
SRR948135.bin.5	145	2821456	19458.3	28610	9059	108890	2037	51.3	84.54	4.86	d__Bacteria;p__Bacteroidota;c__Bacteroidia;o__Bacteroidales;f__Bacteroidaceae;g__Prevotella;s__Prevotella sp900315955
SRR17509614.bin.75	54	2821128	52243.1	80772	25416	255600	4302	47.24	99.43	0.51	d__Bacteria;p__Bacteroidota;c__Bacteroidia;o__Bacteroidales;f__Muribaculaceae;g__Sodaliphilus;s__Sodaliphilus sp900316835
SRR12529379.bin.229	154	2820755	18316.6	24381	8478	169992	2162	56.12	98.24	1.36	d__Bacteria;p__Bacillota_A;c__Clostridia;o__Oscillospirales;f__Acutalibacteraceae;g__UBA1425;s__UBA1425 sp017450005
SRR14556554.bin.17	34	2820346	82951.4	123905	58122	372756	7568	48.48	99.99	0.58	d__Bacteria;p__Fibrobacterota;c__Fibrobacteria;o__Fibrobacterales;f__Fibrobacteraceae;g__Hallerella;s__Hallerella sp002390045
SRR23387587.bin.177	47	2819011	59979	103129	29612	184821	4303	51.05	86.3	2.09	d__Bacteria;p__Bacteroidota;c__Bacteroidia;o__Bacteroidales;f__Bacteroidaceae;g__UBA4334;s__
AH4.bin.689	53	2818779	53184.5	108040	25028	401649	2471	38.29	82.57	2.87	d__Bacteria;p__Bacillota_A;c__Clostridia;o__Lachnospirales;f__Lachnospiraceae;g__RGIG8767;s__
SRR12529282.bin.14	198	2818375	14234.2	21489	6241	121282	2073	50.38	83.22	3.53	d__Bacteria;p__Bacteroidota;c__Bacteroidia;o__Bacteroidales;f__Bacteroidaceae;g__Prevotella;s__Prevotella sp902784615
SD5.bin.279	228	2818074	12360	19793	5769	63785	2004	43.1	94.07	1.38	d__Bacteria;p__Bacillota_A;c__Clostridia;o__Oscillospirales;f__Ruminococcaceae;g__HGM13222;s__
SRR7755078.bin.72	20	2816327	140816	279182	75965	504886	2355	44.63	96.54	0.58	d__Bacteria;p__Bacillota_A;c__Clostridia;o__Lachnospirales;f__Lachnospiraceae;g__Oribacterium;s__Oribacterium sp900318695
SD1.bin.601	99	2816246	28446.9	37437	15938	125337	2594	48	83.67	0.93	d__Bacteria;p__Bacteroidota;c__Bacteroidia;o__Bacteroidales;f__Bacteroidaceae;g__Phocaeicola_A;s__Phocaeicola_A sp017521285
SRR19168688.bin.112	112	2816126	25144	45107	10523	168319	2215	59.32	96.51	3.42	d__Bacteria;p__Bacteroidota;c__Bacteroidia;o__Bacteroidales;f__UBA932;g__Cryptobacteroides;s__Cryptobacteroides sp902781705
SRR12529379.bin.64	281	2815977	10021.3	13787	4619	53779	2011	66.81	94.91	2	d__Bacteria;p__Verrucomicrobiota;c__Kiritimatiellia;o__LD1-PB3_B;f__Lenti-01;g__RGIG3480;s__RGIG3480 sp017445365
SRR12529394.bin.183	123	2815731	22892.1	41879	10715	107834	2038	45.27	86.05	0.05	d__Bacteria;p__Bacteroidota;c__Bacteroidia;o__Bacteroidales;f__Bacteroidaceae;g__Phocaeicola_A;s__Phocaeicola_A sp017416805
AH2.bin.601	75	2815419	37538.9	57904	18720	233193	3165	48.7	89.25	2.91	d__Bacteria;p__Verrucomicrobiota;c__Lentisphaeria;o__Victivallales;f__Victivallaceae;g__SIG78;s__
SRR948124.bin.33	176	2815358	15996.4	25520	7184	85195	2001	50.23	85.6	0.89	d__Bacteria;p__Bacteroidota;c__Bacteroidia;o__Bacteroidales;f__Bacteroidaceae;g__Prevotella;s__Prevotella sp002480935
SRR19168684.bin.25	127	2815148	22166.5	57595	9279	238665	2084	57.18	86.37	0.91	d__Bacteria;p__Bacillota_A;c__Clostridia;o__Christensenellales;f__CAG-74;g__RUG740;s__RUG740 sp900320755
SRR9995035.bin.8	88	2814585	31983.9	63300	14985	180284	2238	63.04	99.97	0.72	d__Bacteria;p__Actinomycetota;c__Actinomycetia;o__Mycobacteriales;f__Mycobacteriaceae;g__Corynebacterium;s__
SRR14556682.bin.17	135	2814561	20848.6	40200	9339	145598	2043	38.62	97.37	0.18	d__Bacteria;p__Bacteroidota;c__Bacteroidia;o__Bacteroidales;f__F082;g__Limimorpha;s__Limimorpha sp015061315
SRR19168687.bin.82	164	2814532	17161.8	26825	7590	83957	2048	54.46	89.15	0.65	d__Bacteria;p__Bacteroidota;c__Bacteroidia;o__Bacteroidales;f__Muribaculaceae;g__Sodaliphilus;s__
SRR14556319.bin.24	145	2814035	19407.1	31255	9730	118692	2068	50.31	97.21	0.48	d__Bacteria;p__Bacteroidota;c__Bacteroidia;o__Bacteroidales;f__Muribaculaceae;g__Sodaliphilus;s__Sodaliphilus sp900318255
SRR7755105.bin.41	65	2813275	43281.2	65991	22601	181837	2093	49.87	93.49	2.13	d__Bacteria;p__Bacteroidota;c__Bacteroidia;o__Bacteroidales;f__P3;g__UBA1217;s__UBA1217 sp017522065
SRR23387591.bin.57	93	2813158	30249	58684	14584	226511	2344	48.33	99.02	1.82	d__Bacteria;p__Bacteroidota;c__Bacteroidia;o__Bacteroidales;f__F082;g__Limimorpha;s__
SRR14556452.bin.19	252	2813070	11163	17803	4681	75837	2026	35.12	91.94	1.99	d__Bacteria;p__Bacillota_A;c__Clostridia;o__Lachnospirales;f__Cellulosilyticaceae;g__Zhenhengia;s__Zhenhengia yiwuensis
SRR14556329.bin.10	192	2813051	14651.3	25014	6562	73584	2046	51.93	81.23	1.38	d__Bacteria;p__Bacteroidota;c__Bacteroidia;o__Bacteroidales;f__Bacteroidaceae;g__Prevotella;s__
SRR19168688.bin.79	48	2812711	58598.1	117549	35412	348197	2083	45.36	94.23	2.33	d__Bacteria;p__Bacteroidota;c__Bacteroidia;o__Bacteroidales;f__Bacteroidaceae;g__Prevotella;s__Prevotella sp902800585
JL2.bin.106	53	2812427	53064.7	75316	29839	262494	4501	38.85	91.67	0.27	d__Bacteria;p__Bacteroidota;c__Bacteroidia;o__Bacteroidales;f__F082;g__Limimorpha;s__Limimorpha sp015061365
SRR14556383.bin.38	119	2812262	23632.5	37059	12031	140595	2137	48.85	97.53	0.07	d__Bacteria;p__Bacteroidota;c__Bacteroidia;o__Bacteroidales;f__UBA932;g__Cryptobacteroides;s__Cryptobacteroides sp900316045
SRR14556368.bin.62	183	2811907	15365.6	25775	6350	99585	2068	44.26	97.15	2.51	d__Bacteria;p__Bacillota_A;c__Clostridia;o__Lachnospirales;f__Lachnospiraceae;g__UBA2868;s__UBA2868 sp002371615
SRR14556460.bin.62	201	2811794	13989	24191	6401	84469	2019	36.29	99.94	0.1	d__Bacteria;p__Bacteroidota;c__Bacteroidia;o__Bacteroidales;f__Paludibacteraceae;g__UBA1181;s__UBA1181 sp015061185
SRR18765415.bin.41	79	2811514	35588.8	55419	17900	161752	2219	49.65	88.27	0.52	d__Bacteria;p__Bacteroidota;c__Bacteroidia;o__Bacteroidales;f__Bacteroidaceae;g__Prevotella;s__Prevotella sp900315525
SRR948091.bin.53	33	2811494	85196.8	153601	51067	354751	5285	47.34	82.25	0.86	d__Bacteria;p__Bacteroidota;c__Bacteroidia;o__Bacteroidales;f__Bacteroidaceae;g__Prevotella;s__Prevotella sp002353225
SRR19168690.bin.3	48	2810902	58560.5	97174	27370	210360	5719	49.54	100	0.88	d__Bacteria;p__Bacteroidota;c__Bacteroidia;o__Bacteroidales;f__P3;g__UBA1711;s__UBA1711 sp900319865
SRR23387592.bin.92	133	2809086	21121	33476	10687	119550	2327	46.12	95.91	0.01	d__Bacteria;p__Bacteroidota;c__Bacteroidia;o__Bacteroidales;f__Bacteroidaceae;g__Bacteroides;s__Bacteroides pyogenes
SRR7755277.bin.100	43	2809071	65327.2	101192	36147	256729	3939	52.64	93.8	0.16	d__Bacteria;p__Bacteroidota;c__Bacteroidia;o__Bacteroidales;f__WCHB1-69;g__F23-D06;s__F23-D06 sp900315705
SRR7755078.bin.77	74	2808919	37958.4	57232	20082	166657	2527	46.41	91.62	1.35	d__Bacteria;p__Bacillota_A;c__Clostridia;o__Lachnospirales;f__Lachnospiraceae;g__Weimeria;s__Weimeria sp902803645
SRR10997656.bin.65	240	2808580	11702.4	18061	5571	70066	2006	40.53	86.76	3.44	d__Bacteria;p__Bacillota_A;c__Clostridia;o__Lachnospirales;f__Lachnospiraceae;g__Agathobacter;s__
SX3.bin.132	111	2808539	25302.2	43345	11248	135363	2310	39.91	94.6	3.24	d__Bacteria;p__Bacillota_A;c__Clostridia;o__Lachnospirales;f__Lachnospiraceae;g__SIG300;s__
AH1.bin.612	18	2807715	155984	318967	76189	628083	10624	40.76	98.07	1.28	d__Bacteria;p__Bacillota_A;c__Clostridia;o__Lachnospirales;f__Lachnospiraceae;g__SIG332;s__
SRR12529265.bin.70	175	2806768	16038.7	27162	7574	96222	2075	59.08	86.95	2.02	d__Bacteria;p__Bacillota_A;c__Clostridia;o__Christensenellales;f__CAG-74;g__RUG563;s__RUG563 sp017541205
JL2.bin.41	99	2806126	28344.7	45335	13999	184021	2098	40.38	87.92	0.78	d__Bacteria;p__Bacillota_A;c__Clostridia;o__Lachnospirales;f__Lachnospiraceae;g__Butyribacter;s__
SRR14556555.bin.10	91	2805717	30832	45071	16772	118617	2179	48.98	93.25	1.43	d__Bacteria;p__Bacteroidota;c__Bacteroidia;o__Bacteroidales;f__Bacteroidaceae;g__Prevotella;s__
SRR18765420.bin.14	177	2804051	15842.1	28717	6844	76619	2023	56.39	89.02	0.97	d__Bacteria;p__Pseudomonadota;c__Gammaproteobacteria;o__Enterobacterales_A;f__Succinivibrionaceae;g__UBA2810;s__UBA2810 sp900317945
SRR23603175.bin.32	79	2803740	35490.4	55205	17430	140368	2401	50.35	93.41	0.04	d__Bacteria;p__Bacteroidota;c__Bacteroidia;o__Bacteroidales;f__P3;g__UBA1711;s__UBA1711 sp017509045
GX1.bin.402	184	2803731	15237.7	23620	6949	162058	2040	39.22	92.25	1.85	d__Bacteria;p__Bacillota_A;c__Clostridia;o__UBA1381;f__UBA1381;g__CAKSNH01;s__
SRR14556398.bin.56	133	2803342	21077.8	29547	11713	142058	2070	53.67	96.76	0.84	d__Bacteria;p__Bacteroidota;c__Bacteroidia;o__Bacteroidales;f__UBA3663;g__UBA3663;s__
SRR14556367.bin.38	74	2802648	37873.6	91959	15896	214387	2316	41.51	90.93	0.64	d__Bacteria;p__Spirochaetota;c__Spirochaetia;o__Treponematales;f__Treponemataceae;g__Treponema_D;s__Treponema_D sp900319625
SD3.bin.437	107	2802366	26190.3	45279	13421	131908	2095	49.13	96.81	1.34	d__Bacteria;p__Bacillota_A;c__Clostridia;o__Oscillospirales;f__Ruminococcaceae;g__UBA3855;s__
JL1.bin.216	89	2801078	31472.8	49898	17249	99207	3050	49.39	88.56	1.35	d__Bacteria;p__Verrucomicrobiota;c__Lentisphaeria;o__Victivallales;f__Victivallaceae;g__SIG78;s__
SRR948118.bin.19	44	2799709	63629.8	94870	35322	234081	3829	52.81	88.4	2.14	d__Bacteria;p__Bacteroidota;c__Bacteroidia;o__Bacteroidales;f__Bacteroidaceae;g__Prevotella;s__Prevotella sp002353485
SRR17509615.bin.54	82	2798627	34129.6	48553	20317	184759	2082	50.64	87.74	0.46	d__Bacteria;p__Bacteroidota;c__Bacteroidia;o__Bacteroidales;f__Bacteroidaceae;g__Prevotella;s__Prevotella lacticifex
SRR17509606.bin.72	28	2798612	99950.4	208603	37149	620565	2080	37.49	98.36	0.58	d__Bacteria;p__Bacillota_A;c__Clostridia;o__Lachnospirales;f__Lachnospiraceae;g__Eubacterium_Q;s__Eubacterium_Q ruminantium
AH4.bin.546	105	2798237	26649.9	45578	12430	100216	2565	55.76	83.33	1.57	d__Bacteria;p__Bacillota_A;c__Clostridia;o__Oscillospirales;f__Oscillospiraceae;g__RGIG1893;s__
SRR7755274.bin.25	184	2798170	15207.5	23408	6741	147279	2104	44.25	96.08	0.46	d__Bacteria;p__Elusimicrobiota;c__Elusimicrobia;o__Elusimicrobiales;f__UBA9959;g__CACZRG01;s__
SRR12529381.bin.420	289	2797414	9679.63	13305	4455	58966	2072	45.96	81.52	1.97	d__Bacteria;p__Bacteroidota;c__Bacteroidia;o__Bacteroidales;f__Bacteroidaceae;g__Ga6A1;s__Ga6A1 sp900102385
SRR23387591.bin.86	55	2797073	50855.9	109778	28010	303976	2013	49.93	87.35	3.5	d__Bacteria;p__Bacteroidota;c__Bacteroidia;o__Bacteroidales;f__WCHB1-69;g__UBA1756;s__
SRR23387589.bin.179	410	2796977	6821.9	9255	3204	50477	2014	50.02	82.03	2.38	d__Bacteria;p__Bacillota_A;c__Clostridia;o__Oscillospirales;f__Acutalibacteraceae;g__RUG762;s__RUG762 sp900317765
SRR23387576.bin.148	93	2796829	30073.4	43925	15327	104466	2250	49.97	97.08	1.88	d__Bacteria;p__Bacteroidota;c__Bacteroidia;o__Bacteroidales;f__Muribaculaceae;g__Sodaliphilus;s__Sodaliphilus sp900318255
SRR23387593.bin.13	110	2796437	25422.2	44225	12215	115072	2007	51.59	83.55	3.03	d__Bacteria;p__Bacteroidota;c__Bacteroidia;o__Bacteroidales;f__Bacteroidaceae;g__Prevotella;s__
SRR23387592.bin.32	110	2796245	25420.4	36811	12688	94240	2216	49.65	87.09	0.57	d__Bacteria;p__Bacteroidota;c__Bacteroidia;o__Bacteroidales;f__Bacteroidaceae;g__Prevotella;s__Prevotella sp002394385
SRR7755078.bin.71	102	2796036	27412.1	42233	15044	108056	2021	50.48	95.26	1.56	d__Bacteria;p__Bacillota_C;c__Negativicutes;o__Selenomonadales;f__Selenomonadaceae;g__Selenomonas_A;s__Selenomonas_A ruminantium_B
SRR10997661.bin.35	327	2794806	8546.81	11692	4023	47554	2003	53.82	81.89	2.26	d__Bacteria;p__Bacillota_A;c__Clostridia;o__Oscillospirales;f__CAG-272;g__CAG-448;s__
SRR14556439.bin.29	200	2794536	13972.7	25688	5265	92042	2005	53.86	81.39	1.35	d__Bacteria;p__Bacillota_A;c__Clostridia;o__Oscillospirales;f__CAG-272;g__RGIG3947;s__
SRR17509614.bin.71	160	2793438	17459	29115	7591	82222	2179	55.54	93.25	0.21	d__Bacteria;p__Bacteroidota;c__Bacteroidia;o__Bacteroidales;f__Muribaculaceae;g__Sodaliphilus;s__Sodaliphilus pleomorphus
SRR7755281.bin.65	74	2793375	37748.3	63456	16410	146701	2678	52.61	84.45	0.11	d__Bacteria;p__Bacteroidota;c__Bacteroidia;o__Bacteroidales;f__Muribaculaceae;g__Sodaliphilus;s__Sodaliphilus sp002396085
SRR14556539.bin.3	301	2792833	9278.51	12631	4381	49989	2011	44.03	85.07	0.21	d__Bacteria;p__Bacillota_A;c__Clostridia;o__Lachnospirales;f__Lachnospiraceae;g__Acetatifactor;s__
SRR19168684.bin.63	65	2791597	42947.6	71798	20530	161292	4513	49.99	99.08	1.34	d__Bacteria;p__Bacteroidota;c__Bacteroidia;o__Bacteroidales;f__Muribaculaceae;g__Sodaliphilus;s__
SRR17509609.bin.50	100	2791083	27910.8	50352	13277	175343	2637	50.47	86.87	2.23	d__Bacteria;p__Bacteroidota;c__Bacteroidia;o__Bacteroidales;f__Bacteroidaceae;g__Prevotella;s__Prevotella lacticifex
AH3.bin.909	84	2791013	33226.3	47275	16921	288825	2536	43.48	93.85	2.71	d__Bacteria;p__Bacillota_A;c__Clostridia;o__Oscillospirales;f__SIG627;g__SIG704;s__SIG704 sp015063605
SRR14556409.bin.45	99	2790365	28185.5	53917	14231	113927	2129	56.62	96.7	0.88	d__Bacteria;p__Spirochaetota;c__Spirochaetia;o__Sphaerochaetales;f__Sphaerochaetaceae;g__RUG023;s__RUG023 sp900315435
GX2.bin.338	47	2790322	59368.6	119040	30211	266722	2061	43.2	96.26	3.54	d__Bacteria;p__Bacillota_A;c__Clostridia;o__Lachnospirales;f__Lachnospiraceae;g__Acetatifactor;s__
AH4.bin.526	65	2790142	42925.3	73744	20512	180919	2087	44.68	93.99	1.27	d__Bacteria;p__Bacillota_A;c__Clostridia;o__Lachnospirales;f__Lachnospiraceae;g__UBA2942;s__
SRR23387575.bin.18	228	2790105	12237.3	19010	5798	96837	2030	50.33	82.89	0.01	d__Bacteria;p__Bacillota_A;c__Clostridia;o__Lachnospirales;f__Lachnospiraceae;g__NK4A136;s__NK4A136 sp017634975
SRR14556432.bin.6	310	2790073	9000.24	13114	3894	65167	2014	58.55	83.74	3.16	d__Bacteria;p__Bacillota_A;c__Clostridia;o__Oscillospirales;f__Oscillospiraceae;g__ER4;s__
SRR14556409.bin.10	203	2789652	13742.1	20819	6786	103554	2073	48.51	86.39	0.8	d__Bacteria;p__Bacteroidota;c__Bacteroidia;o__Bacteroidales;f__Bacteroidaceae;g__Prevotella;s__Prevotella sp900314755
SRR23603173.bin.24	311	2789296	8968.8	12275	4380	50711	2001	53.37	80.09	3.62	d__Bacteria;p__Bacteroidota;c__Bacteroidia;o__Bacteroidales;f__Muribaculaceae;g__Sodaliphilus;s__Sodaliphilus sp902782465
SRR12529265.bin.181	186	2788744	14993.2	21904	6952	82347	2007	54.68	87.73	3.24	d__Bacteria;p__Bacillota_A;c__Clostridia;o__Oscillospirales;f__Ruminococcaceae;g__Firm-04;s__Firm-04 sp017541275
SRR12529283.bin.89	174	2787937	16022.6	26311	7122	76494	2024	51.93	80.82	1.24	d__Bacteria;p__Bacteroidota;c__Bacteroidia;o__Bacteroidales;f__Bacteroidaceae;g__Prevotella;s__
SRR12529265.bin.104	244	2787858	11425.6	16459	5459	61414	2005	56.66	87.63	4.12	d__Bacteria;p__Bacillota_A;c__Clostridia;o__Oscillospirales;f__Ruminococcaceae;g__Firm-04;s__Firm-04 sp016291435
SRR23387573.bin.63	57	2787573	48904.8	83573	28651	224107	2046	47.14	82.36	0.15	d__Bacteria;p__Bacteroidota;c__Bacteroidia;o__Bacteroidales;f__Bacteroidaceae;g__Prevotella;s__Prevotella sp902792685
SD3.bin.204	75	2787158	37162.1	57319	17818	230756	3656	53.3	93.62	2.48	d__Bacteria;p__Bacillota_A;c__Clostridia;o__Oscillospirales;f__QAMX01;g__RUG11797;s__RUG11797 sp015068345
SRR23387589.bin.227	79	2787025	35278.8	50987	17956	118356	2103	46.54	91.55	1.73	d__Bacteria;p__Bacillota_A;c__Clostridia;o__Oscillospirales;f__Ruminococcaceae;g__Ruminococcus;s__
SRR12529266.bin.61	113	2786712	24661.2	36484	11442	131419	3315	51.33	99.06	0.05	d__Bacteria;p__Desulfobacterota;c__Desulfovibrionia;o__Desulfovibrionales;f__Desulfovibrionaceae;g__Desulfovibrio;s__Desulfovibrio sp017528345
SRR17509609.bin.61	208	2786561	13396.9	21539	6188	68480	2024	51.13	84.01	1.1	d__Bacteria;p__Fibrobacterota;c__Fibrobacteria;o__Fibrobacterales;f__Fibrobacteraceae;g__Fibrobacter;s__Fibrobacter sp900142495
SRR10997660.bin.20	119	2786484	23415.8	32564	11742	173745	2316	42	93.96	0.66	d__Bacteria;p__Bacillota_A;c__Clostridia;o__Oscillospirales;f__Acutalibacteraceae;g__RUG806;s__RUG806 sp017440965
SRR14556352.bin.20	357	2786324	7804.83	10468	3762	29405	2046	50.6	81.44	1.45	d__Bacteria;p__Fibrobacterota;c__Fibrobacteria;o__Fibrobacterales;f__Fibrobacteraceae;g__Fibrobacter;s__Fibrobacter succinogenes_Q
SRR14556664.bin.6	242	2786107	11512.8	15942	5277	84851	2095	46.77	82.96	4.23	d__Bacteria;p__Bacteroidota;c__Bacteroidia;o__Bacteroidales;f__Bacteroidaceae;g__Phocaeicola;s__
SRR14556494.bin.7	390	2786068	7143.76	9239	3535	44222	2013	50.88	80.45	1.17	d__Bacteria;p__Bacteroidota;c__Bacteroidia;o__Bacteroidales;f__Bacteroidaceae;g__UBA1189;s__UBA1189 sp017622495
SRR7755275.bin.16	44	2785829	63314.3	114763	41757	242448	2225	56.41	97.88	1.44	d__Bacteria;p__Bacteroidota;c__Bacteroidia;o__Bacteroidales;f__UBA932;g__Cryptobacteroides;s__
SRR23387589.bin.151	193	2784747	14428.7	23752	6235	108633	2012	42.91	90.08	0.52	d__Bacteria;p__Bacillota_A;c__Clostridia;o__Lachnospirales;f__Lachnospiraceae;g__UBA3766;s__UBA3766 sp902789265
ERR3525309.bin.19	65	2784537	42839	76630	23504	205422	2231	50.07	89.27	0.81	d__Bacteria;p__Bacillota_C;c__Negativicutes;o__Selenomonadales;f__Selenomonadaceae;g__Selenomonas_A;s__Selenomonas_A ruminantium_N
SRR23387591.bin.105	93	2782934	29924	61611	10790	141545	2023	48.37	82.01	3.01	d__Bacteria;p__Bacillota_A;c__Clostridia;o__Oscillospirales;f__Ruminococcaceae;g__Ruminococcus_D;s__
SRR7755274.bin.21	76	2781816	36602.8	60889	17810	279735	2065	45.98	94.11	0	d__Bacteria;p__Bacteroidota;c__Bacteroidia;o__Bacteroidales;f__Dysgonomonadaceae;g__JAEWGM01;s__
SRR23387593.bin.5	50	2781552	55631	116184	39264	329995	2091	56.78	97.21	0.52	d__Bacteria;p__Bacteroidota;c__Bacteroidia;o__Bacteroidales;f__UBA932;g__Cryptobacteroides;s__
SX5.bin.254	107	2781309	25993.5	48104	11834	206843	2044	37.13	96.16	2.35	d__Bacteria;p__Bacillota_A;c__Clostridia;o__Lachnospirales;f__Lachnospiraceae;g__Wujia;s__
SRR7755275.bin.18	280	2781239	9933	15211	4361	57339	2002	60.67	94.79	4.21	d__Bacteria;p__Bacillota_A;c__Clostridia;o__Christensenellales;f__CAG-74;g__RUG563;s__
JL5.bin.10	28	2779644	99273	133443	49524	235346	7729	50.25	86.21	0	d__Bacteria;p__Bacteroidota;c__Bacteroidia;o__Bacteroidales;f__Bacteroidaceae;g__UBA1189;s__UBA1189 sp017465905
SRR10997657.bin.40	25	2779377	111175	219511	57073	357470	2077	40.99	98.27	2.19	d__Bacteria;p__Bacillota_A;c__Clostridia;o__Oscillospirales;f__Acutalibacteraceae;g__CAG-177;s__
JL3.bin.293	81	2779308	34312.4	64568	16188	238091	2112	41.29	95.97	0.17	d__Bacteria;p__Bacillota_A;c__Clostridia;o__Oscillospirales;f__Acutalibacteraceae;g__CAG-488;s__
SRR12529265.bin.242	188	2779271	14783.4	24768	6644	92908	2201	48.05	96.72	1.39	d__Bacteria;p__Bacillota;c__Bacilli;o__Erysipelotrichales;f__Erysipelotrichaceae;g__Bulleidia;s__Bulleidia sp003446295
AH4.bin.262	244	2778494	11387.3	17496	5037	66286	2022	43.58	83.93	2.72	d__Bacteria;p__Bacillota_A;c__Clostridia;o__Lachnospirales;f__Lachnospiraceae;g__Acetatifactor;s__
SRR19168696.bin.60	571	2778040	4865.22	5811	2547	29716	2002	53.25	83.02	2.57	d__Bacteria;p__Bacillota_C;c__Negativicutes;o__Selenomonadales;f__Selenomonadaceae;g__UBA3796;s__UBA3796 sp017444295
GX2.bin.141	38	2777608	73094.9	106684	37725	347884	4693	43.04	89.38	0.37	d__Bacteria;p__Bacteroidota;c__Bacteroidia;o__Bacteroidales;f__Bacteroidaceae;g__Prevotella;s__
SD5.bin.10	151	2777401	18393.4	27542	8663	130366	2394	51.62	84.11	2.18	d__Bacteria;p__Bacillota_A;c__Clostridia;o__Oscillospirales;f__Oscillospiraceae;g__Faecousia;s__
GX2.bin.27	66	2777100	42077.3	66712	21750	115757	3201	48.23	94.46	1.72	d__Bacteria;p__Bacillota_A;c__Clostridia;o__Oscillospirales;f__Ruminococcaceae;g__CAG-115;s__
SRR23387593.bin.102	44	2776847	63110.2	99127	28491	451228	3651	61.03	95.16	1.11	d__Bacteria;p__Bacillota_A;c__Clostridia;o__Oscillospirales;f__Oscillospiraceae;g__Limivicinus;s__
SRR23387578.bin.84	63	2776725	44075	73477	21567	152488	4895	49.13	91.79	0.51	d__Bacteria;p__Bacillota_A;c__Clostridia;o__Lachnospirales;f__Lachnospiraceae;g__UBA2868;s__UBA2868 sp902779305
SRR7755275.bin.105	363	2776609	7649.06	9645	3789	42602	2019	42.58	92.96	1.44	d__Bacteria;p__Bacillota_A;c__Clostridia;o__Lachnospirales;f__Lachnospiraceae;g__CAG-603;s__
SRR17509620.bin.1	186	2776480	14927.3	22235	7076	61317	2042	46.06	92.19	3.29	d__Bacteria;p__Bacillota_A;c__Clostridia;o__Saccharofermentanales;f__Saccharofermentanaceae;g__Saccharofermentans;s__Saccharofermentans sp902801755
JL1.bin.116	223	2776105	12448.9	18634	5952	71441	2048	55.41	90.82	4.81	d__Bacteria;p__Bacillota_A;c__Clostridia;o__Christensenellales;f__CAG-74;g__RUG11247;s__
SRR14556434.bin.16	388	2775912	7154.41	9554	3240	67713	2005	53.69	89.1	3.86	d__Bacteria;p__Bacteroidota;c__Bacteroidia;o__Bacteroidales;f__WCHB1-69;g__F23-D06;s__
SRR12529046.bin.168	41	2775665	67699.1	117590	31574	329688	2098	57.85	87.54	0.75	d__Bacteria;p__Planctomycetota;c__Planctomycetia;o__Pirellulales;f__Thermoguttaceae;g__RUG695;s__RUG695 sp017405595
SRR12529272.bin.167	336	2774361	8257.03	11000	4210	39663	2051	54.47	92.91	4.69	d__Bacteria;p__Bacillota_A;c__Clostridia;o__Oscillospirales;f__Ruminococcaceae;g__Ruminococcus_D;s__Ruminococcus_D sp017534595
SRR23387575.bin.100	228	2773682	12165.3	18403	5562	92248	2051	51.17	94.82	2.18	d__Bacteria;p__Bacteroidota;c__Bacteroidia;o__Bacteroidales;f__UBA932;g__Cryptobacteroides;s__Cryptobacteroides sp017429885
SD1.bin.483	186	2773646	14912.1	22469	7123	73478	2326	51.79	87.6	3.26	d__Bacteria;p__Bacillota_A;c__Clostridia;o__Christensenellales;f__CAG-74;g__SFHK01;s__
SRR12529391.bin.121	79	2772558	35095.7	58532	18057	199062	2111	38.57	83.36	2.02	d__Bacteria;p__Bacillota_A;c__Clostridia;o__Lachnospirales;f__Lachnospiraceae;g__UBA3282;s__UBA3282 sp017440375
JL2.bin.546	131	2772135	21161.3	30759	12188	98718	2267	39.66	90.11	1.06	d__Bacteria;p__Bacillota_A;c__Clostridia;o__UMGS1883;f__UMGS1883;g__UMGS1883;s__
SRR7755431.bin.64	216	2771028	12828.8	19609	5527	72632	2116	50.22	95.55	0.24	d__Bacteria;p__Bacteroidota;c__Bacteroidia;o__Bacteroidales;f__F082;g__Limimorpha;s__
SRR7755277.bin.98	128	2770783	21646.7	33187	10327	85901	2036	60.61	92.84	0.52	d__Bacteria;p__Bacillota_A;c__Clostridia;o__Christensenellales;f__CAG-74;g__SFMI01;s__
SRR14556616.bin.5	341	2770361	8124.23	11822	3709	44477	2012	37.91	91.66	0.38	d__Bacteria;p__Bacteroidota;c__Bacteroidia;o__Bacteroidales;f__F082;g__Limimorpha;s__
JL2.bin.297	168	2767956	16475.9	25022	7692	130167	2071	59.69	85.64	2.62	d__Bacteria;p__Bacillota_A;c__Clostridia;o__Christensenellales;f__CAG-74;g__Limiplasma;s__
SRR14556629.bin.13	326	2767849	8490.33	10843	4270	37817	2004	49.34	84.12	0.04	d__Bacteria;p__Bacteroidota;c__Bacteroidia;o__Bacteroidales;f__Bacteroidaceae;g__UBA4372;s__UBA4372 sp017935785
JL2.bin.267	103	2767774	26871.6	42322	14354	100972	2050	41.29	90.28	3.77	d__Bacteria;p__Bacillota_A;c__Clostridia;o__Lachnospirales;f__Lachnospiraceae;g__CAG-95;s__
SRR17509613.bin.93	189	2767660	14643.7	21071	6473	78811	2055	48.59	83.87	2.89	d__Bacteria;p__Bacteroidota;c__Bacteroidia;o__Bacteroidales;f__Bacteroidaceae;g__Prevotella;s__Prevotella sp900314755
SRR19168687.bin.83	77	2764961	35908.6	59480	17607	205034	2490	49.7	91.88	1.82	d__Bacteria;p__Bacteroidota;c__Bacteroidia;o__Bacteroidales;f__Muribaculaceae;g__Sodaliphilus;s__
SRR7755105.bin.15	213	2764650	12979.6	19479	6165	92702	2047	47	82.39	0.7	d__Bacteria;p__Bacteroidota;c__Bacteroidia;o__Bacteroidales;f__Bacteroidaceae;g__UBA2918;s__UBA2918 sp017471185
SRR12529047.bin.141	132	2764463	20942.9	34320	9394	161973	2177	48.5	94.71	2.25	d__Bacteria;p__Bacillota_A;c__Clostridia;o__Saccharofermentanales;f__Saccharofermentanaceae;g__Firm-16;s__Firm-16 sp017428545
AH4.bin.329	35	2764426	78983.6	120986	51006	374221	4589	49	87.17	0.16	d__Bacteria;p__Bacteroidota;c__Bacteroidia;o__Bacteroidales;f__UBA932;g__Cryptobacteroides;s__Cryptobacteroides sp017938925
SRR14556371.bin.23	210	2764148	13162.6	24816	5187	108778	2013	50.51	94.04	3.76	d__Bacteria;p__Bacteroidota;c__Bacteroidia;o__Bacteroidales;f__WCHB1-69;g__UBA1756;s__UBA1756 sp017535665
SRR17509613.bin.87	265	2763829	10429.5	16103	4274	72855	2002	45.35	88.25	2.42	d__Bacteria;p__Bacillota_A;c__Clostridia;o__Oscillospirales;f__Ruminococcaceae;g__Ruminococcus;s__Ruminococcus sp900315975
SD2.bin.285	23	2763797	120165	180065	61187	378352	9172	48.04	94.25	1.08	d__Bacteria;p__Bacteroidota;c__Bacteroidia;o__Bacteroidales;f__WCHB1-69;g__UBA1756;s__UBA1756 sp017506175
SRR12529266.bin.164	303	2763462	9120.34	14548	3967	52162	2008	60.36	81.35	3.03	d__Bacteria;p__Verrucomicrobiota;c__Kiritimatiellia;o__RFP12;f__UBA1067;g__UBA1067;s__
SRR14556427.bin.29	265	2763353	10427.8	18107	4614	69171	2003	40.6	86.68	2.93	d__Bacteria;p__Spirochaetota;c__Spirochaetia;o__Treponematales;f__Treponemataceae;g__Treponema_D;s__
SRR7755281.bin.26	29	2763221	95283.5	135269	79799	215785	2980	46.95	85.41	2.28	d__Bacteria;p__Bacteroidota;c__Bacteroidia;o__Bacteroidales;f__Bacteroidaceae;g__Prevotella;s__Prevotella sp902769805
JL2.bin.726	184	2762741	15014.9	22049	7309	71459	2214	44.54	90.9	0.67	d__Bacteria;p__Bacillota_A;c__Clostridia;o__Oscillospirales;f__Ruminococcaceae;g__CAG-353;s__CAG-353 sp017848125
SRR12529268.bin.246	88	2762481	31391.8	55757	15848	147625	2025	40.91	99.63	1.03	d__Bacteria;p__Bacteroidota;c__Bacteroidia;o__Bacteroidales;f__UBA1715;g__UBA1715;s__UBA1715 sp002371705
SD1.bin.381	177	2761878	15603.8	30474	6301	104215	2020	36.98	80.51	3.51	d__Bacteria;p__Bacillota_A;c__Clostridia;o__Lachnospirales;f__Lachnospiraceae;g__Wujia;s__Wujia sp017625335
SRR12529383.bin.58	84	2761457	32874.5	52746	17889	163961	2177	56.47	80.38	1.81	d__Bacteria;p__Bacillota_A;c__Clostridia;o__Christensenellales;f__CAG-74;g__RUG740;s__RUG740 sp017447185
AH5.bin.408	46	2761455	60031.6	122854	23656	742983	2432	42.64	96.42	2.01	d__Bacteria;p__Bacillota_A;c__Clostridia;o__Oscillospirales;f__CAG-382;g__UMGS1387;s__
SRR14556435.bin.41	128	2760455	21566	34934	9955	88076	2106	59.04	96.64	2.92	d__Bacteria;p__Bacteroidota;c__Bacteroidia;o__Bacteroidales;f__UBA932;g__Cryptobacteroides;s__Cryptobacteroides sp002361625
AH3.bin.718	122	2759952	22622.6	32034	12157	90418	2361	50.7	90.54	1.01	d__Bacteria;p__Verrucomicrobiota;c__Lentisphaeria;o__Victivallales;f__Victivallaceae;g__UBA1784;s__UBA1784 sp017462015
SRR18765420.bin.30	187	2759050	14754.3	22163	7883	69338	2052	38.75	91.85	0.42	d__Bacteria;p__Bacillota;c__Bacilli;o__Erysipelotrichales;f__Coprobacillaceae;g__Intestinibaculum;s__Intestinibaculum sp900317015
SRR7755277.bin.60	302	2758975	9135.68	13230	3973	66685	2003	40.8	100	0.41	d__Bacteria;p__Bacillota_A;c__Clostridia;o__Oscillospirales;f__Acutalibacteraceae;g__UBA1213;s__UBA1213 sp902773025
JL1.bin.196	235	2757254	11733	16834	6028	77880	2008	64.37	83.75	3.75	d__Bacteria;p__Verrucomicrobiota;c__Kiritimatiellia;o__RFP12;f__UBA1067;g__UBA1067;s__UBA1067 sp902770045
SRR23603185.bin.6	42	2757242	65648.6	92986	36041	226428	2054	49.12	98.48	0.84	d__Bacteria;p__Bacteroidota;c__Bacteroidia;o__Bacteroidales;f__WCHB1-69;g__F23-D06;s__F23-D06 sp017443175
AH1.bin.326	257	2756793	10726.8	13672	5681	40172	2338	45.81	88.43	0.34	d__Bacteria;p__Bacillota_A;c__Clostridia;o__Lachnospirales;f__Lachnospiraceae;g__SIG307;s__SIG307 sp017938405
SRR14556462.bin.46	48	2756158	57420	79953	29189	228533	4463	44.38	91.62	0.93	d__Bacteria;p__Bacillota_A;c__Clostridia;o__Lachnospirales;f__Lachnospiraceae;g__SIG299;s__
SRR12529285.bin.116	130	2755586	21196.8	30798	11079	84502	2000	52.85	83.89	1.78	d__Bacteria;p__Bacteroidota;c__Bacteroidia;o__Bacteroidales;f__P3;g__UBA1711;s__UBA1711 sp017545365
SRR12529282.bin.56	93	2754912	29622.7	42351	13998	132793	2188	50.39	88.69	0.38	d__Bacteria;p__Bacteroidota;c__Bacteroidia;o__Bacteroidales;f__Bacteroidaceae;g__Prevotella;s__Prevotella sp002353975
SX1.bin.395	97	2754507	28397	46626	13792	168486	2239	43.71	95.68	2.53	d__Bacteria;p__Bacillota_A;c__Clostridia;o__Lachnospirales;f__Lachnospiraceae;g__UBA2942;s__
SRR12529301.bin.229	81	2754222	34002.7	54326	15228	210679	2289	50.24	85.12	2.23	d__Bacteria;p__Bacillota_A;c__Clostridia;o__Lachnospirales;f__Lachnospiraceae;g__Blautia_A;s__Blautia_A sp017515325
SRR7755105.bin.95	81	2753925	33999.1	50692	19972	142179	2690	53.84	86.65	0.06	d__Bacteria;p__Bacteroidota;c__Bacteroidia;o__Bacteroidales;f__Bacteroidaceae;g__Prevotella;s__
SRR14556368.bin.4	87	2753704	31651.8	47572	15627	124869	2045	38.17	94.56	0.51	d__Bacteria;p__Bacillota_A;c__Clostridia;o__Lachnospirales;f__Lachnospiraceae;g__UBA9722;s__UBA9722 sp900315015
SRR23387593.bin.160	65	2753212	42357.1	67817	24881	197348	2518	52.94	98.17	2.86	d__Bacteria;p__Bacteroidota;c__Bacteroidia;o__Bacteroidales;f__UBA932;g__Cryptobacteroides;s__Cryptobacteroides sp902780935
SRR948118.bin.76	62	2752995	44403.1	66062	25346	212950	2031	50.68	88.58	2.14	d__Bacteria;p__Bacteroidota;c__Bacteroidia;o__Bacteroidales;f__Bacteroidaceae;g__Prevotella;s__Prevotella sp002353555
SRR14556542.bin.20	245	2752965	11236.6	17812	4633	80633	2037	60.48	84.82	4.45	d__Bacteria;p__Bacteroidota;c__Bacteroidia;o__Bacteroidales;f__Rikenellaceae;g__Alistipes;s__Alistipes shahii
SRR14556651.bin.7	245	2752714	11235.6	15785	5367	56311	2035	46.42	81.74	1.84	d__Bacteria;p__Bacteroidota;c__Bacteroidia;o__Bacteroidales;f__Bacteroidaceae;g__Phocaeicola;s__Phocaeicola sp017416735
SRR948123.bin.38	115	2752513	23934.9	34552	10404	95009	2079	50.25	89.3	0.06	d__Bacteria;p__Bacteroidota;c__Bacteroidia;o__Bacteroidales;f__Bacteroidaceae;g__Prevotella;s__Prevotella sp002480935
SRR14556390.bin.55	155	2751790	17753.5	27295	9250	72422	2022	48.06	83.96	0.63	d__Bacteria;p__Bacteroidota;c__Bacteroidia;o__Bacteroidales;f__Bacteroidaceae;g__Prevotella;s__Prevotella sp902776195
SRR14556385.bin.19	449	2751742	6128.6	7587	3048	86023	2000	53.05	81.83	1.84	d__Bacteria;p__Bacteroidota;c__Bacteroidia;o__Bacteroidales;f__Bacteroidaceae;g__Prevotella;s__
SRR14556279.bin.34	349	2751546	7884.09	9853	3861	44573	2004	52.84	86.04	0.46	d__Bacteria;p__Bacteroidota;c__Bacteroidia;o__Bacteroidales;f__Muribaculaceae;g__Sodaliphilus;s__Sodaliphilus sp002396085
AH3.bin.685	129	2750538	21322	31347	9758	110636	2718	46.21	89.89	1.04	d__Bacteria;p__Bacteroidota;c__Bacteroidia;o__Bacteroidales;f__Bacteroidaceae;g__HGM04593;s__HGM04593 sp015060835
SRR12529389.bin.71	88	2750317	31253.6	57793	17451	367605	2031	41.01	90.76	0.39	d__Bacteria;p__Bacillota_A;c__Clostridia;o__Lachnospirales;f__Lachnospiraceae;g__CAG-95;s__CAG-95 sp017434885
SD4.bin.163	77	2750272	35717.8	72559	17230	191906	2043	36.32	96.77	0.54	d__Bacteria;p__Bacteroidota;c__Bacteroidia;o__Bacteroidales;f__Paludibacteraceae;g__UBA1181;s__UBA1181 sp015061185
SRR14556421.bin.1	243	2749253	11313.8	16491	5264	62907	2028	60.39	81.78	2.97	d__Bacteria;p__Bacteroidota;c__Bacteroidia;o__Bacteroidales;f__UBA932;g__Cryptobacteroides;s__
SRR12529053.bin.110	406	2749079	6771.13	9260	3169	65237	2018	60.45	83.97	1.25	d__Bacteria;p__Planctomycetota;c__Planctomycetia;o__Pirellulales;f__Thermoguttaceae;g__RUG695;s__RUG695 sp017434455
SRR12529304.bin.102	169	2749018	16266.4	28872	8000	89853	2243	42.36	94.36	1.77	d__Bacteria;p__Bacillota_A;c__Clostridia;o__Oscillospirales;f__Acutalibacteraceae;g__UBA8612;s__UBA8612 sp017416765
SRR12529053.bin.32	56	2747371	49060.2	72994	24146	121932	2109	52.25	96.09	0.13	d__Bacteria;p__Bacillota_A;c__Clostridia;o__Lachnospirales;f__Lachnospiraceae;g__Alectryocaccobium;s__Alectryocaccobium sp017433825
GX1.bin.205	343	2746840	8008.28	10039	3916	48003	2019	48.01	84.46	2.42	d__Bacteria;p__Verrucomicrobiota;c__Lentisphaeria;o__Victivallales;f__Victivallaceae;g__SIG78;s__
SX3.bin.242	265	2746758	10365.1	15241	4816	45221	2013	57.32	81.21	2.67	d__Bacteria;p__Bacillota_A;c__Clostridia;o__Oscillospirales;f__CAG-272;g__SIG701;s__
SRR14556486.bin.19	330	2746387	8322.38	13162	3398	67303	2008	37.58	91.57	1.57	d__Bacteria;p__Bacteroidota;c__Bacteroidia;o__Bacteroidales;f__F082;g__Limimorpha;s__
SRR14556421.bin.29	79	2745735	34756.1	55899	19848	151682	2030	55.29	97.13	0.81	d__Bacteria;p__Bacillota_A;c__Clostridia;o__Lachnospirales;f__Lachnospiraceae;g__Clostridium_R;s__Clostridium_R sp003445895
AH1.bin.238	65	2744845	42228.4	82493	21316	190102	2044	38.84	89.52	1.08	d__Bacteria;p__Bacteroidota;c__Bacteroidia;o__Bacteroidales;f__F082;g__Limimorpha;s__Limimorpha sp015061365
SRR12529072.bin.102	119	2744423	23062.4	39182	10531	110508	2005	53.43	83.47	1.36	d__Bacteria;p__Bacteroidota;c__Bacteroidia;o__Bacteroidales;f__Muribaculaceae;g__Sodaliphilus;s__Sodaliphilus sp900318535
SRR14556389.bin.60	129	2742625	21260.7	33905	9388	93059	2024	46.57	80.48	0.8	d__Bacteria;p__Bacteroidota;c__Bacteroidia;o__Bacteroidales;f__Bacteroidaceae;g__Prevotella;s__Prevotella sp002351725
SRR12529390.bin.193	60	2742222	45703.7	86714	24777	300138	2067	38.82	89.31	0.26	d__Bacteria;p__Bacillota_A;c__Clostridia;o__Lachnospirales;f__Lachnospiraceae;g__Agathobacter;s__Agathobacter sp017409825
JL4.bin.558	94	2742129	29171.6	41863	17751	145259	2413	41.91	93.29	1.18	d__Bacteria;p__Bacillota_A;c__Clostridia;o__UMGS1883;f__HGM11501;g__HGM11501;s__HGM11501 sp017411325
SD4.bin.793	152	2741658	18037.2	27256	8976	84870	2006	58.12	83.08	1.38	d__Bacteria;p__Verrucomicrobiota;c__Kiritimatiellia;o__RFP12;f__UBA1067;g__UBA1067;s__UBA1067 sp017508315
SRR14556549.bin.21	160	2740759	17129.7	26355	8226	80595	2061	56.07	84.41	0.79	d__Bacteria;p__Bacteroidota;c__Bacteroidia;o__Bacteroidales;f__Muribaculaceae;g__UBA7173;s__
SRR17509606.bin.37	72	2739963	38055	53875	21374	200828	2407	53.62	84.47	1.05	d__Bacteria;p__Bacteroidota;c__Bacteroidia;o__Bacteroidales;f__Bacteroidaceae;g__Prevotella;s__
SRR23387590.bin.171	89	2739433	30780.2	45245	18391	159715	2329	47.34	96.42	0.25	d__Bacteria;p__Bacillota_A;c__Clostridia;o__Oscillospirales;f__CAG-272;g__UBA1248;s__
SRR19168689.bin.12	50	2739247	54784.9	105926	24909	179792	3940	51.13	82.76	0	d__Bacteria;p__Bacteroidota;c__Bacteroidia;o__Bacteroidales;f__Bacteroidaceae;g__Prevotella;s__Prevotella lacticifex
SRR14556462.bin.1	274	2738854	9995.82	14889	4487	48237	2004	53.82	81.91	1.97	d__Bacteria;p__Bacillota_A;c__Clostridia;o__Oscillospirales;f__CAG-272;g__RGIG3947;s__
SRR17509615.bin.51	91	2737480	30082.2	54079	14033	203870	2020	47.46	96.04	1.49	d__Bacteria;p__Bacillota_A;c__Clostridia;o__Oscillospirales;f__Ruminococcaceae;g__Ruminococcus_D;s__
SD5.bin.571	37	2737303	73981.2	123177	39264	242716	6284	43.29	94.05	0.42	d__Bacteria;p__Bacteroidota;c__Bacteroidia;o__Bacteroidales;f__Bacteroidaceae;g__Phocaeicola;s__Phocaeicola sp015060705
SRR14556437.bin.40	191	2736893	14329.3	20747	7426	79799	2158	50.87	82.51	1.96	d__Bacteria;p__Bacteroidota;c__Bacteroidia;o__Bacteroidales;f__F082;g__Limimorpha;s__
SRR23387578.bin.161	56	2736267	48861.9	101699	25865	225297	2153	55.53	96.35	0.69	d__Bacteria;p__Bacteroidota;c__Bacteroidia;o__Bacteroidales;f__UBA932;g__Cryptobacteroides;s__
SRR14556554.bin.16	112	2736123	24429.7	37234	14074	88430	2386	50.47	93.61	0.9	d__Bacteria;p__Bacteroidota;c__Bacteroidia;o__Bacteroidales;f__Muribaculaceae;g__Muribaculum;s__Muribaculum arabinoxylanisolvens
SRR19168686.bin.14	40	2735730	68393.2	136149	36496	285339	5535	54.42	98.93	0.28	d__Bacteria;p__Bacteroidota;c__Bacteroidia;o__Bacteroidales;f__Muribaculaceae;g__Sodaliphilus;s__Sodaliphilus sp902761475
SRR12529044.bin.9	144	2735096	18993.7	39763	8417	136737	2032	51.76	92.31	4.36	d__Bacteria;p__Bacillota_A;c__Clostridia;o__Oscillospirales;f__Oscillospiraceae;g__Limivicinus;s__Limivicinus sp017432615
SRR23387590.bin.18	295	2734592	9269.8	12560	4191	82188	2033	56.7	87.18	0.56	d__Bacteria;p__Bacillota_A;c__Clostridia;o__Oscillospirales;f__Acutalibacteraceae;g__RUG806;s__RUG806 sp017439205
SRR12529071.bin.65	98	2734521	27903.3	41457	13633	155833	2089	52.75	92.92	4.32	d__Bacteria;p__Bacteroidota;c__Bacteroidia;o__Bacteroidales;f__Bacteroidaceae;g__Prevotella;s__Prevotella sp900318625
GX3.bin.389	83	2733531	32934.1	68906	16993	191561	2069	41.91	90.1	2.01	d__Bacteria;p__Bacillota_A;c__Clostridia;o__Oscillospirales;f__CAG-382;g__UMGS1387;s__
SRR17509618.bin.64	122	2733445	22405.3	34236	10802	112650	2059	54.91	86.04	0.15	d__Bacteria;p__Bacteroidota;c__Bacteroidia;o__Bacteroidales;f__Bacteroidaceae;g__Prevotella;s__Prevotella sp900315835
SRR14556438.bin.48	92	2733224	29709	50228	13503	162271	2022	50.25	88.28	1.99	d__Bacteria;p__Bacteroidota;c__Bacteroidia;o__Bacteroidales;f__F082;g__Limimorpha;s__Limimorpha sp017965765
ERR3525310.bin.9	149	2732935	18341.8	29282	9344	102899	2162	50.48	85.38	1.69	d__Bacteria;p__Bacteroidota;c__Bacteroidia;o__Bacteroidales;f__Bacteroidaceae;g__UBA4334;s__UBA4334 sp905234125
SRR23387573.bin.193	103	2732868	26532.7	43385	13019	146067	2702	53.75	92.27	2.52	d__Bacteria;p__Bacteroidota;c__Bacteroidia;o__Bacteroidales;f__Muribaculaceae;g__Sodaliphilus;s__Sodaliphilus sp900318535
SD1.bin.727	161	2732074	16969.4	22719	8242	99176	2123	55.64	92.05	3.9	d__Bacteria;p__Bacillota_A;c__Clostridia;o__Christensenellales;f__CAG-74;g__RGIG2066;s__
SD1.bin.662	60	2731770	45529.5	68157	23351	179732	3410	38.86	96.77	0	d__Bacteria;p__Bacteroidota;c__Bacteroidia;o__Bacteroidales;f__P3;g__HGM05376;s__
SRR12529065.bin.52	115	2731502	23752.2	36099	11714	138237	2235	42.96	94.55	0.39	d__Bacteria;p__Bacillota_A;c__Clostridia;o__RGIG6154;f__RGIG6154;g__RGIG6154;s__RGIG6154 sp017410375
SRR12529313.bin.87	120	2731181	22759.8	28960	12290	116265	2184	39.86	93.5	0.05	d__Bacteria;p__Bacillota_A;c__Clostridia;o__Oscillospirales;f__Acutalibacteraceae;g__RUG806;s__RUG806 sp015065425
SRR12529273.bin.32	115	2730933	23747.2	42824	9591	213266	2100	50.51	89.94	1.48	d__Bacteria;p__Bacillota_A;c__Clostridia;o__Oscillospirales;f__Ruminococcaceae;g__Ruminococcus_D;s__Ruminococcus_D sp017536105
SRR14556387.bin.61	115	2730565	23744	34159	12007	129095	2869	46.87	89.98	0.52	d__Bacteria;p__Bacteroidota;c__Bacteroidia;o__Bacteroidales;f__Muribaculaceae;g__Sodaliphilus;s__Sodaliphilus sp902762385
SRR14556315.bin.29	102	2730334	26768	39869	12470	171407	2027	50.11	99.48	3.09	d__Bacteria;p__Bacteroidota;c__Bacteroidia;o__Bacteroidales;f__Muribaculaceae;g__Sodaliphilus;s__
SRR12529378.bin.310	169	2728995	16147.9	26261	7666	100301	2104	58.3	91.31	1.44	d__Bacteria;p__Bacillota_A;c__Clostridia;o__Oscillospirales;f__Acutalibacteraceae;g__UBA1425;s__UBA1425 sp017449935
SRR14556452.bin.6	285	2728899	9575.08	12498	4156	89371	2002	59.87	81.51	1.32	d__Bacteria;p__Bacillota_A;c__Clostridia;o__Oscillospirales;f__CAG-272;g__CAG-448;s__
JL5.bin.516	198	2728519	13780.4	22833	6195	66486	2038	41.73	95.31	2.62	d__Bacteria;p__Bacillota_A;c__Clostridia;o__Lachnospirales;f__Lachnospiraceae;g__KLE1615;s__KLE1615 sp934292725
SRR12529267.bin.29	199	2728302	13710.1	19981	6102	99390	2128	59.19	86.56	1	d__Bacteria;p__Bacillota_A;c__Clostridia;o__Christensenellales;f__CAG-74;g__RUG563;s__RUG563 sp017524615
SRR12529389.bin.40	127	2727984	21480.2	34669	10622	100903	2055	37.18	94.03	1.02	d__Bacteria;p__Bacillota_A;c__Clostridia;o__UMGS1840;f__HGM11507;g__RGIG1932;s__RGIG1932 sp017414505
SRR12529072.bin.1	382	2726832	7138.3	9444	3388	41971	2014	57.97	80.13	1.29	d__Bacteria;p__Spirochaetota;c__Spirochaetia;o__Treponematales;f__Treponemataceae;g__Treponema_D;s__Treponema_D sp017450845
SX3.bin.442	109	2726610	25014.8	37773	11649	125112	2684	48.42	93.55	1.34	d__Bacteria;p__Bacteroidota;c__Bacteroidia;o__Bacteroidales;f__P3;g__UBA1219;s__
SRR19168691.bin.67	44	2726424	61964.2	114577	44828	236186	2232	48.05	94.27	1.2	d__Bacteria;p__Bacteroidota;c__Bacteroidia;o__Bacteroidales;f__Bacteroidaceae;g__Prevotella;s__Prevotella sp017442825
SRR12529269.bin.250	95	2726094	28695.7	52971	13336	273334	2023	56.01	100	1.37	d__Bacteria;p__Bacteroidota;c__Bacteroidia;o__Bacteroidales;f__UBA932;g__Bact-11;s__Bact-11 sp017509755
JL2.bin.251	341	2725554	7992.83	10061	3815	48837	2002	37.62	91.42	1.75	d__Bacteria;p__Spirochaetota;c__Spirochaetia;o__Treponematales;f__Treponemataceae;g__Treponema_D;s__Treponema_D sp016286535
SRR12529306.bin.124	72	2725243	37850.6	59811	18099	177827	2571	52.67	94.5	0.15	d__Bacteria;p__Fibrobacterota;c__Fibrobacteria;o__Fibrobacterales;f__Fibrobacteraceae;g__Fibrobacter;s__Fibrobacter sp017503015
AH1.bin.564	81	2724237	33632.6	108800	17328	264015	2030	37.21	81.64	4.43	d__Bacteria;p__Bacillota_A;c__Clostridia;o__Lachnospirales;f__Lachnospiraceae;g__;s__
AH5.bin.458	176	2724193	15478.4	23077	7531	87215	2185	48.84	91.72	3.18	d__Bacteria;p__Bacillota_A;c__Clostridia;o__Lachnospirales;f__Lachnospiraceae;g__RGIG7193;s__
SRR23387573.bin.124	126	2724080	21619.7	40701	10617	87667	2048	59.9	81.23	0.53	d__Bacteria;p__Bacillota_A;c__Clostridia;o__Oscillospirales;f__Oscillospiraceae;g__Limivicinus;s__Limivicinus sp900319695
SRR23387577.bin.123	28	2724037	97287	111324	61517	277091	10728	50.37	98.3	0.17	d__Bacteria;p__Bacteroidota;c__Bacteroidia;o__Bacteroidales;f__F082;g__Limimorpha;s__Limimorpha sp017965765
AH4.bin.64	105	2723974	25942.6	41030	13952	330460	2111	38.86	92.01	1.34	d__Bacteria;p__Bacillota_A;c__Clostridia;o__Oscillospirales;f__Acutalibacteraceae;g__SIG575;s__SIG575 sp017935325
SRR18765419.bin.16	461	2723904	5908.69	7093	3157	26802	2001	58.03	82.98	2.3	d__Bacteria;p__Bacillota_A;c__Clostridia;o__Lachnospirales;f__Lachnospiraceae;g__CAG-791;s__CAG-791 sp002394525
SRR12529279.bin.185	109	2723458	24985.8	41352	13769	119550	2043	40.78	96.67	0.32	d__Bacteria;p__Bacillota_A;c__Clostridia;o__Oscillospirales;f__Acutalibacteraceae;g__RUG806;s__RUG806 sp017517135
SD3.bin.83	76	2723428	35834.6	52027	15847	172646	3245	40.56	95.81	0.89	d__Bacteria;p__Bacillota_A;c__Clostridia;o__Oscillospirales;f__Acutalibacteraceae;g__SIG603;s__SIG603 sp017935165
SRR7755116.bin.28	195	2723405	13966.2	24916	5405	146109	2092	56.25	89.71	2.95	d__Bacteria;p__Bacillota_A;c__Clostridia;o__Lachnospirales;f__Lachnospiraceae;g__Stomatobaculum;s__Stomatobaculum sp902780465
AH5.bin.193	363	2723227	7502	8927	4174	29802	2005	52.77	80.76	1.34	d__Bacteria;p__Bacillota_A;c__Clostridia;o__Oscillospirales;f__CAG-272;g__;s__
SRR10997664.bin.41	140	2723171	19451.2	31758	8842	133950	2063	59.47	84.38	2.8	d__Bacteria;p__Bacillota_A;c__Clostridia;o__Oscillospirales;f__Oscillospiraceae;g__Faecousia;s__
SRR14556543.bin.65	219	2722989	12433.7	18484	5551	83584	2022	46.8	99.11	0.13	d__Bacteria;p__Bacillota_A;c__Clostridia;o__Lachnospirales;f__Lachnospiraceae;g__Acetatifactor;s__Acetatifactor intestinalis
SRR23387589.bin.46	83	2722693	32803.5	66864	15558	182200	2042	61.4	85.79	0.85	d__Bacteria;p__Bacillota_A;c__Clostridia;o__Oscillospirales;f__Oscillospiraceae;g__UBA1774;s__
SRR14556409.bin.37	123	2722605	22135	47312	9797	232138	2053	60.5	96.23	0.31	d__Bacteria;p__Bacillota_A;c__Clostridia;o__Oscillospirales;f__Oscillospiraceae;g__ER4;s__
SD3.bin.559	48	2721767	56703.5	85604	35644	269179	2144	37.15	96.24	0.34	d__Bacteria;p__Bacillota_A;c__Clostridia;o__Lachnospirales;f__Lachnospiraceae;g__Wujia;s__
SRR12529053.bin.180	412	2721208	6604.87	8575	3282	40547	2022	49.17	81.25	1.43	d__Bacteria;p__Bacillota_A;c__Clostridia;o__Lachnospirales;f__Lachnospiraceae;g__UBA2868;s__UBA2868 sp003484785
SRR23387577.bin.104	127	2721195	21426.7	36110	10127	132084	2210	51.08	85.63	1.41	d__Bacteria;p__Bacteroidota;c__Bacteroidia;o__Bacteroidales;f__F082;g__Limimorpha;s__
SRR14556386.bin.14	105	2720933	25913.7	39343	11167	106581	2114	50.69	99.78	0.42	d__Bacteria;p__Bacteroidota;c__Bacteroidia;o__Bacteroidales;f__Tenuifilaceae;g__RGIG6076;s__RGIG6076 sp017524185
SRR12529278.bin.242	239	2720116	11381.2	18693	4762	92980	2006	44.45	94.31	3.84	d__Bacteria;p__Bacillota_A;c__Clostridia;o__Saccharofermentanales;f__Saccharofermentanaceae;g__Saccharofermentans;s__Saccharofermentans sp017510605
SRR12529378.bin.350	410	2719922	6633.96	7991	3358	48585	2001	51.71	83.31	2.35	d__Bacteria;p__Eremiobacterota;c__Xenobia;o__Xenobiales;f__Xenobiaceae;g__RGIG3641;s__RGIG3641 sp017458675
SRR12529293.bin.43	171	2719528	15903.7	23866	7743	96374	2168	45.14	82.28	1.67	d__Bacteria;p__Bacillota_A;c__Clostridia;o__Saccharofermentanales;f__Saccharofermentanaceae;g__Saccharofermentans;s__
SRR23387589.bin.170	370	2718399	7347.02	9149	3735	41605	2056	46.7	83.13	3.14	d__Bacteria;p__Bacillota_A;c__Clostridia;o__Oscillospirales;f__Ruminococcaceae;g__Ruminococcus;s__Ruminococcus flavefaciens_E
AH1.bin.394	40	2718317	67957.9	85198	31709	337457	7900	49.94	87.58	0.56	d__Bacteria;p__Bacillota_A;c__Clostridia;o__Oscillospirales;f__Acutalibacteraceae;g__;s__
SRR14556305.bin.17	82	2717658	33142.2	56048	14702	192495	2286	33.93	98.72	0.82	d__Bacteria;p__Bacillota_A;c__Clostridia;o__Lachnospirales;f__Lachnospiraceae;g__Lachnospira;s__
SRR23387595.bin.105	603	2716884	4505.61	4987	2676	25715	2001	64.29	80.08	4.19	d__Bacteria;p__Pseudomonadota;c__Alphaproteobacteria;o__Rhodobacterales;f__Rhodobacteraceae;g__LNNU-3342;s__
SD1.bin.624	41	2716765	66262.6	105830	35491	189853	2381	50.63	92.57	0.68	d__Bacteria;p__Verrucomicrobiota;c__Lentisphaeria;o__Victivallales;f__UBA1829;g__SIG77;s__
SRR12529065.bin.223	92	2716685	29529.2	41941	16803	203336	2069	42.01	97.67	0.25	d__Bacteria;p__Bacillota_A;c__Clostridia;o__UMGS1883;f__HGM11501;g__HGM11501;s__HGM11501 sp017411325
SRR7755116.bin.33	211	2715241	12868.4	17209	6431	50017	2052	50.93	82.26	0.82	d__Bacteria;p__Bacteroidota;c__Bacteroidia;o__Bacteroidales;f__Bacteroidaceae;g__UBA4372;s__UBA4372 sp902775385
ERR3525310.bin.47	218	2714200	12450.5	20065	5544	70508	2058	51.92	81.71	3.89	d__Bacteria;p__Fibrobacterota;c__Fibrobacteria;o__Fibrobacterales;f__Fibrobacteraceae;g__Fibrobacter;s__Fibrobacter sp001603905
SRR12529058.bin.126	99	2713888	27413	37453	14070	82957	2713	50.11	82.36	0	d__Bacteria;p__Bacteroidota;c__Bacteroidia;o__Bacteroidales;f__Bacteroidaceae;g__UBA1189;s__UBA1189 sp017520935
SRR12529269.bin.389	204	2713364	13300.8	20126	6138	93767	2079	43.22	85.55	0.6	d__Bacteria;p__Bacillota_A;c__Clostridia;o__Lachnospirales;f__Lachnospiraceae;g__RUG11977;s__RUG11977 sp017427415
SRR12529071.bin.95	364	2712895	7453.01	10082	3400	55157	2013	47.07	81.4	0.84	d__Bacteria;p__Bacillota_A;c__Clostridia;o__Lachnospirales;f__Lachnospiraceae;g__NK4A144;s__NK4A144 sp017448845
GX4.bin.200	91	2712709	29810	54510	13533	303044	2058	40.3	95.97	1.34	d__Bacteria;p__Bacillota_A;c__Clostridia;o__Oscillospirales;f__Acutalibacteraceae;g__SIG603;s__SIG603 sp015065615
SRR14556258.bin.1	146	2712480	18578.6	31568	10452	97520	2020	47.65	84.7	1.36	d__Bacteria;p__Bacteroidota;c__Bacteroidia;o__Bacteroidales;f__UBA932;g__Cryptobacteroides;s__Cryptobacteroides sp015060395
SRR948136.bin.48	69	2712206	39307.3	57915	20800	108076	2000	58.95	99.98	0.2	d__Bacteria;p__Bacillota_C;c__Negativicutes;o__Selenomonadales;f__Selenomonadaceae;g__Selenomonas_C;s__Selenomonas_C sp900318215
SRR23387573.bin.24	46	2712079	58958.2	100234	29490	237675	3094	48.2	99.77	2.53	d__Bacteria;p__Bacillota_A;c__Clostridia;o__Lachnospirales;f__Lachnospiraceae;g__NK4A144;s__NK4A144 sp000621405
SX3.bin.621	42	2711509	64559.7	79463	39120	270050	8364	52.61	95.1	0	d__Bacteria;p__Spirochaetota;c__Spirochaetia;o__Treponematales;f__Treponemataceae;g__Treponema_F;s__Treponema_F sp017622135
SRR18765416.bin.32	38	2711378	71352.1	127397	39136	254792	2916	37.4	97.05	0.19	d__Bacteria;p__Bacillota_A;c__Clostridia;o__Lachnospirales;f__Lachnospiraceae;g__Lachnospira;s__Lachnospira eligens_A
SRR14556471.bin.17	143	2710953	18957.7	26463	10174	77312	2007	33.66	98.8	0.4	d__Bacteria;p__Spirochaetota;c__GWE2-31-10;o__GWE2-31-10;f__GWE2-31-10;g__RGIG8597;s__RGIG8597 sp017624275
SRR14556421.bin.74	407	2709371	6656.93	8561	3226	32751	2007	44.49	83.85	3.6	d__Bacteria;p__Bacillota_A;c__Clostridia;o__Lachnospirales;f__Lachnospiraceae;g__UBA1258;s__
SX5.bin.162	309	2709179	8767.57	13902	3639	58821	2006	27.55	95.11	1.95	d__Bacteria;p__Bacillota_A;c__Clostridia;o__Clostridiales;f__Clostridiaceae;g__Clostridium;s__Clostridium sp902785295
JL4.bin.375	194	2708673	13962.2	21556	6168	83829	2389	44.3	90.7	2.49	d__Bacteria;p__Bacillota_A;c__Clostridia;o__Lachnospirales;f__Lachnospiraceae;g__Acetatifactor;s__Acetatifactor sp017620975
SRR23387592.bin.46	149	2708252	18176.2	25881	8840	76399	2123	57.4	92.25	2.17	d__Bacteria;p__Bacillota_A;c__Clostridia;o__Lachnospirales;f__Lachnospiraceae;g__CAG-791;s__
SRR14556354.bin.17	70	2707964	38685.2	71389	18398	139373	2123	40.28	97.98	2.3	d__Bacteria;p__Bacteroidota;c__Bacteroidia;o__Bacteroidales;f__UBA1715;g__UBA1715;s__UBA1715 sp017516865
SRR14556279.bin.11	75	2707633	36101.8	68204	19450	150987	2234	52.83	93.7	1.89	d__Bacteria;p__Bacillota_A;c__Clostridia;o__Lachnospirales;f__Lachnospiraceae;g__Avilachnospira;s__Avilachnospira sp017455005
AH2.bin.458	76	2706577	35612.9	59975	16876	266240	3466	53.47	91.5	1.7	d__Bacteria;p__Bacillota_A;c__Clostridia;o__Oscillospirales;f__CAG-272;g__SIG644;s__
SX2.bin.718	47	2706573	57586.7	98813	35115	209581	2069	40.8	85.97	1.88	d__Bacteria;p__Bacteroidota;c__Bacteroidia;o__Bacteroidales;f__Bacteroidaceae;g__RGIG8745;s__RGIG8745 sp017466965
AH5.bin.428	281	2706550	9631.85	15725	4101	133069	2007	60.03	90.69	4.41	d__Bacteria;p__Bacillota_A;c__Clostridia;o__Christensenellales;f__CAG-74;g__CAKUFA01;s__
SRR19168685.bin.62	203	2705920	13329.7	21227	6246	84227	2037	48.82	99.58	2.4	d__Bacteria;p__Bacillota_C;c__Negativicutes;o__Selenomonadales;f__Selenomonadaceae;g__Quinella;s__
SRR23603180.bin.2	61	2705538	44353.1	94529	21060	177968	2034	48.55	96.45	3.36	d__Bacteria;p__Bacteroidota;c__Bacteroidia;o__Bacteroidales;f__WCHB1-69;g__F23-D06;s__F23-D06 sp002392325
SRR17509613.bin.35	239	2704669	11316.6	16986	5068	132889	2049	54.92	84.59	0.89	d__Bacteria;p__Bacteroidota;c__Bacteroidia;o__Bacteroidales;f__Bacteroidaceae;g__Prevotella;s__Prevotella sp900315835
SD5.bin.159	48	2704648	56346.8	107768	27554	252626	2270	41.38	88.59	4.21	d__Bacteria;p__Bacillota_A;c__Clostridia;o__Lachnospirales;f__Lachnospiraceae;g__CAG-45;s__
SRR7755281.bin.6	138	2704531	19598	28052	9566	106684	2031	47.32	92.74	1.33	d__Bacteria;p__Bacteroidota;c__Bacteroidia;o__Bacteroidales;f__Muribaculaceae;g__Sodaliphilus;s__Sodaliphilus sp900316835
SRR23387589.bin.65	25	2704480	108179	172484	46497	428081	5174	52.48	97.7	0.44	d__Bacteria;p__Bacillota_A;c__Clostridia;o__Oscillospirales;f__Ruminococcaceae;g__Ruminococcus;s__
SRR23387591.bin.6	27	2704055	100150	182630	62010	269799	2107	41.57	88.28	0.04	d__Bacteria;p__Bacteroidota;c__Bacteroidia;o__Bacteroidales;f__Bacteroidaceae;g__Phocaeicola;s__
SRR17509608.bin.43	151	2703210	17902	24706	9055	113230	2071	48.89	97.72	0.14	d__Bacteria;p__Bacteroidota;c__Bacteroidia;o__Bacteroidales;f__UBA932;g__Cryptobacteroides;s__Cryptobacteroides sp900316045
SRR14556653.bin.7	292	2703056	9257.04	12550	4491	57463	2040	41.45	91.98	0.54	d__Bacteria;p__Bacillota_A;c__Clostridia;o__Oscillospirales;f__Acutalibacteraceae;g__RUG806;s__
SRR12529268.bin.240	152	2702436	17779.2	28810	8330	97844	2138	41.63	100	0.7	d__Bacteria;p__Bacillota_A;c__Clostridia;o__Oscillospirales;f__Ruminococcaceae;g__Ruminococcus;s__Ruminococcus sp017543335
SRR12529268.bin.264	158	2701272	17096.7	25021	7821	95597	2070	51.3	94.09	2.23	d__Bacteria;p__Bacillota_A;c__Clostridia;o__Oscillospirales;f__Ruminococcaceae;g__Firm-04;s__Firm-04 sp017518255
SRR23387594.bin.22	39	2701092	69258.8	135599	32819	272619	3246	52.95	99.7	0.01	d__Bacteria;p__Pseudomonadota;c__Gammaproteobacteria;o__Burkholderiales;f__Neisseriaceae;g__Neisseria;s__
SRR7755431.bin.2	117	2700367	23080.1	31223	12879	141985	2377	48.91	91.88	0.03	d__Bacteria;p__Bacteroidota;c__Bacteroidia;o__Bacteroidales;f__Bacteroidaceae;g__UBA4334;s__
SRR12529285.bin.220	91	2700143	29671.9	45033	17955	134349	2487	47.49	87.19	0.08	d__Bacteria;p__Bacteroidota;c__Bacteroidia;o__Bacteroidales;f__Bacteroidaceae;g__Prevotella;s__Prevotella sp900115435
JL1.bin.300	32	2700089	84377.8	108433	39278	256293	4069	52.43	98.6	0	d__Bacteria;p__Spirochaetota;c__Spirochaetia;o__Treponematales;f__Treponemataceae;g__Treponema_F;s__
SRR7755276.bin.25	76	2700081	35527.4	60637	19358	207967	2481	50.87	82.3	3.29	d__Bacteria;p__Bacteroidota;c__Bacteroidia;o__Bacteroidales;f__F082;g__Limimorpha;s__Limimorpha sp902799345
AH5.bin.546	135	2700078	20000.6	30386	9541	86500	2570	49.08	89.86	0.67	d__Bacteria;p__Bacillota_A;c__Clostridia;o__Oscillospirales;f__Oscillospiraceae;g__Faecousia;s__
SD2.bin.784	329	2699727	8205.86	11150	3832	47557	2059	53.42	86.9	2.69	d__Bacteria;p__Bacillota_A;c__Clostridia;o__Christensenellales;f__CAG-74;g__RUG563;s__RUG563 sp015056015
AH1.bin.441	55	2698437	49062.5	76681	23186	148945	3783	50.24	80.98	0.37	d__Bacteria;p__Bacteroidota;c__Bacteroidia;o__Bacteroidales;f__Bacteroidaceae;g__UBA1189;s__UBA1189 sp017465905
SX3.bin.418	213	2697799	12665.7	18843	6090	59742	2020	61.57	80.06	2.73	d__Bacteria;p__Verrucomicrobiota;c__Kiritimatiellia;o__RFP12;f__UBA1067;g__UBA1067;s__
SRR14556312.bin.46	70	2696377	38519.7	55837	21677	169229	2717	56.44	94.57	0.71	d__Bacteria;p__Spirochaetota;c__Spirochaetia;o__Sphaerochaetales;f__Sphaerochaetaceae;g__RUG023;s__RUG023 sp900315435
SRR14556308.bin.57	54	2695847	49923.1	71629	28437	312275	2151	48.46	99.03	0.85	d__Bacteria;p__Bacillota_A;c__Clostridia;o__Oscillospirales;f__Ruminococcaceae;g__Ruminococcus;s__Ruminococcus flavefaciens_U
SRR948135.bin.27	228	2695090	11820.6	18258	5219	77410	2000	59.11	98.78	0.28	d__Bacteria;p__Bacillota_C;c__Negativicutes;o__Selenomonadales;f__Selenomonadaceae;g__Selenomonas_C;s__Selenomonas_C sp900318215
AH3.bin.607	226	2695015	11924.8	14668	6018	51391	2627	50.69	80.98	0.13	d__Bacteria;p__Bacillota_A;c__Clostridia;o__Oscillospirales;f__Oscillospiraceae;g__Faecousia;s__Faecousia sp017936205
SRR14556691.bin.7	50	2694705	53894.1	92043	34578	170059	3876	59.86	94.84	0.21	d__Bacteria;p__Bacteroidota;c__Bacteroidia;o__Bacteroidales;f__Rikenellaceae;g__Alistipes;s__Alistipes shahii
SRR14556538.bin.32	199	2694125	13538.3	19548	6855	67355	2026	43.29	80.11	1.78	d__Bacteria;p__Bacillota_A;c__Clostridia;o__Lachnospirales;f__Lachnospiraceae;g__Acetatifactor;s__Acetatifactor sp945609985
SRR12529072.bin.69	131	2694029	20565.1	35833	8805	115805	2055	52.83	91.04	1.45	d__Bacteria;p__Bacillota_A;c__Clostridia;o__Oscillospirales;f__Acutalibacteraceae;g__RUG762;s__RUG762 sp017395425
AH5.bin.281	133	2693340	20250.7	32873	8760	174942	2271	42.78	94.14	0	d__Bacteria;p__Bacillota_A;c__Clostridia;o__Oscillospirales;f__CAG-272;g__SIG710;s__SIG710 sp017517035
SRR948129.bin.22	163	2693323	16523.5	26054	7174	74611	2052	64.25	98.03	0.05	d__Bacteria;p__Actinomycetota;c__Coriobacteriia;o__Coriobacteriales;f__Atopobiaceae;g__UBA7741;s__UBA7741 sp900314495
SRR12529274.bin.19	202	2693060	13332	20627	5691	108200	2045	64.31	98.32	1.64	d__Bacteria;p__Bacillota_A;c__Clostridia;o__Christensenellales;f__CAG-74;g__RUG11272;s__RUG11272 sp017429265
SRR12529279.bin.181	97	2693034	27763.2	37062	14579	129790	3021	49.98	98.05	0.29	d__Bacteria;p__Bacteroidota;c__Bacteroidia;o__Bacteroidales;f__P3;g__UBA1711;s__UBA1711 sp016280915
SRR23603187.bin.34	238	2692844	11314.5	17139	5548	66262	2029	50.25	82	3.33	d__Bacteria;p__Bacteroidota;c__Bacteroidia;o__Bacteroidales;f__Bacteroidaceae;g__UBA4372;s__UBA4372 sp902779315
SD2.bin.513	66	2692672	40798.1	65843	21410	197461	2301	45.89	86.22	0.22	d__Bacteria;p__Bacillota_A;c__Clostridia;o__Oscillospirales;f__CAG-382;g__CAKSUT01;s__
SRR19168689.bin.3	75	2692554	35900.7	54657	18373	102769	2148	58.42	95.31	1.79	d__Bacteria;p__Bacteroidota;c__Bacteroidia;o__Bacteroidales;f__Muribaculaceae;g__Sodaliphilus;s__
SRR23387578.bin.5	412	2692397	6534.94	8180	3136	36445	2005	44.77	88.32	3.15	d__Bacteria;p__Bacillota_A;c__Clostridia;o__Lachnospirales;f__Lachnospiraceae;g__AC2028;s__AC2028 sp018056425
SRR14556441.bin.2	178	2692337	15125.5	26161	6243	92773	2014	54.64	81.32	0.55	d__Bacteria;p__Bacillota_A;c__Clostridia;o__Oscillospirales;f__CAG-272;g__RGIG3947;s__
SX2.bin.427	124	2692328	21712.3	37865	11024	203223	2267	50.07	90.88	1.35	d__Bacteria;p__Verrucomicrobiota;c__Lentisphaeria;o__Victivallales;f__Victivallaceae;g__UBA1784;s__UBA1784 sp017508385
SX4.bin.177	108	2692149	24927.3	43724	13003	136475	2026	39.93	85.19	3.47	d__Bacteria;p__Bacillota_A;c__Clostridia;o__Lachnospirales;f__Lachnospiraceae;g__SIG292;s__
SRR12529276.bin.124	151	2692010	17827.9	28650	9497	83510	2084	42.04	85.68	0.84	d__Bacteria;p__Bacillota_A;c__Clostridia;o__Lachnospirales;f__Lachnospiraceae;g__Kineothrix;s__Kineothrix sp017532145
SX2.bin.289	107	2691169	25151.1	53364	12289	139661	2026	36.98	96.43	0.7	d__Bacteria;p__Spirochaetota;c__Spirochaetia;o__Treponematales;f__Treponemataceae;g__Treponema_D;s__Treponema_D sp017381365
SRR14556435.bin.23	306	2690574	8792.73	12167	4220	58912	2018	44.87	81.96	0.05	d__Bacteria;p__Bacillota_A;c__Clostridia;o__Lachnospirales;f__Lachnospiraceae;g__Butyrivibrio;s__Butyrivibrio sp017445665
SRR12529065.bin.96	62	2690211	43390.5	63073	22441	236204	3926	46.79	94.6	0.9	d__Bacteria;p__Bacillota_A;c__Clostridia;o__Oscillospirales;f__Acutalibacteraceae;g__RUG806;s__RUG806 sp017416485
SRR14556484.bin.10	215	2690036	12511.8	18110	6258	74513	2056	50.46	83.12	1	d__Bacteria;p__Bacteroidota;c__Bacteroidia;o__Bacteroidales;f__Bacteroidaceae;g__UBA1189;s__UBA1189 sp017520935
SRR7755275.bin.31	44	2689977	61135.8	123851	30154	348172	2032	58.49	95.72	1.02	d__Bacteria;p__Bacillota_A;c__Clostridia;o__Christensenellales;f__CAG-74;g__RUG563;s__
SRR14556554.bin.6	68	2689933	39557.8	61947	23865	266732	2247	54.41	90.89	1.41	d__Bacteria;p__Bacteroidota;c__Bacteroidia;o__Bacteroidales;f__Muribaculaceae;g__Paramuribaculum;s__
SRR12529067.bin.44	95	2689909	28314.8	47519	13973	117231	2032	49.51	97	0.36	d__Bacteria;p__Bacteroidota;c__Bacteroidia;o__Bacteroidales;f__WCHB1-69;g__F23-D06;s__F23-D06 sp017438945
SRR12529379.bin.252	79	2689908	34049.5	54057	16782	149104	3174	48.52	100	0.05	d__Bacteria;p__Bacteroidota;c__Bacteroidia;o__Bacteroidales;f__P3;g__UBA1219;s__
SRR14556539.bin.28	428	2688930	6282.55	7412	3379	34502	2002	48.23	80.37	2.57	d__Bacteria;p__Bacillota_A;c__Clostridia;o__Lachnospirales;f__Lachnospiraceae;g__UBA3282;s__UBA3282 sp017626325
SRR18765423.bin.31	213	2688414	12621.7	19955	5400	90584	2016	58.61	95.44	0.47	d__Bacteria;p__Bacillota_A;c__Clostridia;o__Oscillospirales;f__Oscillospiraceae;g__Limivicinus;s__Limivicinus sp900317375
SRR12529267.bin.417	57	2688337	47163.8	82694	25347	159100	3213	40.94	100	1.48	d__Bacteria;p__Bacteroidota;c__Bacteroidia;o__Bacteroidales;f__UBA1715;g__UBA1715;s__UBA1715 sp002371705
SRR18765420.bin.15	83	2688086	32386.6	49062	15069	138397	2114	51.15	86.19	0.76	d__Bacteria;p__Bacteroidota;c__Bacteroidia;o__Bacteroidales;f__Bacteroidaceae;g__Prevotella;s__Prevotella lacticifex
SRR948088.bin.23	185	2687798	14528.6	22111	6707	102786	2051	48.13	83.95	3.39	d__Bacteria;p__Bacteroidota;c__Bacteroidia;o__Bacteroidales;f__Bacteroidaceae;g__Prevotella;s__Prevotella sp900314755
SRR19168691.bin.90	195	2687721	13783.2	20697	6451	73424	2031	48.44	83.37	3.52	d__Bacteria;p__Bacteroidota;c__Bacteroidia;o__Bacteroidales;f__Bacteroidaceae;g__Prevotella;s__Prevotella sp900314755
SRR12529379.bin.405	122	2687459	22028.3	31991	10224	111515	2369	48.64	94.04	0.64	d__Bacteria;p__Synergistota;c__Synergistia;o__Synergistales;f__Aminobacteriaceae;g__JAFUXM01;s__JAFUXM01 sp017448685
SRR23387593.bin.30	171	2687424	15715.9	23243	7507	64729	2017	59.02	82.82	3.43	d__Bacteria;p__Verrucomicrobiota;c__Kiritimatiellia;o__RFP12;f__UBA1067;g__UBA1067;s__
SRR12529031.bin.169	36	2686983	74638.4	96172	46656	218805	2813	53.48	96.4	0.31	d__Bacteria;p__Bacillota_A;c__Clostridia;o__Lachnospirales;f__Bianqueaceae;g__RUG12817;s__RUG12817 sp902782895
SX3.bin.192	360	2686729	7463.14	9119	3759	37390	2109	53.52	89.2	2.93	d__Bacteria;p__Bacillota_A;c__Clostridia;o__Oscillospirales;f__QAMX01;g__RUG11797;s__RUG11797 sp015068345
SRR23387588.bin.171	48	2686407	55966.8	101934	26571	278822	2527	53.97	99.87	0.13	d__Bacteria;p__Bacillota_C;c__Negativicutes;o__Selenomonadales;f__Selenomonadaceae;g__Selenomonas_A;s__Selenomonas_A ruminantium_F
SD5.bin.270	72	2686156	37307.7	65800	18843	217694	2664	62.32	90.88	3.38	d__Bacteria;p__Verrucomicrobiota;c__Lentisphaeria;o__Victivallales;f__Victivallaceae;g__UBA1784;s__
SRR14556319.bin.10	201	2685555	13361	19299	6922	67329	2005	50.56	95.6	0.89	d__Bacteria;p__Bacteroidota;c__Bacteroidia;o__Bacteroidales;f__Muribaculaceae;g__Sodaliphilus;s__Sodaliphilus sp902768435
JL1.bin.479	94	2684932	28563.1	39072	15693	138547	2470	55.66	96.54	3.49	d__Bacteria;p__Bacillota_A;c__Clostridia;o__Christensenellales;f__CAG-74;g__Limiplasma;s__
AH3.bin.578	89	2683561	30152.4	49493	14119	115329	2898	54.91	80.85	2.91	d__Bacteria;p__Bacillota_A;c__Clostridia;o__Oscillospirales;f__CAG-272;g__RGIG3947;s__
SRR12529379.bin.271	479	2683256	5601.79	6750	2916	28194	2007	57.43	82.16	0.96	d__Bacteria;p__Bacillota_A;c__Clostridia;o__Oscillospirales;f__Oscillospiraceae;g__Dysosmobacter;s__
SD1.bin.757	89	2682811	30143.9	58567	14772	140399	2100	44.25	93.06	0.67	d__Bacteria;p__Bacillota_A;c__Clostridia;o__Oscillospirales;f__CAG-272;g__QALR01;s__
SD5.bin.477	46	2682277	58310.4	89761	39594	182065	3169	47.18	94.02	0.48	d__Bacteria;p__Bacteroidota;c__Bacteroidia;o__Bacteroidales;f__UBA932;g__Cryptobacteroides;s__
SRR17509619.bin.3	114	2682037	23526.6	35588	11428	125206	2121	58.97	99.83	0.44	d__Bacteria;p__Bacillota_C;c__Negativicutes;o__Selenomonadales;f__Selenomonadaceae;g__Selenomonas_C;s__Selenomonas_C sp900318215
SRR23603174.bin.4	154	2681498	17412.3	27256	8223	138245	2027	47.15	84.66	0.1	d__Bacteria;p__Bacillota_A;c__Clostridia;o__Oscillospirales;f__Acutalibacteraceae;g__RUG806;s__
SRR23603177.bin.29	454	2680465	5904.11	7479	2871	28535	2003	52.52	87.25	4.03	d__Bacteria;p__Bacillota_A;c__Clostridia;o__Lachnospirales;f__Lachnospiraceae;g__CAG-791;s__CAG-791 sp900101015
SRR14556409.bin.22	97	2679845	27627.3	49293	11969	112484	2054	52.56	98.13	0.5	d__Bacteria;p__Bacteroidota;c__Bacteroidia;o__Bacteroidales;f__UBA932;g__Cryptobacteroides;s__Cryptobacteroides sp017627955
SRR12529064.bin.134	304	2679742	8814.94	14198	3649	79623	2047	43.56	82.64	4.37	d__Bacteria;p__Bacteroidota;c__Bacteroidia;o__Bacteroidales;f__Bacteroidaceae;g__Phocaeicola;s__
SRR12529396.bin.190	161	2678844	16638.8	24176	7982	78743	2234	56.71	95.29	0.26	d__Bacteria;p__Bacillota_A;c__Clostridia;o__UBA1212;f__UBA1255;g__UBA1255;s__UBA1255 sp902782885
SRR7755277.bin.43	48	2678780	55807.9	85688	29951	243985	2205	44.51	92.51	0	d__Bacteria;p__Bacillota_A;c__Clostridia;o__Lachnospirales;f__Lachnospiraceae;g__AC2028;s__AC2028 sp902794095
SRR12529031.bin.155	112	2678678	23916.8	36990	12298	89714	2059	51.75	97.4	0.3	d__Bacteria;p__Bacillota_A;c__Clostridia;o__Lachnospirales;f__Bianqueaceae;g__RUG760;s__RUG760 sp017442735
SRR17509604.bin.45	183	2678635	14637.4	22793	6899	86936	2032	58.89	95.19	0.03	d__Bacteria;p__Bacillota_A;c__Clostridia;o__Oscillospirales;f__Oscillospiraceae;g__Limivicinus;s__Limivicinus sp902791215
SRR14556549.bin.40	441	2678259	6073.15	7155	3253	46784	2001	49.54	80.22	4.59	d__Bacteria;p__Bacteroidota;c__Bacteroidia;o__Bacteroidales;f__Muribaculaceae;g__Paramuribaculum;s__Paramuribaculum sp900759835
SRR14556279.bin.43	146	2677699	18340.4	28755	9135	103960	2059	48.48	85.99	2.03	d__Bacteria;p__Spirochaetota;c__Spirochaetia;o__Treponematales;f__Treponemataceae;g__Treponema_D;s__Treponema_D sp016290995
SRR7755078.bin.67	59	2677354	45378.9	71163	22742	229483	2965	50.49	92.21	0.5	d__Bacteria;p__Bacillota_C;c__Negativicutes;o__Selenomonadales;f__Selenomonadaceae;g__Selenomonas_A;s__Selenomonas_A sp008271295
JL1.bin.400	135	2677201	19831.1	29005	9632	115813	2155	50.81	88.96	1.01	d__Bacteria;p__Verrucomicrobiota;c__Lentisphaeria;o__Victivallales;f__Victivallaceae;g__UBA1784;s__UBA1784 sp017462015
AH2.bin.99	292	2676517	9166.15	13005	4194	65880	2043	51.82	83.01	0.74	d__Bacteria;p__Bacillota_A;c__Clostridia;o__Lachnospirales;f__Lachnospiraceae;g__CAG-791;s__CAG-791 sp900321785
SRR12529382.bin.80	496	2675696	5394.55	6495	2767	39592	2021	49.01	80.2	2.24	d__Bacteria;p__Bacillota_A;c__Clostridia;o__Lachnospirales;f__Lachnospiraceae;g__UBA2868;s__UBA2868 sp003484785
SRR14556435.bin.8	214	2675634	12503	20203	5365	56388	2040	48.27	85.59	0.81	d__Bacteria;p__Bacteroidota;c__Bacteroidia;o__Bacteroidales;f__Bacteroidaceae;g__Prevotella;s__Prevotella sp902776195
SRR19168695.bin.22	119	2675257	22481.2	38950	10378	114125	2271	46.36	87.04	1.35	d__Bacteria;p__Bacteroidota;c__Bacteroidia;o__Bacteroidales;f__Bacteroidaceae;g__Prevotella;s__
SRR12529277.bin.117	161	2674135	16609.5	25217	7937	101857	2019	49.41	85.39	1.83	d__Bacteria;p__Bacillota_A;c__Clostridia;o__Oscillospirales;f__CAG-272;g__CAG-390;s__CAG-390 sp017415485
SRR23603188.bin.6	35	2674071	76402	194290	51069	264372	2290	43.52	86.65	2.76	d__Bacteria;p__Bacillota_A;c__Clostridia;o__Oscillospirales;f__Acutalibacteraceae;g__CAG-177;s__
SRR948137.bin.61	153	2673737	17475.4	27755	8712	95734	2109	55.83	88.02	0.25	d__Bacteria;p__Bacteroidota;c__Bacteroidia;o__Bacteroidales;f__Muribaculaceae;g__Sodaliphilus;s__Sodaliphilus pleomorphus
SD2.bin.847	108	2673385	24753.6	56138	9971	198628	2032	33.68	93.71	0.35	d__Bacteria;p__Spirochaetota;c__Spirochaetia;o__Treponematales;f__Treponemataceae;g__RGIG1711;s__RGIG1711 sp017416145
SRR18765415.bin.56	309	2673125	8650.89	12030	4049	51979	2000	60.02	87.2	2.33	d__Bacteria;p__Bacteroidota;c__Bacteroidia;o__Bacteroidales;f__UBA932;g__Cryptobacteroides;s__Cryptobacteroides sp902781705
SRR12529396.bin.7	333	2672951	8026.88	10510	3985	45690	2009	50.87	87.47	0.59	d__Bacteria;p__Bacillota_A;c__Clostridia;o__Lachnospirales;f__Lachnospiraceae;g__Acetatifactor;s__Acetatifactor sp016290775
SRR10997657.bin.15	111	2672928	24080.4	40460	11679	176847	2028	49.07	87.71	1.38	d__Bacteria;p__Bacteroidota;c__Bacteroidia;o__Bacteroidales;f__UBA932;g__Cryptobacteroides;s__Cryptobacteroides sp017465225
SD5.bin.331	297	2672772	8999.23	11600	4774	33153	2008	57.28	88.92	1.48	d__Bacteria;p__Bacillota_A;c__Clostridia;o__Lachnospirales;f__Lachnospiraceae;g__UBA3305;s__
SRR12529279.bin.183	61	2672292	43808.1	64626	20326	340667	2366	36.98	87.52	1.37	d__Bacteria;p__Bacillota_A;c__Clostridia;o__Lachnospirales;f__Lachnospiraceae;g__Wujia;s__Wujia sp017517305
SRR19168685.bin.10	125	2671648	21373.2	37659	9871	120370	2042	49.82	92.23	0.94	d__Bacteria;p__Bacillota_A;c__Clostridia;o__Oscillospirales;f__CAG-272;g__UBA1248;s__
SRR23387576.bin.48	43	2671601	62130.2	133486	30270	708514	3216	55.93	98	0.96	d__Bacteria;p__Bacillota_A;c__Clostridia;o__Oscillospirales;f__Acutalibacteraceae;g__UBA8612;s__UBA8612 sp017453685
AH1.bin.605	97	2671478	27541	47120	11791	190953	2606	54.92	88.56	0.04	d__Bacteria;p__Verrucomicrobiota;c__Verrucomicrobiae;o__Verrucomicrobiales;f__Akkermansiaceae;g__Akkermansia;s__Akkermansia sp017471985
SRR14556413.bin.18	120	2670807	22256.7	38457	11218	121222	2009	50.44	81.58	0.23	d__Bacteria;p__Bacteroidota;c__Bacteroidia;o__Bacteroidales;f__Bacteroidaceae;g__Prevotella;s__
SRR14556546.bin.33	54	2670220	49448.5	87013	24719	166059	2579	59.93	84.45	1.16	d__Bacteria;p__Bacteroidota;c__Bacteroidia;o__Bacteroidales;f__Rikenellaceae;g__Alistipes;s__Alistipes shahii
JL1.bin.483	175	2670217	15258.4	22032	6978	82503	2166	52.73	86.98	0.69	d__Bacteria;p__Bacillota_A;c__Clostridia;o__Oscillospirales;f__CAG-272;g__CAG-448;s__CAG-448 sp017621695
GX2.bin.205	233	2670085	11459.6	15638	5002	85320	2004	48.75	87.77	4.01	d__Bacteria;p__Bacillota_A;c__Clostridia;o__Lachnospirales;f__Lachnospiraceae;g__RGIG7193;s__
SRR14556400.bin.41	186	2669959	14354.6	20271	7166	66119	2053	56.88	80.17	1.61	d__Bacteria;p__Bacteroidota;c__Bacteroidia;o__Bacteroidales;f__Bacteroidaceae;g__Prevotella;s__
SRR12529387.bin.82	155	2669302	17221.3	28856	8622	105743	2172	60.26	83.04	3.88	d__Bacteria;p__Bacteroidota;c__Bacteroidia;o__Bacteroidales;f__UBA932;g__Cryptobacteroides;s__
AH2.bin.420	27	2669142	98857.1	154660	64370	503083	2009	46.05	95.41	4.47	d__Bacteria;p__Bacillota_A;c__Clostridia;o__Lachnospirales;f__Bianqueaceae;g__CALWPV01;s__
GX5.bin.39	109	2669029	24486.5	54484	10518	153430	2010	60.83	94.68	3.43	d__Bacteria;p__Actinomycetota;c__Coriobacteriia;o__Coriobacteriales;f__Eggerthellaceae;g__RGIG3135;s__RGIG3135 sp017440565
SD3.bin.580	165	2668660	16173.7	24417	7455	94148	2400	45.34	88.4	2.8	d__Bacteria;p__Bacillota_A;c__Clostridia;o__Lachnospirales;f__Lachnospiraceae;g__Copromonas;s__
SRR12529058.bin.221	97	2668393	27509.2	47615	17607	132861	2016	39.84	98.59	0.88	d__Bacteria;p__Bacillota_A;c__Clostridia;o__Oscillospirales;f__Acutalibacteraceae;g__SIG575;s__SIG575 sp015065765
SRR9995032.bin.2	215	2667830	12408.5	20069	5174	107489	2001	44.43	80.8	3.02	d__Bacteria;p__Bacillota_A;c__Clostridia;o__Lachnospirales;f__Lachnospiraceae;g__Acetatifactor;s__
SRR9995033.bin.9	303	2667494	8803.61	13021	3790	58073	2015	37.1	84.48	2.01	d__Bacteria;p__Bacteroidota;c__Bacteroidia;o__Bacteroidales;f__F082;g__Limimorpha;s__
SRR12529391.bin.180	143	2667426	18653.3	25039	10266	85667	2034	47.8	85.04	1.33	d__Bacteria;p__Bacteroidota;c__Bacteroidia;o__Bacteroidales;f__UBA932;g__Cryptobacteroides;s__Cryptobacteroides sp015060395
SRR23387595.bin.111	104	2667345	25647.5	41555	12634	117765	2585	42.84	81.98	1.5	d__Bacteria;p__Bacteroidota;c__Bacteroidia;o__Flavobacteriales;f__Flavobacteriaceae;g__Salinimicrobium;s__
SX2.bin.8	114	2667194	23396.4	42813	10972	111431	2120	38.99	92.75	0.54	d__Bacteria;p__Bacteroidota;c__Bacteroidia;o__Bacteroidales;f__F082;g__Limimorpha;s__Limimorpha sp015061365
SRR948088.bin.19	265	2667056	10064.4	14028	4858	64370	2013	51.04	81	3.14	d__Bacteria;p__Bacteroidota;c__Bacteroidia;o__Bacteroidales;f__Bacteroidaceae;g__Prevotella;s__Prevotella sp900314655
SRR14556400.bin.35	245	2666930	10885.4	16508	4813	58822	2013	39.21	89.41	0.7	d__Bacteria;p__Pseudomonadota;c__Gammaproteobacteria;o__Enterobacterales_A;f__Succinivibrionaceae;g__Succinivibrio;s__Succinivibrio dextrinosolvens
SRR14556653.bin.17	86	2666917	31010.7	44794	17473	166213	2269	55.64	99.44	0.1	d__Bacteria;p__Verrucomicrobiota;c__Verrucomicrobiae;o__Verrucomicrobiales;f__Akkermansiaceae;g__Akkermansia;s__Akkermansia sp015061985
SRR12529067.bin.30	161	2666836	16564.2	27672	7898	83239	2001	50.1	82.29	0.71	d__Bacteria;p__Bacteroidota;c__Bacteroidia;o__Bacteroidales;f__Bacteroidaceae;g__UBA4372;s__UBA4372 sp902779315
SRR14556383.bin.32	37	2666728	72073.7	116343	39270	192556	7679	49.22	90.69	0.52	d__Bacteria;p__Spirochaetota;c__Spirochaetia;o__Treponematales;f__Treponemataceae;g__Treponema_D;s__Treponema_D sp002391235
SD2.bin.692	34	2666701	78432.4	135234	39944	307800	3201	52.46	97.2	0	d__Bacteria;p__Spirochaetota;c__Spirochaetia;o__Treponematales;f__Treponemataceae;g__Treponema_F;s__Treponema_F sp017622135
SRR14556371.bin.43	176	2666679	15151.6	26336	6523	94698	2058	44.68	94.34	0.77	d__Bacteria;p__UBP6;c__UBA1177;o__UBA1177;f__UBA1177;g__UBA1177;s__UBA1177 sp905235605
SX1.bin.456	38	2666457	70169.9	117753	43805	243599	2511	40.18	94.63	1.71	d__Bacteria;p__Bacillota_A;c__Clostridia;o__Lachnospirales;f__Lachnospiraceae;g__Agathobacter;s__Agathobacter sp017623935
SD1.bin.148	101	2666190	26397.9	47956	14526	126587	2010	45.03	97.47	2.01	d__Bacteria;p__Bacillota_A;c__Clostridia;o__Lachnospirales;f__Lachnospiraceae;g__UBA7050;s__
AH4.bin.459	359	2666190	7426.71	9069	3629	48225	2071	62.74	88.88	0.27	d__Bacteria;p__Actinomycetota;c__Coriobacteriia;o__Coriobacteriales;f__Atopobiaceae;g__UBA1367;s__UBA1367 sp902766835
SRR12529269.bin.10	85	2664492	31347	43132	15829	175148	2392	51.18	84.18	0.01	d__Bacteria;p__Desulfobacterota;c__Desulfovibrionia;o__Desulfovibrionales;f__Desulfovibrionaceae;g__Desulfovibrio;s__Desulfovibrio sp017528345
SRR18765422.bin.58	74	2663804	35997.3	68196	18917	206030	2051	50.26	80.37	1.82	d__Bacteria;p__Bacteroidota;c__Bacteroidia;o__Bacteroidales;f__Bacteroidaceae;g__Prevotella;s__Prevotella sp900318885
SRR23387576.bin.144	53	2662770	50240.9	115608	28942	315283	2396	47.59	85.61	2.15	d__Bacteria;p__Bacteroidota;c__Bacteroidia;o__Bacteroidales;f__Bacteroidaceae;g__Prevotella;s__Prevotella sp900109055
SRR23387577.bin.139	251	2662620	10608	15002	4913	83665	2007	45.99	93.56	1.78	d__Bacteria;p__Bacillota_A;c__Clostridia;o__Lachnospirales;f__Lachnospiraceae;g__UBA2868;s__UBA2868 sp900320345
SRR12529306.bin.213	110	2661829	24198.5	44566	10804	136826	2063	46.84	96	0.6	d__Bacteria;p__Bacillota_A;c__Clostridia;o__Oscillospirales;f__Acutalibacteraceae;g__RUG806;s__RUG806 sp017416485
SRR23387593.bin.62	177	2660895	15033.3	21875	8055	66877	2018	61.07	90.66	0.15	d__Bacteria;p__Bacillota_A;c__Clostridia;o__Christensenellales;f__CAG-74;g__RUG563;s__
SX2.bin.735	259	2660687	10272.9	15600	4457	82841	2030	34.6	90.69	2.41	d__Bacteria;p__Bacillota_A;c__Clostridia;o__Lachnospirales;f__Lachnospiraceae;g__CAG-303;s__
SRR14556423.bin.22	406	2660296	6552.45	8554	3290	43901	2006	44.38	89.77	4.33	d__Bacteria;p__Bacillota_A;c__Clostridia;o__Lachnospirales;f__Lachnospiraceae;g__Eubacterium_Q;s__Eubacterium_Q sp000702245
SRR19168690.bin.6	117	2660140	22736.2	32451	12403	171928	2097	47.38	94.76	2.38	d__Bacteria;p__Bacteroidota;c__Bacteroidia;o__Bacteroidales;f__Muribaculaceae;g__Sodaliphilus;s__Sodaliphilus sp900316835
SRR14556400.bin.12	242	2659429	10989.4	15637	5258	55261	2019	52.58	86.53	1.98	d__Bacteria;p__Fibrobacterota;c__Fibrobacteria;o__Fibrobacterales;f__Fibrobacteraceae;g__Fibrobacter;s__
SRR12529377.bin.13	97	2658811	27410.4	40116	14041	138148	2080	48.23	99.76	0.07	d__Bacteria;p__Bacillota_A;c__Clostridia;o__Lachnospirales;f__Lachnospiraceae;g__NK4A144;s__NK4A144 sp000621405
SRR12529305.bin.111	162	2658636	16411.3	24213	8977	142731	2016	58.51	89.46	0.05	d__Bacteria;p__Bacillota_A;c__Clostridia;o__Christensenellales;f__CAG-74;g__UBA11524;s__UBA11524 sp017502305
SRR14556539.bin.40	134	2658433	19839	36612	9007	120733	2006	43.78	83.65	0.24	d__Bacteria;p__Bacillota_A;c__Clostridia;o__Oscillospirales;f__Acutalibacteraceae;g__CAG-177;s__CAG-177 sp017938985
SRR12529269.bin.243	122	2657862	21785.8	36067	10306	87193	2271	46.55	84.19	0.57	d__Bacteria;p__Bacillota_A;c__Clostridia;o__Lachnospirales;f__Lachnospiraceae;g__AC2028;s__AC2028 sp902761225
SRR14556620.bin.15	291	2656575	9129.12	14371	3654	55979	2022	36.76	95	0.14	d__Bacteria;p__Bacteroidota;c__Bacteroidia;o__Bacteroidales;f__F082;g__Limimorpha;s__
SRR7755431.bin.63	143	2656378	18576.1	23395	10820	100169	2244	57.4	97	0.09	d__Bacteria;p__Bacteroidota;c__Bacteroidia;o__Bacteroidales;f__P3;g__UBA1711;s__UBA1711 sp002372855
SRR18765417.bin.15	106	2656117	25057.7	40805	11499	126532	2272	50.53	89.91	0.4	d__Bacteria;p__Bacteroidota;c__Bacteroidia;o__Bacteroidales;f__Muribaculaceae;g__Sodaliphilus;s__Sodaliphilus sp900318255
GX2.bin.767	83	2655688	31996.2	49329	16574	122204	2082	36.74	97.09	2.01	d__Bacteria;p__Bacillota_A;c__Clostridia;o__UMGS1840;f__HGM11507;g__;s__
SRR7755281.bin.43	27	2655389	98347.7	157508	51865	329771	3764	52.11	88.95	0.92	d__Bacteria;p__Bacteroidota;c__Bacteroidia;o__Bacteroidales;f__P3;g__UBA1711;s__
JL5.bin.647	27	2655034	98334.6	130094	61190	258052	4680	54.86	100	0.81	d__Bacteria;p__Actinomycetota;c__Coriobacteriia;o__Coriobacteriales;f__QAMH01;g__QAMH01;s__
JL1.bin.52	64	2654973	41483.9	64060	21546	160536	2031	39.16	96.77	0	d__Bacteria;p__Bacteroidota;c__Bacteroidia;o__Bacteroidales;f__P3;g__HGM05376;s__HGM05376 sp017507285
SD3.bin.471	77	2654688	34476.5	45925	16558	322504	4806	54.33	94.07	1.34	d__Bacteria;p__Bacillota_A;c__Clostridia;o__Oscillospirales;f__QAMX01;g__SIG499;s__SIG499 sp015067715
SX2.bin.694	201	2654139	13204.7	19520	6468	49137	2101	58.22	83.75	2.77	d__Bacteria;p__Verrucomicrobiota;c__Kiritimatiellia;o__RFP12;f__UBA1067;g__UBA1067;s__
SRR12529396.bin.133	87	2653895	30504.5	59995	12980	130301	2632	45.74	89.68	0.36	d__Bacteria;p__Bacillota_A;c__Clostridia;o__Oscillospirales;f__Ruminococcaceae;g__Ruminococcus;s__Ruminococcus sp001604035
SRR14556459.bin.52	374	2653635	7095.28	9899	3165	53995	2005	39.11	88.49	2.43	d__Bacteria;p__Pseudomonadota;c__Gammaproteobacteria;o__Enterobacterales_A;f__Succinivibrionaceae;g__Succinivibrio;s__Succinivibrio dextrinosolvens
SRR23387595.bin.82	80	2653421	33167.8	62930	16840	165576	2486	44.25	91.62	0.02	d__Bacteria;p__Bacteroidota;c__Bacteroidia;o__Flavobacteriales;f__Flavobacteriaceae;g__Salinimicrobium;s__
SRR14556400.bin.83	145	2653203	18298	29788	8850	119970	2342	46.32	82.89	2.27	d__Bacteria;p__Bacteroidota;c__Bacteroidia;o__Bacteroidales;f__Bacteroidaceae;g__Prevotella;s__
SRR12529271.bin.140	464	2653067	5717.82	7111	2821	32433	2000	67.78	87.01	0.18	d__Bacteria;p__Verrucomicrobiota;c__Kiritimatiellia;o__LD1-PB3_B;f__Lenti-01;g__CACXEY01;s__CACXEY01 sp017527155
SRR14556387.bin.57	64	2652812	41450.2	54872	21910	146576	3422	50.34	97.05	0.08	d__Bacteria;p__Bacillota_C;c__Negativicutes;o__Selenomonadales;f__Selenomonadaceae;g__Selenomonas_A;s__Selenomonas_A ruminantium_N
SRR23387573.bin.142	205	2652039	12936.8	20476	5461	77830	2039	35.26	99.86	1.04	d__Bacteria;p__Bacillota_A;c__Clostridia;o__Lachnospirales;f__Lachnospiraceae;g__RUG191;s__RUG191 sp015057165
AH3.bin.654	50	2651865	53037.3	81450	22543	267856	5584	52.82	97.2	0	d__Bacteria;p__Spirochaetota;c__Spirochaetia;o__Treponematales;f__Treponemataceae;g__Treponema_F;s__Treponema_F sp017622135
SD4.bin.525	114	2651282	23256.9	34471	11079	140336	2187	58.86	86.17	1.83	d__Bacteria;p__Verrucomicrobiota;c__Kiritimatiellia;o__RFP12;f__UBA1067;g__UBA1731;s__
SRR23387589.bin.34	115	2650597	23048.7	34566	11761	251817	2210	44.71	97.47	1.53	d__Bacteria;p__UBP6;c__UBA1177;o__UBA1177;f__UBA1177;g__UBA1177;s__
GX3.bin.130	52	2650150	50964.4	74737	27590	248944	2672	48.52	96.53	1.12	d__Bacteria;p__Bacillota_A;c__Clostridia;o__Oscillospirales;f__CAG-272;g__SIG640;s__
SRR19168683.bin.69	116	2649890	22843.9	34445	10541	176687	2032	28.14	95.99	2.08	d__Bacteria;p__Bacillota;c__Bacilli;o__Acholeplasmatales;f__Anaeroplasmataceae;g__Anaeroplasma;s__
SX5.bin.205	113	2649867	23450.2	43063	12206	94690	2074	36.19	90.6	0.67	d__Bacteria;p__Bacillota_A;c__Clostridia;o__Lachnospirales;f__Lachnospiraceae;g__Butyribacter;s__Butyribacter sp017425575
JL4.bin.150	59	2649729	44910.7	72127	20302	165651	2521	46.62	93.24	3.08	d__Bacteria;p__Bacillota_A;c__Clostridia;o__Lachnospirales;f__Lachnospiraceae;g__Acetatifactor;s__Acetatifactor sp016303085
SRR12529376.bin.225	107	2649226	24759.1	39385	12579	123074	2243	57.21	98.79	0.07	d__Bacteria;p__Bacillota_A;c__Clostridia;o__Oscillospirales;f__Acutalibacteraceae;g__UBA6857;s__UBA6857 sp017434855
SRR14556421.bin.85	153	2649119	17314.5	30776	7726	117738	2161	49.87	96.48	0.57	d__Bacteria;p__Bacteroidota;c__Bacteroidia;o__Bacteroidales;f__F082;g__Limimorpha;s__
GX4.bin.116	39	2649070	67924.9	136832	40618	473490	2033	35.91	94.63	0.04	d__Bacteria;p__Bacillota_A;c__Clostridia;o__Lachnospirales;f__Lachnospiraceae;g__CAG-303;s__
AH5.bin.518	83	2648839	31913.7	46840	15827	135977	3636	37.4	85.79	1.86	d__Bacteria;p__Bacillota_A;c__Clostridia;o__Lachnospirales;f__Lachnospiraceae;g__SFDP01;s__SFDP01 sp017520155
SRR12529266.bin.238	44	2648263	60187.8	102698	30412	334768	2153	42.47	85.75	0.13	d__Bacteria;p__Bacteroidota;c__Bacteroidia;o__Bacteroidales;f__Bacteroidaceae;g__UBA4293;s__UBA4293 sp002395835
SRR23387573.bin.149	109	2648255	24295.9	37367	11868	98969	2261	56.56	92.38	1.62	d__Bacteria;p__Bacteroidota;c__Bacteroidia;o__Bacteroidales;f__UBA932;g__Cryptobacteroides;s__Cryptobacteroides sp900318565
SRR12529269.bin.252	134	2648022	19761.4	32398	9193	125429	2027	50.75	89.77	0.34	d__Bacteria;p__Bacteroidota;c__Bacteroidia;o__Bacteroidales;f__UBA932;g__Cryptobacteroides;s__Cryptobacteroides sp902785575
SRR948132.bin.55	296	2647869	8945.5	12900	4045	70163	2000	61.05	93.72	3.8	d__Bacteria;p__Actinomycetota;c__Coriobacteriia;o__Coriobacteriales;f__Atopobiaceae;g__UBA7748;s__UBA7748 sp900313905
AH3.bin.149	121	2647717	21882	43760	9544	92283	2019	39.21	96.25	2.01	d__Bacteria;p__Bacillota_A;c__Clostridia;o__Oscillospirales;f__Acutalibacteraceae;g__UMGS1279;s__
AH1.bin.171	95	2647463	27868	37371	12923	156203	2264	50.27	91.22	1.01	d__Bacteria;p__Verrucomicrobiota;c__Lentisphaeria;o__Victivallales;f__Victivallaceae;g__UBA1784;s__
SRR948135.bin.17	179	2647243	14789.1	20194	7205	74139	2011	55.87	95.96	1.44	d__Bacteria;p__Bacillota_A;c__Clostridia;o__Lachnospirales;f__Lachnospiraceae;g__CAG-791;s__CAG-791 sp900320025
SRR12529299.bin.79	134	2646525	19750.2	30090	10323	77802	2043	59.09	93.86	4.03	d__Bacteria;p__Bacillota_A;c__Clostridia;o__Christensenellales;f__CAG-74;g__RUG740;s__RUG740 sp017512805
SRR12529380.bin.239	145	2646050	18248.6	32206	7735	84886	2111	50.2	87.73	0.92	d__Bacteria;p__Bacillota_A;c__Clostridia;o__Oscillospirales;f__Ruminococcaceae;g__Ruminiclostridium_E;s__
SRR14556441.bin.65	103	2646045	25689.8	56098	10519	186691	2025	31.64	92.91	1.24	d__Bacteria;p__Spirochaetota;c__Spirochaetia;o__Treponematales;f__Treponemataceae;g__Treponema_D;s__Treponema_D sp900767955
SRR14556315.bin.56	244	2645627	10842.7	16868	5143	46598	2016	42.65	95.4	0.52	d__Bacteria;p__Bacillota_C;c__Negativicutes;o__Selenomonadales;f__Selenomonadaceae;g__Anaerovibrio;s__Anaerovibrio sp017475925
SRR17509606.bin.69	73	2644958	36232.3	52859	17465	172735	6174	51.37	84.16	0.04	d__Bacteria;p__Bacteroidota;c__Bacteroidia;o__Bacteroidales;f__Bacteroidaceae;g__Prevotella;s__Prevotella lacticifex
SRR10997655.bin.41	94	2644146	28129.2	42531	14163	144042	2037	39.53	99.38	0.03	d__Bacteria;p__Bacillota_A;c__Clostridia;o__Lachnospirales;f__Lachnospiraceae;g__SIG300;s__
SRR7755430.bin.63	29	2643994	91172.2	120534	52082	402003	2687	44.39	99.05	0.3	d__Bacteria;p__Bacteroidota;c__Bacteroidia;o__Bacteroidales;f__F082;g__Limimorpha;s__Limimorpha sp017427985
JL2.bin.475	215	2643541	12295.5	18316	5476	68073	2029	58.33	84.91	1.16	d__Bacteria;p__Bacillota_A;c__Clostridia;o__Christensenellales;f__CAG-74;g__Ventricola;s__
SD5.bin.543	60	2643338	44055.6	67655	19669	155504	5540	45	92.06	0.22	d__Bacteria;p__Bacillota_A;c__Clostridia;o__Oscillospirales;f__Acutalibacteraceae;g__UBA8612;s__
SRR17509621.bin.70	77	2643195	34327.2	56763	18323	172084	2080	44.45	100	1.4	d__Bacteria;p__Bacillota_A;c__Clostridia;o__Lachnospirales;f__Lachnospiraceae;g__Wujia;s__Wujia chipingensis
SRR12529382.bin.176	189	2643194	13985.1	22071	6738	75604	2008	56.06	91.46	4.17	d__Bacteria;p__Bacillota_A;c__Clostridia;o__Lachnospirales;f__Lachnospiraceae;g__Butyrivibrio;s__Butyrivibrio sp017443065
SRR23603184.bin.1	64	2641931	41280.2	69979	22109	367221	2241	49.18	96.74	0.32	d__Bacteria;p__Bacteroidota;c__Bacteroidia;o__Bacteroidales;f__Paludibacteraceae;g__RF16;s__
SRR14556367.bin.29	118	2641923	22389.2	34787	11864	115769	2172	45.22	95.41	1.06	d__Bacteria;p__UBP6;c__UBA1177;o__UBA1177;f__UBA1177;g__UBA1177;s__UBA1177 sp905235605
SRR14556354.bin.88	120	2641733	22014.4	39700	10155	133040	2080	45.1	97.4	0.35	d__Bacteria;p__UBP6;c__UBA1177;o__UBA1177;f__UBA1177;g__UBA1177;s__UBA1177 sp905235605
ERR3525310.bin.89	68	2641640	38847.7	64778	21547	161740	2163	51.44	83.03	1.27	d__Bacteria;p__Bacteroidota;c__Bacteroidia;o__Bacteroidales;f__Bacteroidaceae;g__UBA4334;s__UBA4334 sp905236065
JL1.bin.571	216	2641482	12229.1	17242	6240	59686	2000	49.9	87.66	0.68	d__Bacteria;p__Verrucomicrobiota;c__Lentisphaeria;o__Victivallales;f__Victivallaceae;g__UBA1784;s__
SX3.bin.300	237	2641382	11145.1	16475	5067	48090	2133	54.35	91.08	2.01	d__Bacteria;p__Bacillota_A;c__Clostridia;o__Oscillospirales;f__Acutalibacteraceae;g__SIG598;s__
SRR12529279.bin.160	95	2641325	27803.4	37992	13914	163158	2103	46.82	88.47	0.61	d__Bacteria;p__Bacillota_A;c__Clostridia;o__Oscillospirales;f__Acutalibacteraceae;g__RUG806;s__RUG806 sp017416485
SRR14556306.bin.8	26	2640193	101546	201749	51809	307422	3094	50.44	82.01	0.02	d__Bacteria;p__Fibrobacterota;c__Fibrobacteria;o__Fibrobacterales;f__Fibrobacteraceae;g__Fibrobacter;s__Fibrobacter succinogenes_Q
SRR23387589.bin.213	142	2639749	18589.8	33648	8096	124354	2174	52	86.48	2.01	d__Bacteria;p__Bacteroidota;c__Bacteroidia;o__Bacteroidales;f__Bacteroidaceae;g__UBA4372;s__UBA4372 sp902783885
SRR14556524.bin.15	318	2639714	8300.99	10876	4085	34639	2048	38.11	88.48	0.45	d__Bacteria;p__Bacteroidota;c__Bacteroidia;o__Bacteroidales;f__P3;g__HGM05376;s__HGM05376 sp017522255
SRR12529308.bin.27	153	2639632	17252.5	26463	8017	106508	2250	41.63	82.26	2.3	d__Bacteria;p__Bacillota_A;c__Clostridia;o__Oscillospirales;f__Acutalibacteraceae;g__CAG-177;s__CAG-177 sp017517665
SRR7755277.bin.49	151	2639606	17480.8	25931	8726	66804	2038	60.45	99.91	0.41	d__Bacteria;p__Synergistota;c__Synergistia;o__Synergistales;f__Dethiosulfovibrionaceae;g__Pyramidobacter;s__Pyramidobacter sp002007215
JL4.bin.568	181	2639594	14583.4	22018	6525	78261	2041	40.62	93.04	3.02	d__Bacteria;p__Bacillota_A;c__Clostridia;o__RGIG6154;f__RGIG6154;g__RGIG6154;s__
SRR23387575.bin.218	33	2639314	79979.2	115319	44842	295815	2128	43.39	92.54	0.16	d__Bacteria;p__Bacillota_A;c__Clostridia;o__Lachnospirales;f__Lachnospiraceae;g__UBA1712;s__
SRR12529376.bin.204	132	2639060	19992.9	34639	9008	120742	2022	47.41	82.51	0.95	d__Bacteria;p__Bacteroidota;c__Bacteroidia;o__Bacteroidales;f__Bacteroidaceae;g__Prevotella;s__Prevotella sp900320445
SRR14556383.bin.18	228	2638764	11573.5	17285	5464	49146	2051	48.45	82.53	0.2	d__Bacteria;p__Bacteroidota;c__Bacteroidia;o__Bacteroidales;f__Bacteroidaceae;g__UBA4334;s__UBA4334 sp900316975
SRR9995032.bin.5	263	2638727	10033.2	13524	4923	45916	2001	55.25	84.57	2.69	d__Bacteria;p__Bacillota_A;c__Clostridia;o__Oscillospirales;f__Acutalibacteraceae;g__SIG598;s__
SRR10997661.bin.21	42	2638009	62809.7	105347	42469	346578	2207	42.23	97.85	0.12	d__Bacteria;p__Bacillota_A;c__Clostridia;o__Oscillospirales;f__Acutalibacteraceae;g__UBA6857;s__
AH5.bin.108	92	2637776	28671.5	64770	13698	208461	2270	34.47	95.09	0	d__Archaea;p__Methanobacteriota;c__Methanobacteria;o__Methanobacteriales;f__Methanobacteriaceae;g__Methanobrevibacter_A;s__
SRR7702758.bin.2	334	2637762	7897.49	11514	3280	68358	2018	39.23	85.87	0.37	d__Bacteria;p__Bacteroidota;c__Bacteroidia;o__Bacteroidales;f__F082;g__Limimorpha;s__Limimorpha sp015061365
SRR14556598.bin.9	471	2637670	5600.15	6831	2714	42743	2002	31.54	92.09	2.75	d__Bacteria;p__Spirochaetota;c__Spirochaetia;o__Treponematales;f__Treponemataceae;g__Treponema_D;s__Treponema_D sp900767955
AH1.bin.335	40	2637007	65925.2	125183	37879	299312	2130	36.13	98.66	0.34	d__Bacteria;p__Bacillota_A;c__Clostridia;o__Lachnospirales;f__Lachnospiraceae;g__RUG11200;s__
AH5.bin.120	64	2636548	41196.1	77845	22628	177327	2123	39.09	92.95	1.34	d__Bacteria;p__Bacillota_A;c__Clostridia;o__UMGS1883;f__UMGS1883;g__UMGS1883;s__
SRR14556427.bin.33	98	2636516	26903.2	36486	14954	121980	2061	45.3	97.8	0.44	d__Bacteria;p__UBP6;c__UBA1177;o__UBA1177;f__UBA1177;g__UBA1177;s__UBA1177 sp905235605
SRR12529304.bin.199	119	2636417	22154.8	29132	12952	91332	2253	48.99	83	0	d__Bacteria;p__Bacteroidota;c__Bacteroidia;o__Bacteroidales;f__Bacteroidaceae;g__UBA4372;s__UBA4372 sp017935785
SRR14556459.bin.46	80	2636387	32954.8	47573	17404	148834	2051	50.02	85.21	1.96	d__Bacteria;p__Bacteroidota;c__Bacteroidia;o__Bacteroidales;f__UBA932;g__Cryptobacteroides;s__
SRR12529305.bin.126	142	2635379	18559	29130	9475	72829	2036	36.29	91.25	0.16	d__Bacteria;p__Bacteroidota;c__Bacteroidia;o__Bacteroidales;f__Paludibacteraceae;g__UBA1181;s__UBA1181 sp015061185
JL5.bin.746	262	2635174	10057.9	12830	4783	61405	2018	51.72	83.33	2.24	d__Bacteria;p__Bacillota_A;c__Clostridia;o__Lachnospirales;f__Lachnospiraceae;g__CAG-791;s__CAG-791 sp900321785
SRR14556279.bin.55	79	2633994	33341.7	64927	18586	143141	2080	43.4	86.64	1.05	d__Bacteria;p__Bacteroidota;c__Bacteroidia;o__Bacteroidales;f__Bacteroidaceae;g__UBA2918;s__UBA2918 sp002349865
SX1.bin.154	103	2633964	25572.5	41420	12349	114187	2096	35.66	93.95	4.03	d__Bacteria;p__Bacillota_A;c__Clostridia;o__Christensenellales;f__Borkfalkiaceae;g__UBA10281;s__
SRR14556311.bin.22	43	2633275	61238.9	84936	35556	231989	3486	51.94	92.89	0.12	d__Bacteria;p__Bacteroidota;c__Bacteroidia;o__Bacteroidales;f__Bacteroidaceae;g__Prevotella;s__Prevotella sp002372575
SRR14556382.bin.30	227	2632714	11597.9	18898	4848	60473	2017	41.03	92.18	2.35	d__Bacteria;p__Bacteroidota;c__Bacteroidia;o__Bacteroidales;f__UBA1715;g__UBA1715;s__UBA1715 sp002371705
SRR10997661.bin.37	86	2632296	30608.1	73009	14685	225524	2119	46.24	91.49	4.72	d__Bacteria;p__Bacteroidota;c__Bacteroidia;o__Bacteroidales;f__UBA932;g__Cryptobacteroides;s__Cryptobacteroides sp017398335
AH2.bin.557	77	2632267	34185.3	61894	16288	152765	2368	33.28	100	1.98	d__Bacteria;p__Spirochaetota;c__Spirochaetia;o__Treponematales;f__Treponemataceae;g__RGIG1711;s__
SD3.bin.34	22	2631998	119636	179494	59826	405872	7861	53.38	91.89	2.03	d__Bacteria;p__Verrucomicrobiota;c__Lentisphaeria;o__Victivallales;f__UBA1829;g__SIG77;s__
GX2.bin.134	67	2631735	39279.6	68316	25578	265913	2023	34.07	93.02	0.56	d__Bacteria;p__Bacillota_A;c__Clostridia;o__Lachnospirales;f__Lachnospiraceae;g__Lachnospira;s__
SRR23387591.bin.125	297	2631169	8859.16	12129	4298	44669	2060	49.67	84.36	2.52	d__Bacteria;p__Bacillota_A;c__Clostridia;o__Lachnospirales;f__Lachnospiraceae;g__UBA2868;s__UBA2868 sp902779305
SRR7755417.bin.22	19	2630860	138466	222612	73306	447556	4395	55.19	95.29	0.8	d__Bacteria;p__Bacillota_A;c__Clostridia;o__Christensenellales;f__CAG-138;g__UBA1685;s__UBA1685 sp002320595
SRR23387593.bin.60	69	2630664	38125.6	100900	25961	205066	2004	56.03	82.08	0.72	d__Bacteria;p__Bacteroidota;c__Bacteroidia;o__Bacteroidales;f__UBA932;g__Cryptobacteroides;s__
SRR23387591.bin.96	43	2630647	61177.8	77114	32519	318004	2460	49.8	93.7	0.23	d__Bacteria;p__Bacteroidota;c__Bacteroidia;o__Bacteroidales;f__P3;g__UBA1217;s__UBA1217 sp017522065
AH1.bin.320	63	2630011	41746.2	87878	17010	244613	2525	39.16	85.67	2.13	d__Bacteria;p__Bacillota_A;c__Clostridia;o__Lachnospirales;f__Lachnospiraceae;g__Agathobacter;s__Agathobacter sp015057035
SRR948120.bin.15	209	2629809	12582.8	18838	6083	56964	2048	49.61	84	1.78	d__Bacteria;p__Bacteroidota;c__Bacteroidia;o__Bacteroidales;f__Bacteroidaceae;g__Prevotella;s__Prevotella sp002394385
SRR14556273.bin.20	63	2629645	41740.4	69428	21198	241295	3013	45.2	98.31	0.27	d__Bacteria;p__Bacillota_A;c__Clostridia;o__Saccharofermentanales;f__Saccharofermentanaceae;g__Saccharofermentans;s__Saccharofermentans sp015069205
SRR23603177.bin.14	162	2629407	16230.9	27824	7505	87608	2007	54.57	93.8	3.67	d__Bacteria;p__Bacillota_A;c__Clostridia;o__Lachnospirales;f__Lachnospiraceae;g__Porcincola;s__Porcincola sp002350685
SX3.bin.662	228	2629162	11531.4	18501	5194	79741	2034	58.58	87.74	4.39	d__Bacteria;p__Bacillota_A;c__Clostridia;o__Christensenellales;f__CAG-74;g__UBA1224;s__
SRR10997662.bin.33	118	2628707	22277.2	43163	9879	154968	2025	48.83	85.45	2.15	d__Bacteria;p__Bacteroidota;c__Bacteroidia;o__Bacteroidales;f__UBA932;g__Cryptobacteroides;s__Cryptobacteroides sp017502125
SRR14556409.bin.41	137	2628694	19187.5	26395	9903	115777	2280	53.76	88.67	1.65	d__Bacteria;p__Bacteroidota;c__Bacteroidia;o__Bacteroidales;f__Muribaculaceae;g__Sodaliphilus;s__Sodaliphilus sp900320055
JL4.bin.414	101	2628428	26024	32580	13646	88684	2945	55.07	90.19	1.34	d__Bacteria;p__Bacillota_A;c__Clostridia;o__Oscillospirales;f__CAG-272;g__RGIG3925;s__
JL2.bin.48	58	2628289	45315.3	91775	23592	268340	3311	39.01	92.76	0.38	d__Bacteria;p__Bacteroidota;c__Bacteroidia;o__Bacteroidales;f__Tannerellaceae;g__Parabacteroides;s__Parabacteroides distasonis_B
SRR14556271.bin.8	83	2628202	31665.1	47074	20206	148510	2105	48.58	86.39	0.02	d__Bacteria;p__Bacteroidota;c__Bacteroidia;o__Bacteroidales;f__Bacteroidaceae;g__Prevotella;s__Prevotella sp900321425
SRR14556423.bin.41	234	2628113	11231.2	17177	4985	78466	2008	52.54	82.19	0.2	d__Bacteria;p__Bacteroidota;c__Bacteroidia;o__Bacteroidales;f__Bacteroidaceae;g__Prevotella;s__Prevotella sp002363695
AH3.bin.524	259	2627938	10146.5	13862	5047	35635	2106	51.29	88.51	3.18	d__Bacteria;p__Verrucomicrobiota;c__Lentisphaeria;o__Victivallales;f__Victivallaceae;g__SIG78;s__SIG78 sp015061695
SRR10997661.bin.3	33	2627130	79610	150144	61425	514116	2102	35.98	88.48	1.69	d__Bacteria;p__Bacillota_A;c__Clostridia;o__Lachnospirales;f__Lachnospiraceae;g__;s__
ERR12534542.bin.2	86	2626632	30542.2	49467	16913	178037	2012	55.86	97.32	0.2	d__Bacteria;p__Verrucomicrobiota;c__Verrucomicrobiae;o__Verrucomicrobiales;f__Akkermansiaceae;g__Akkermansia;s__Akkermansia sp015061985
SRR12529070.bin.178	183	2625629	14347.7	21552	6871	112484	2002	50.21	84.08	1	d__Bacteria;p__Bacteroidota;c__Bacteroidia;o__Bacteroidales;f__F082;g__Limimorpha;s__Limimorpha sp017395365
SRR19168691.bin.31	31	2625300	84687.1	129679	43768	558784	2187	47.11	86.62	0.13	d__Bacteria;p__Bacteroidota;c__Bacteroidia;o__Bacteroidales;f__Bacteroidaceae;g__UBA1179;s__UBA1179 sp902763885
SRR12529269.bin.441	104	2625216	25242.5	40879	14167	128994	2173	50.34	88.43	0.34	d__Bacteria;p__Bacteroidota;c__Bacteroidia;o__Bacteroidales;f__Bacteroidaceae;g__Prevotella;s__Prevotella sp002353975
JL2.bin.388	41	2625174	64028.6	90215	35075	318270	2076	38.05	96.64	0	d__Bacteria;p__Bacillota_A;c__Clostridia;o__Lachnospirales;f__Lachnospiraceae;g__Lachnospira;s__
AH3.bin.406	60	2625153	43752.6	67263	24961	158643	2914	56.42	91.84	0.68	d__Bacteria;p__Verrucomicrobiota;c__Verrucomicrobiae;o__Verrucomicrobiales;f__Akkermansiaceae;g__Akkermansia;s__Akkermansia sp017517805
SRR12529383.bin.209	160	2624884	16405.5	24729	7436	105103	2149	56.36	92.74	1.23	d__Bacteria;p__Bacteroidota;c__Bacteroidia;o__Bacteroidales;f__UBA932;g__Bact-11;s__Bact-11 sp017509755
AH2.bin.514	144	2624828	18228	29034	8356	95187	2003	46.43	80.31	3.58	d__Bacteria;p__Bacillota_A;c__Clostridia;o__Oscillospirales;f__SIG627;g__RGIG6353;s__
SRR14556744.bin.1	402	2624686	6529.07	8616	3030	55958	2001	33.79	96	1.21	d__Bacteria;p__Spirochaetota;c__GWE2-31-10;o__GWE2-31-10;f__GWE2-31-10;g__RGIG8597;s__RGIG8597 sp017624275
SRR23387575.bin.199	229	2624541	11460.9	17751	4861	74282	2012	57.91	89.95	4.21	d__Bacteria;p__Bacillota_A;c__Clostridia;o__Christensenellales;f__CAG-74;g__RUG740;s__RUG740 sp015056205
JL5.bin.664	176	2624506	14912	23371	6160	115838	2101	51.24	88.61	1.17	d__Bacteria;p__Spirochaetota;c__Spirochaetia;o__Treponematales;f__Treponemataceae;g__Treponema_D;s__Treponema_D sp017934745
SRR12529066.bin.221	168	2624057	15619.4	26075	7363	105823	2161	39.1	95.43	0.32	d__Bacteria;p__Bacteroidota;c__Bacteroidia;o__Bacteroidales;f__F082;g__Limimorpha;s__Limimorpha sp015061365
SD4.bin.451	227	2622941	11554.8	15018	5783	62507	2115	51.33	98.99	2.03	d__Bacteria;p__Bacillota_A;c__Clostridia;o__Oscillospirales;f__Ruminococcaceae;g__UBA3855;s__
SRR17509604.bin.14	147	2622263	17838.5	26900	7531	104253	2160	48.89	99.3	0.53	d__Bacteria;p__Bacillota_C;c__Negativicutes;o__Acidaminococcales;f__Acidaminococcaceae;g__Succiniclasticum;s__Succiniclasticum sp002342505
SRR12529280.bin.41	262	2621893	10007.2	14848	4470	59375	2016	57.58	81.48	0.98	d__Bacteria;p__Bacillota_A;c__Clostridia;o__Christensenellales;f__CAG-74;g__Ventricola;s__Ventricola sp017545905
AH3.bin.358	413	2621752	6348.07	7718	3393	36662	2004	60.3	88.6	1.64	d__Bacteria;p__Actinomycetota;c__Coriobacteriia;o__Coriobacteriales;f__Eggerthellaceae;g__UBA9715;s__
SRR12529376.bin.126	115	2621553	22796.1	31203	12197	99014	2035	56.41	84.26	0.85	d__Bacteria;p__Bacteroidota;c__Bacteroidia;o__Bacteroidales;f__UBA932;g__Cryptobacteroides;s__Cryptobacteroides sp900318565
JL1.bin.612	105	2621552	24967.2	40957	13043	131263	2390	46.06	87.41	0.21	d__Bacteria;p__Bacteroidota;c__Bacteroidia;o__Bacteroidales;f__Bacteroidaceae;g__HGM04593;s__HGM04593 sp015060835
SRR19168683.bin.34	63	2621521	41611.4	84148	19996	249193	2023	51	89.92	2.61	d__Bacteria;p__Bacteroidota;c__Bacteroidia;o__Bacteroidales;f__WCHB1-69;g__F23-D06;s__F23-D06 sp017540505
SX3.bin.492	64	2621127	40955.1	72712	23554	156568	2128	39.24	97.85	0	d__Bacteria;p__Bacteroidota;c__Bacteroidia;o__Bacteroidales;f__P3;g__HGM05376;s__HGM05376 sp017507285
SRR12529054.bin.44	35	2621080	74888	130179	38781	283113	4895	37.4	98.55	0.99	d__Bacteria;p__Bacillota_A;c__Clostridia;o__Lachnospirales;f__Lachnospiraceae;g__Wujia;s__Wujia sp015057555
SRR12529304.bin.167	163	2620715	16078	27670	7309	96910	2008	48.25	93.93	2.84	d__Bacteria;p__Bacteroidota;c__Bacteroidia;o__Bacteroidales;f__WCHB1-69;g__UBA1756;s__UBA1756 sp017506175
SRR7755275.bin.101	181	2620031	14475.3	22441	6954	76157	2019	46.82	83.92	0.21	d__Bacteria;p__Bacteroidota;c__Bacteroidia;o__Bacteroidales;f__Bacteroidaceae;g__Prevotella;s__Prevotella sp902800365
SRR7755078.bin.87	153	2619772	17122.7	27486	7924	79093	2094	49.52	88.97	0.28	d__Bacteria;p__Bacillota_C;c__Negativicutes;o__Selenomonadales;f__Selenomonadaceae;g__Selenomonas_A;s__Selenomonas_A sp000686945
SRR948090.bin.24	119	2619751	22014.7	30742	10773	146147	2429	48.92	98.01	0.63	d__Bacteria;p__Bacillota_C;c__Negativicutes;o__Acidaminococcales;f__Acidaminococcaceae;g__Succiniclasticum;s__Succiniclasticum sp002342505
AH3.bin.628	155	2618438	16893.2	25299	8127	95855	2187	51.26	88.64	2.57	d__Bacteria;p__Bacillota_A;c__Clostridia;o__Christensenellales;f__CAG-74;g__RGIG2066;s__
JL5.bin.20	43	2618073	60885.4	85340	35043	245829	7848	49.83	92.33	1.67	d__Bacteria;p__Bacteroidota;c__Bacteroidia;o__Bacteroidales;f__UBA932;g__Cryptobacteroides;s__Cryptobacteroides sp017938925
SRR12529047.bin.28	39	2618059	67129.7	156791	34018	251137	3169	55.15	94.53	0.89	d__Bacteria;p__Bacteroidota;c__Bacteroidia;o__Bacteroidales;f__UBA932;g__Bact-11;s__Bact-11 sp017430365
ERR3525309.bin.37	121	2616939	21627.6	33304	10625	98197	2035	49.3	88.16	0.3	d__Bacteria;p__Bacillota_C;c__Negativicutes;o__Selenomonadales;f__Selenomonadaceae;g__Selenomonas_A;s__Selenomonas_A sp000686945
SRR12529282.bin.93	349	2616492	7497.11	10384	3820	27626	2002	45.04	82.58	3.64	d__Bacteria;p__Bacillota_A;c__Clostridia;o__Lachnospirales;f__Lachnospiraceae;g__UBA1258;s__UBA1258 sp017544835
SRR12529033.bin.115	226	2616239	11576.3	17243	5072	68524	2004	50.85	83.2	1.41	d__Bacteria;p__Bacillota_A;c__Clostridia;o__Oscillospirales;f__Ruminococcaceae;g__Ruminiclostridium_E;s__Ruminiclostridium_E sp017395555
SRR12529036.bin.44	89	2615997	29393.2	50955	14097	159128	2253	45.89	95.43	0.45	d__Bacteria;p__Bacillota_A;c__Clostridia;o__Saccharofermentanales;f__Saccharofermentanaceae;g__Saccharofermentans;s__Saccharofermentans sp017428155
SRR12529316.bin.113	153	2615627	17095.6	27391	8369	112590	2027	51.45	82.08	2.28	d__Bacteria;p__Fibrobacterota;c__Fibrobacteria;o__Fibrobacterales;f__Fibrobacteraceae;g__Fibrobacter;s__Fibrobacter sp017475045
SRR23387587.bin.39	125	2615558	20924.5	37593	9632	207983	2060	52.08	88.74	1.55	d__Bacteria;p__Fibrobacterota;c__Fibrobacteria;o__Fibrobacterales;f__Fibrobacteraceae;g__Fibrobacter;s__
SRR14556427.bin.23	66	2615221	39624.6	110202	18168	285391	2137	48.56	98	0.24	d__Bacteria;p__Bacteroidota;c__Bacteroidia;o__Bacteroidales;f__F082;g__Limimorpha;s__Limimorpha sp017531225
AH2.bin.620	71	2614824	36828.5	50052	19453	132437	2890	50.11	93.06	0	d__Bacteria;p__Bacillota_A;c__Clostridia;o__Oscillospirales;f__CAG-272;g__RUG12395;s__RUG12395 sp017436885
SRR12529269.bin.437	122	2614419	21429.7	30674	11037	138642	2192	57	83.87	0.16	d__Bacteria;p__Bacillota_A;c__Clostridia;o__Oscillospirales;f__Acutalibacteraceae;g__UBA6857;s__UBA6857 sp017434855
SRR7755418.bin.4	54	2614308	48413.1	85869	24322	229653	2502	58.78	97.85	1.71	d__Bacteria;p__Bacillota_A;c__Clostridia;o__Christensenellales;f__CAG-74;g__RUG563;s__
SRR14556642.bin.11	273	2613957	9574.93	14387	4078	48523	2018	42.66	84.39	1.73	d__Bacteria;p__Bacteroidota;c__Bacteroidia;o__Bacteroidales;f__Bacteroidaceae;g__Mediterranea;s__Mediterranea sp017630035
SRR14556367.bin.61	69	2613910	37882.8	63866	20787	193662	2000	40.65	99.59	1.29	d__Bacteria;p__Bacteroidota;c__Bacteroidia;o__Bacteroidales;f__UBA1715;g__UBA1715;s__UBA1715 sp017516865
SRR14556295.bin.58	148	2613497	17658.8	32475	7843	150205	2015	36.18	89.51	2.52	d__Bacteria;p__Spirochaetota;c__Spirochaetia;o__Treponematales;f__Treponemataceae;g__Treponema_D;s__Treponema_D sp902797305
SRR23387589.bin.93	79	2612985	33075.8	67160	13791	127104	2120	53.6	96.97	0.29	d__Bacteria;p__Bacillota_C;c__Negativicutes;o__Selenomonadales;f__Selenomonadaceae;g__UBA3796;s__
JL5.bin.601	27	2612587	96762.5	146101	58775	383678	5283	37.6	97.85	2.15	d__Bacteria;p__Bacteroidota;c__Bacteroidia;o__Bacteroidales;f__Paludibacteraceae;g__Aphodosoma;s__
SRR19168684.bin.85	20	2612399	130620	197211	74935	286143	10032	48.56	99.58	0.01	d__Bacteria;p__Bacteroidota;c__Bacteroidia;o__Bacteroidales;f__F082;g__Limimorpha;s__Limimorpha sp017531225
SX2.bin.70	79	2612317	33067.3	48341	18067	148607	2945	39.21	97.31	0	d__Bacteria;p__Bacteroidota;c__Bacteroidia;o__Bacteroidales;f__P3;g__HGM05376;s__HGM05376 sp017507285
GX4.bin.675	57	2612022	45824.9	69525	21644	280739	2578	43.08	98.66	0	d__Bacteria;p__Bacillota_A;c__Clostridia;o__Oscillospirales;f__Ruminococcaceae;g__Ruminococcus;s__
SRR14556445.bin.13	137	2611908	19065	32790	8540	87232	2042	37.72	98.14	0.48	d__Bacteria;p__Bacteroidota;c__Bacteroidia;o__Bacteroidales;f__Paludibacteraceae;g__Aphodosoma;s__Aphodosoma sp017467185
SRR14556456.bin.53	108	2611895	24184.2	41531	14046	94733	2032	34.76	93.86	0.14	d__Bacteria;p__Bacillota_A;c__Clostridia;o__Lachnospirales;f__Lachnospiraceae;g__CAG-303;s__
JL4.bin.419	122	2611532	21406	30007	10248	97131	2216	46.17	86.42	0.11	d__Bacteria;p__Bacteroidota;c__Bacteroidia;o__Bacteroidales;f__Bacteroidaceae;g__HGM04593;s__HGM04593 sp015060835
SRR12529268.bin.137	328	2610790	7959.73	10204	3870	38424	2050	45.33	83.16	1.72	d__Bacteria;p__Spirochaetota;c__Spirochaetia;o__Treponematales;f__Treponemataceae;g__Treponema_D;s__Treponema_D sp017534445
AH1.bin.359	129	2610274	20234.7	34642	9304	99076	2252	33.72	95.24	0	d__Archaea;p__Methanobacteriota;c__Methanobacteria;o__Methanobacteriales;f__Methanobacteriaceae;g__Methanobrevibacter_A;s__Methanobrevibacter_A sp900314615
SRR12529282.bin.287	289	2610074	9031.4	12802	4569	48007	2009	48.98	89.26	3.26	d__Bacteria;p__Bacillota_A;c__Clostridia;o__Saccharofermentanales;f__Saccharofermentanaceae;g__Firm-16;s__Firm-16 sp017519205
SRR14556343.bin.14	52	2609925	50190.9	126340	32172	287494	2027	55.63	96.23	0.84	d__Bacteria;p__Bacillota_A;c__Clostridia;o__Peptostreptococcales;f__Anaerovoracaceae;g__RUG11894;s__RUG11894 sp017626845
SRR23387575.bin.180	75	2609330	34791.1	64348	23327	326732	2051	44.01	85.37	0.03	d__Bacteria;p__Bacillota_A;c__Clostridia;o__Lachnospirales;f__Lachnospiraceae;g__AC2028;s__
SRR14556382.bin.33	64	2609305	40770.4	75565	18542	149468	2009	53.91	96.59	0.39	d__Bacteria;p__Bacteroidota;c__Bacteroidia;o__Bacteroidales;f__WCHB1-69;g__UBA1756;s__UBA1756 sp016288655
SRR23387589.bin.321	48	2609296	54360.3	79552	25867	229887	2464	41.99	92.38	0.17	d__Bacteria;p__Bacillota_C;c__Negativicutes;o__Selenomonadales;f__Selenomonadaceae;g__Quinella;s__
SRR7755428.bin.12	33	2609186	79066.2	149092	44570	289015	2540	58.71	97.67	0.71	d__Bacteria;p__Bacillota_A;c__Clostridia;o__Christensenellales;f__CAG-74;g__RUG563;s__
SRR12529381.bin.342	55	2608950	47435.4	66611	23919	138269	4846	52.52	90.49	0.11	d__Bacteria;p__Fibrobacterota;c__Fibrobacteria;o__Fibrobacterales;f__Fibrobacteraceae;g__Fibrobacter;s__Fibrobacter sp900313675
SRR14556387.bin.9	79	2608775	33022.5	48607	18186	159315	2672	57.68	95.86	0.1	d__Bacteria;p__Bacillota_A;c__Clostridia;o__Christensenellales;f__CAG-138;g__UBA3792;s__UBA3792 sp002369195
GX1.bin.367	109	2608637	23932.5	49995	13852	162841	2013	36.79	81.21	3.02	d__Bacteria;p__Bacillota_A;c__Clostridia;o__Lachnospirales;f__Lachnospiraceae;g__CAG-411;s__
JL4.bin.252	122	2608376	21380.1	39075	10243	171848	2081	59.29	89.83	2.45	d__Bacteria;p__Bacillota_A;c__Clostridia;o__Christensenellales;f__CAG-74;g__UBA11524;s__UBA11524 sp017938695
SRR12529380.bin.135	48	2608124	54335.9	89253	23407	289950	2449	48.48	96.51	1.24	d__Bacteria;p__Bacillota_A;c__Clostridia;o__Lachnospirales;f__Lachnospiraceae;g__XBB2008;s__XBB2008 sp017450485
SRR23387595.bin.48	171	2607492	15248.5	25347	6137	117786	2210	47.59	82.2	1.79	d__Bacteria;p__Bacillota;c__Bacilli;o__Bacillales;f__Planococcaceae;g__Planococcus;s__Planococcus sp016820495
SRR23387591.bin.19	94	2607313	27737.4	47647	13790	154217	2165	50.55	96.3	0.26	d__Bacteria;p__Bacteroidota;c__Bacteroidia;o__Bacteroidales;f__WCHB1-69;g__UBA1195;s__UBA1195 sp002309855
SRR14556426.bin.33	149	2606711	17494.7	38596	6822	130818	2012	53.35	81.69	3.15	d__Bacteria;p__Bacteroidota;c__Bacteroidia;o__Bacteroidales;f__UBA932;g__Cryptobacteroides;s__Cryptobacteroides sp017458265
SRR12529381.bin.129	96	2605727	27143	44031	12490	167823	2014	40.41	98.26	0.04	d__Bacteria;p__Bacillota_A;c__Clostridia;o__UBA1381;f__UBA1381;g__12844;s__12844 sp017443895
SX2.bin.279	73	2605328	35689.4	53423	14644	231567	2783	52.22	91.89	2.03	d__Bacteria;p__Verrucomicrobiota;c__Lentisphaeria;o__Victivallales;f__Victivallaceae;g__UBA1784;s__UBA1784 sp015061865
SRR12529043.bin.145	73	2605277	35688.7	45233	23836	122079	2111	53.49	95.01	0.71	d__Bacteria;p__Bacillota_A;c__Clostridia;o__Lachnospirales;f__Bianqueaceae;g__RUG12817;s__RUG12817 sp017441925
SX2.bin.367	208	2605218	12525.1	17047	5700	79422	2237	46.59	87.34	2.39	d__Bacteria;p__Bacteroidota;c__Bacteroidia;o__Bacteroidales;f__Bacteroidaceae;g__HGM04593;s__HGM04593 sp015060835
SRR17509619.bin.26	51	2605098	51080.3	77130	27677	190637	2545	43.7	86.52	0.09	d__Bacteria;p__Bacillota_A;c__Clostridia;o__Lachnospirales;f__Lachnospiraceae;g__Agathobacter;s__Agathobacter faecis
AH1.bin.603	54	2605087	48242.3	87917	32156	224801	2178	34.13	95.08	0.34	d__Bacteria;p__Bacillota_A;c__Clostridia;o__Oscillospirales;f__Acutalibacteraceae;g__DTU089;s__
SRR12529310.bin.77	173	2604351	15054	23606	7265	88268	2050	39.47	83.1	1.49	d__Bacteria;p__Bacillota_A;c__Clostridia;o__Oscillospirales;f__Acutalibacteraceae;g__UBA1081;s__UBA1081 sp017531385
SRR14556621.bin.14	410	2604327	6352.02	7957	3100	39136	2022	38.62	80.6	2.44	d__Bacteria;p__Bacteroidota;c__Bacteroidia;o__Bacteroidales;f__F082;g__Limimorpha;s__Limimorpha sp015061365
SRR12529268.bin.91	387	2604151	6729.07	8088	3466	30658	2021	56.65	87.59	3.73	d__Bacteria;p__Verrucomicrobiota;c__Lentisphaeria;o__UBA1407;f__UBA1407;g__RGIG1601;s__RGIG1601 sp017525435
SRR23387576.bin.19	206	2604047	12641	17462	6397	81448	2021	42.33	96.5	2.3	d__Bacteria;p__Bacillota_A;c__Clostridia;o__Lachnospirales;f__Lachnospiraceae;g__Eubacterium_Q;s__Eubacterium_Q sp900321215
SRR17509617.bin.37	167	2603827	15591.8	25600	6698	114325	2006	59.01	92.8	2.43	d__Bacteria;p__Bacillota_C;c__Negativicutes;o__Selenomonadales;f__Selenomonadaceae;g__Selenomonas_C;s__Selenomonas_C sp900318215
SRR12529282.bin.174	153	2603404	17015.7	28103	7467	78060	2346	56.15	86.18	1.01	d__Bacteria;p__Bacillota_A;c__Clostridia;o__Christensenellales;f__CAG-74;g__RUG14130;s__RUG14130 sp017543905
SRR12529265.bin.463	98	2602422	26555.3	45024	14993	123230	2037	41.68	88.55	0.4	d__Bacteria;p__Bacillota_A;c__Clostridia;o__Lachnospirales;f__Lachnospiraceae;g__RGIG6919;s__RGIG6919 sp017540605
SRR12529389.bin.163	129	2602385	20173.5	33520	8311	174333	2045	42.55	85.54	0	d__Bacteria;p__Bacillota_A;c__Clostridia;o__Oscillospirales;f__Ruminococcaceae;g__RGIG8773;s__RGIG8773 sp017415165
ERR3525310.bin.159	184	2602222	14142.5	22363	6259	93234	2034	40.97	86.52	0.27	d__Bacteria;p__Bacteroidota;c__Bacteroidia;o__Bacteroidales;f__Bacteroidaceae;g__Prevotella;s__Prevotella sp905236755
SRR14556469.bin.48	351	2602059	7413.27	11191	3106	58698	2005	37.56	88.73	1.69	d__Bacteria;p__Bacteroidota;c__Bacteroidia;o__Bacteroidales;f__F082;g__Limimorpha;s__
GX2.bin.727	63	2601594	41295.1	98790	22356	265995	2138	33.47	97.9	0.35	d__Bacteria;p__Spirochaetota;c__Spirochaetia;o__Treponematales;f__Treponemataceae;g__RGIG1711;s__RGIG1711 sp017416145
SRR17509619.bin.44	358	2601393	7266.46	11255	2797	64396	2000	32.22	99.45	2.56	d__Archaea;p__Methanobacteriota;c__Methanobacteria;o__Methanobacteriales;f__Methanobacteriaceae;g__Methanobrevibacter_A;s__Methanobrevibacter_A millerae_A
SRR14556361.bin.43	264	2601220	9853.11	12642	5032	39348	2053	40.75	96.46	1.63	d__Bacteria;p__Bacteroidota;c__Bacteroidia;o__Bacteroidales;f__UBA1715;g__UBA1715;s__UBA1715 sp017516865
SRR12529069.bin.79	132	2600402	19700	29970	10315	98272	2000	44.26	86.48	0.11	d__Bacteria;p__Bacillota_C;c__Negativicutes;o__Selenomonadales;f__Selenomonadaceae;g__Quinella;s__Quinella sp017428215
SRR12529318.bin.69	238	2600040	10924.5	14840	5495	58523	2039	48.42	94.01	1.43	d__Bacteria;p__Bacillota_A;c__Clostridia;o__Saccharofermentanales;f__Saccharofermentanaceae;g__Saccharofermentans;s__Saccharofermentans sp017509205
SRR7755105.bin.63	40	2599726	64993.2	116427	31084	220543	2437	46.85	93.45	0.15	d__Bacteria;p__Bacteroidota;c__Bacteroidia;o__Bacteroidales;f__Paludibacteraceae;g__RF16;s__RF16 sp017477325
SRR12529381.bin.274	214	2599569	12147.5	17567	5594	50237	2008	47.13	80.17	1.6	d__Bacteria;p__Bacteroidota;c__Bacteroidia;o__Bacteroidales;f__Bacteroidaceae;g__UBA2918;s__UBA2918 sp017471185
SD2.bin.25	104	2599179	24992.1	34710	13096	111940	2076	52.95	95.97	0.34	d__Bacteria;p__Bacillota_A;c__Clostridia;o__Oscillospirales;f__Ruminococcaceae;g__UBA3855;s__
JL1.bin.59	77	2599110	33754.7	46355	16386	201169	2702	53.11	89.01	1.01	d__Bacteria;p__Verrucomicrobiota;c__Lentisphaeria;o__Victivallales;f__Victivallaceae;g__UBA1776;s__UBA1776 sp017457105
SRR12529279.bin.42	108	2598528	24060.5	41820	10867	136805	2403	49.86	90.59	1.77	d__Bacteria;p__Bacteroidota;c__Bacteroidia;o__Bacteroidales;f__P3;g__UBA1217;s__UBA1217 sp017522065
SD3.bin.505	83	2598012	31301.3	63402	15105	195486	2009	41.91	96.92	4.7	d__Bacteria;p__Bacillota_A;c__Clostridia;o__Oscillospirales;f__Acutalibacteraceae;g__UBA6857;s__
SRR23387589.bin.158	245	2597920	10603.8	14701	5166	75776	2018	56.15	93.43	2.94	d__Bacteria;p__Bacillota_A;c__Clostridia;o__Oscillospirales;f__Acutalibacteraceae;g__UBA8612;s__UBA8612 sp902796535
SRR14556431.bin.2	277	2597784	9378.28	13586	3994	47420	2011	51.15	80.19	0.83	d__Bacteria;p__Bacteroidota;c__Bacteroidia;o__Bacteroidales;f__Bacteroidaceae;g__Prevotella;s__Prevotella sp900314655
SX2.bin.372	332	2597589	7824.06	9951	3688	62620	2006	49.39	93.33	2.88	d__Bacteria;p__Bacillota;c__Bacilli;o__Erysipelotrichales;f__Erysipelotrichaceae;g__Bulleidia;s__Bulleidia sp000701725
JL2.bin.352	83	2597199	31291.5	52822	16405	118845	2125	39.33	92.9	3.52	d__Bacteria;p__Bacillota_A;c__Clostridia;o__Oscillospirales;f__Acutalibacteraceae;g__UBA737;s__
SRR7755430.bin.70	89	2597178	29181.8	48822	13430	117614	2046	50.5	96.65	0.27	d__Bacteria;p__Bacteroidota;c__Bacteroidia;o__Bacteroidales;f__WCHB1-69;g__UBA1756;s__UBA1756 sp017535665
GX3.bin.338	129	2596783	20130.1	29289	10625	94894	2017	41.58	95.97	0.34	d__Bacteria;p__Bacillota_A;c__Clostridia;o__UMGS1883;f__HGM11501;g__HGM11501;s__
SX5.bin.443	51	2596206	50906	81803	25184	217137	3119	55.69	93.2	0.68	d__Bacteria;p__Verrucomicrobiota;c__Verrucomicrobiae;o__Verrucomicrobiales;f__Akkermansiaceae;g__Akkermansia;s__Akkermansia sp015061985
SRR17509615.bin.77	170	2595089	15265.2	20741	7916	82803	2052	50.19	95.41	1.17	d__Bacteria;p__Bacteroidota;c__Bacteroidia;o__Bacteroidales;f__Muribaculaceae;g__Sodaliphilus;s__
AH3.bin.143	90	2594440	28827.1	55675	12368	119757	3258	53.14	92.57	1.01	d__Bacteria;p__Verrucomicrobiota;c__Lentisphaeria;o__Victivallales;f__Victivallaceae;g__UBA1776;s__UBA1776 sp017457105
SD1.bin.484	221	2593936	11737.3	17375	5384	71010	2045	44.35	83.14	4.53	d__Bacteria;p__Bacillota_A;c__Clostridia;o__Oscillospirales;f__Acutalibacteraceae;g__;s__
SRR23387593.bin.34	59	2593270	43953.7	69041	23312	171691	3060	49.54	89.98	0.39	d__Bacteria;p__Bacteroidota;c__Bacteroidia;o__Bacteroidales;f__Bacteroidaceae;g__UBA1179;s__UBA1179 sp017530735
SRR23387591.bin.100	34	2593264	76272.5	116907	36628	547595	2963	48.47	96	2.5	d__Bacteria;p__Bacteroidota;c__Bacteroidia;o__Bacteroidales;f__WCHB1-69;g__F23-D06;s__F23-D06 sp002392325
SRR12529065.bin.35	67	2592864	38699.5	62418	21733	167538	2620	41	82.41	0.18	d__Bacteria;p__Bacillota_A;c__Clostridia;o__Lachnospirales;f__Lachnospiraceae;g__CAG-95;s__CAG-95 sp017411305
SRR12529278.bin.124	125	2592632	20741.1	34232	10817	114665	2041	41.61	85.2	1.3	d__Bacteria;p__Bacillota_A;c__Clostridia;o__Lachnospirales;f__Lachnospiraceae;g__RGIG6307;s__RGIG6307 sp017516285
SRR12529279.bin.208	140	2592351	18516.8	27933	8666	86626	2196	51.29	92.73	0.56	d__Bacteria;p__Bacillota_A;c__Clostridia;o__Christensenellales;f__CAG-74;g__SFHK01;s__SFHK01 sp017522345
SRR7755277.bin.85	202	2592090	12832.1	17236	5711	94978	2007	61.57	80.38	4.53	d__Bacteria;p__Bacillota_A;c__Clostridia;o__Oscillospirales;f__Oscillospiraceae;g__Limivicinus;s__
SRR12529291.bin.11	98	2591984	26448.8	40875	13993	142096	2274	52.13	92.7	0.41	d__Bacteria;p__Bacillota_A;c__Clostridia;o__Lachnospirales;f__Lachnospiraceae;g__Alectryocaccobium;s__Alectryocaccobium sp017433825
SRR12529267.bin.404	237	2591608	10935	16575	5189	53538	2022	45.6	88.46	3.53	d__Bacteria;p__Bacillota_A;c__Clostridia;o__Oscillospirales;f__Ruminococcaceae;g__Ruminococcus;s__Ruminococcus flavefaciens_L
AH3.bin.771	213	2591489	12166.6	18448	5928	68401	2032	42.2	91.92	1.85	d__Bacteria;p__Bacillota_A;c__Clostridia;o__UMGS1883;f__HGM11501;g__HGM11501;s__
SRR7755078.bin.65	61	2591403	42482	78875	23458	224799	2915	47.87	99.18	0.45	d__Bacteria;p__Bacteroidota;c__Bacteroidia;o__Bacteroidales;f__Bacteroidaceae;g__Prevotella;s__Prevotella sp900314915
SRR10997661.bin.27	49	2591112	52879.8	79580	31138	243723	2418	38.29	94.74	1.35	d__Bacteria;p__Bacteroidota;c__Bacteroidia;o__Bacteroidales;f__Muribaculaceae;g__RGIG4079;s__RGIG4079 sp017409345
SRR12529045.bin.157	45	2590875	57575	93539	37771	257377	2118	50.84	88.44	2.58	d__Bacteria;p__Bacillota;c__Bacilli;o__Erysipelotrichales;f__Erysipelotrichaceae;g__Bulleidia;s__Bulleidia sp017404505
SRR23387589.bin.43	46	2590753	56320.7	95790	35849	162371	2577	45.65	98.06	0.54	d__Bacteria;p__Bacteroidota;c__Bacteroidia;o__Bacteroidales;f__WCHB1-69;g__F23-D06;s__F23-D06 sp934699095
SRR12529068.bin.127	193	2590508	13422.3	17908	6361	85027	2234	53.02	81.74	0.82	d__Bacteria;p__Bacteroidota;c__Bacteroidia;o__Bacteroidales;f__P3;g__UBA1217;s__UBA1217 sp017446745
SRR23387573.bin.186	210	2590027	12333.5	15942	6420	64495	2047	54.1	89.91	2.1	d__Bacteria;p__Bacteroidota;c__Bacteroidia;o__Bacteroidales;f__WCHB1-69;g__F23-D06;s__F23-D06 sp900319925
AH2.bin.549	83	2589814	31202.6	71273	15743	317755	2188	39.66	92.37	3.24	d__Bacteria;p__Bacillota_A;c__Clostridia;o__Lachnospirales;f__Lachnospiraceae;g__Agathobacter;s__
SRR23387595.bin.13	148	2589801	17498.7	26969	7673	111493	2038	34.86	87.07	0.77	d__Bacteria;p__Bacteroidota;c__Bacteroidia;o__Flavobacteriales;f__Flavobacteriaceae;g__Flavobacterium;s__
SRR14556473.bin.24	282	2589319	9181.98	12654	4406	82369	2003	48.15	94.47	2.07	d__Bacteria;p__Bacteroidota;c__Bacteroidia;o__Bacteroidales;f__WCHB1-69;g__UBA1756;s__UBA1756 sp017506175
JL2.bin.376	115	2588997	22513	30449	9809	143368	2143	40.35	89.11	4.27	d__Bacteria;p__Bacillota_A;c__Clostridia;o__Lachnospirales;f__Lachnospiraceae;g__Agathobacter;s__Agathobacter sp017623935
JL4.bin.379	13	2588643	199126	414093	74741	687097	30612	42.43	98.95	0	d__Bacteria;p__Spirochaetota;c__Spirochaetia;o__Treponematales;f__Treponemataceae;g__Treponema_D;s__Treponema_D sp003447785
SRR7755281.bin.24	34	2587936	76115.8	153815	47530	315299	3158	53.24	98.53	0.37	d__Bacteria;p__Bacteroidota;c__Bacteroidia;o__Bacteroidales;f__UBA932;g__Cryptobacteroides;s__Cryptobacteroides sp900319685
AH2.bin.425	80	2587520	32344	48403	16506	135641	3039	57.43	96.42	0	d__Bacteria;p__Bacillota_A;c__Clostridia;o__Oscillospirales;f__CAG-272;g__SIG644;s__
SRR23387593.bin.24	43	2586846	60159.2	146547	36333	301792	2003	50.67	98.97	1	d__Bacteria;p__Bacteroidota;c__Bacteroidia;o__Bacteroidales;f__F082;g__Limimorpha;s__Limimorpha sp017965765
SRR7755275.bin.25	46	2586825	56235.3	79580	35337	162118	4032	54.39	85.03	0.12	d__Bacteria;p__Bacteroidota;c__Bacteroidia;o__Bacteroidales;f__Bacteroidaceae;g__Alloprevotella;s__Alloprevotella sp900317635
SRR7755277.bin.21	60	2586735	43112.2	58418	21349	238257	3863	52.91	86.21	0.56	d__Bacteria;p__Bacteroidota;c__Bacteroidia;o__Bacteroidales;f__Bacteroidaceae;g__UBA6382;s__UBA6382 sp902792555
SX3.bin.367	230	2586557	11245.9	17452	4846	82120	2024	36.79	95.34	1.01	d__Bacteria;p__Bacillota_A;c__Clostridia;o__Oscillospirales;f__Ruminococcaceae;g__UBA1394;s__
SRR12529033.bin.141	112	2586458	23093.4	35239	11087	115658	2477	49.52	85.51	1.72	d__Bacteria;p__Bacillota_A;c__Clostridia;o__Oscillospirales;f__Ruminococcaceae;g__Ruminococcus;s__Ruminococcus sp017519145
SRR14556481.bin.20	301	2586132	8591.8	12542	3791	54247	2002	33.58	84.2	2.48	d__Bacteria;p__Spirochaetota;c__GWE2-31-10;o__GWE2-31-10;f__GWE2-31-10;g__RGIG8597;s__RGIG8597 sp017624275
SRR12529279.bin.33	74	2586087	34947.1	54630	17672	223715	2407	40.72	99.24	1.83	d__Bacteria;p__Bacteroidota;c__Bacteroidia;o__Bacteroidales;f__UBA1715;g__UBA1715;s__UBA1715 sp017516865
SRR14556473.bin.5	163	2586034	15865.2	31784	6991	108689	2075	54.92	90.7	1.32	d__Bacteria;p__Bacillota_A;c__Clostridia;o__Oscillospirales;f__CAG-272;g__RGIG3947;s__
SD5.bin.419	155	2585870	16683	33349	7348	142990	2088	39.83	88.38	2.43	d__Bacteria;p__Bacillota_A;c__Clostridia;o__Lachnospirales;f__Lachnospiraceae;g__JALENY01;s__
SRR14556379.bin.58	126	2585588	20520.5	29223	9921	99485	2518	50.95	90.71	1.17	d__Bacteria;p__Bacteroidota;c__Bacteroidia;o__Bacteroidales;f__Tenuifilaceae;g__RGIG6076;s__RGIG6076 sp017524185
SX2.bin.471	252	2585331	10259.2	16058	4314	98268	2011	45.31	88.8	1.55	d__Bacteria;p__Bacillota_A;c__Clostridia;o__Lachnospirales;f__Lachnospiraceae;g__Acetatifactor;s__
SX5.bin.604	148	2585044	17466.5	31009	7809	89536	2089	43.32	86.65	1.57	d__Bacteria;p__Bacillota_A;c__Clostridia;o__Lachnospirales;f__Lachnospiraceae;g__UBA3282;s__UBA3282 sp022781395
JL3.bin.405	16	2584771	161548	339643	95801	1042100	2968	39.48	95.04	0.89	d__Bacteria;p__Bacillota_A;c__Clostridia;o__Lachnospirales;f__Lachnospiraceae;g__UBA3766;s__UBA3766 sp002369155
SRR12529313.bin.70	263	2584344	9826.4	13339	4740	40891	2020	45.31	95.32	1.24	d__Bacteria;p__Bacillota_A;c__Clostridia;o__Oscillospirales;f__Acutalibacteraceae;g__UBA8612;s__UBA8612 sp017516745
GX3.bin.172	84	2584149	30763.7	52671	14207	128576	2625	44.38	95.11	0.97	d__Bacteria;p__Bacillota_A;c__Clostridia;o__Lachnospirales;f__Lachnospiraceae;g__UBA7050;s__
AH3.bin.369	382	2583568	6763.27	8843	3289	30892	2030	50.25	80.48	4.98	d__Bacteria;p__Bacillota_A;c__Clostridia;o__Oscillospirales;f__CAG-272;g__RGIG8775;s__
SRR12529058.bin.80	82	2583542	31506.6	65635	15114	176906	2010	33.84	96.05	1.22	d__Bacteria;p__Bacillota_A;c__Clostridia;o__Lachnospirales;f__Lachnospiraceae;g__RGIG1934;s__RGIG1934 sp017396555
SRR19168696.bin.89	187	2583420	13815.1	23348	5663	81246	2002	56.23	81.5	4.13	d__Bacteria;p__Bacteroidota;c__Bacteroidia;o__Bacteroidales;f__UBA932;g__Cryptobacteroides;s__Cryptobacteroides sp900318565
AH5.bin.402	78	2583366	33120.1	49525	17790	153094	2043	40.68	93.96	0.67	d__Bacteria;p__Bacillota_A;c__Clostridia;o__Oscillospirales;f__Ruminococcaceae;g__Ruminococcus;s__Ruminococcus sp017437285
SX4.bin.98	107	2583009	24140.3	35057	12284	153590	2703	46.41	89.77	0.37	d__Bacteria;p__Bacteroidota;c__Bacteroidia;o__Bacteroidales;f__Bacteroidaceae;g__HGM04593;s__HGM04593 sp015060835
SRR23387588.bin.109	309	2582208	8356.66	13676	3284	43252	2024	46.28	80.36	1.74	d__Bacteria;p__Bacillota_A;c__Clostridia;o__Lachnospirales;f__Lachnospiraceae;g__AC2028;s__
SRR948119.bin.18	251	2581888	10286.4	14889	4756	50137	2121	49.76	88.4	0.24	d__Bacteria;p__Bacteroidota;c__Bacteroidia;o__Bacteroidales;f__Muribaculaceae;g__Sodaliphilus;s__Sodaliphilus sp002353285
SRR12529271.bin.124	232	2581785	11128.4	16989	5086	68355	2013	46.87	85.64	2.93	d__Bacteria;p__Bacillota_A;c__Clostridia;o__Saccharofermentanales;f__Saccharofermentanaceae;g__Saccharofermentans;s__Saccharofermentans sp902764825
SRR12529065.bin.153	125	2581085	20648.7	33933	9978	106251	2080	35.33	84.22	0.72	d__Bacteria;p__Bacillota_A;c__Clostridia;o__Lachnospirales;f__Lachnospiraceae;g__RUG11237;s__RUG11237 sp017399445
SRR12529033.bin.37	134	2580939	19260.7	27189	10338	108146	2044	57.53	84.6	2.59	d__Bacteria;p__Bacillota_A;c__Clostridia;o__Christensenellales;f__CAG-74;g__UBA4246;s__UBA4246 sp017430225
SRR14556319.bin.23	112	2580774	23042.6	36646	10735	83306	2209	55.59	90.53	0.52	d__Bacteria;p__Bacteroidota;c__Bacteroidia;o__Bacteroidales;f__Muribaculaceae;g__Sodaliphilus;s__
SRR7755429.bin.37	266	2580606	9701.53	13573	4767	45212	2008	56.11	81.54	1.12	d__Bacteria;p__Bacteroidota;c__Bacteroidia;o__Bacteroidales;f__Bacteroidaceae;g__UBA4372;s__
SRR23603185.bin.12	78	2579887	33075.5	60145	16100	200399	2205	49.37	89.29	1.04	d__Bacteria;p__Bacteroidota;c__Bacteroidia;o__Bacteroidales;f__UBA932;g__Cryptobacteroides;s__Cryptobacteroides sp017461285
AH1.bin.457	50	2579823	51596.5	110206	28620	175394	2074	62.71	89.36	3.38	d__Bacteria;p__Verrucomicrobiota;c__Lentisphaeria;o__Victivallales;f__Victivallaceae;g__UBA1784;s__
SRR14556688.bin.24	119	2579752	21678.6	36037	10302	115673	2178	44.17	90.1	0.62	d__Bacteria;p__Bacteroidota;c__Bacteroidia;o__Bacteroidales;f__Bacteroidaceae;g__HGM04593;s__HGM04593 sp017442185
SRR12529072.bin.23	176	2579399	14655.7	21748	7058	82634	2014	43.84	83.72	1.36	d__Bacteria;p__Spirochaetota;c__Spirochaetia;o__Treponematales;f__Treponemataceae;g__Treponema_D;s__Treponema_D sp017395545
AH3.bin.778	301	2579359	8569.3	11175	4371	47135	2052	57.62	80.11	1.87	d__Bacteria;p__Bacillota_A;c__Clostridia;o__Oscillospirales;f__CAG-272;g__CAG-448;s__CAG-448 sp017420845
SD2.bin.567	87	2579217	29646.2	62073	13447	270452	2105	39.08	87.87	4.94	d__Bacteria;p__Bacillota_A;c__Clostridia;o__Lachnospirales;f__Lachnospiraceae;g__RGIG8767;s__
SRR14556454.bin.73	99	2578810	26048.6	38540	14237	82280	2444	42.76	80.77	0.61	d__Bacteria;p__Bacteroidota;c__Bacteroidia;o__Bacteroidales;f__Bacteroidaceae;g__Phocaeicola;s__
SD1.bin.37	64	2578440	40288.1	71332	17486	232388	4571	52.09	91.89	1.35	d__Bacteria;p__Verrucomicrobiota;c__Lentisphaeria;o__Victivallales;f__Victivallaceae;g__UBA1784;s__
AH2.bin.714	87	2578098	29633.3	52715	14340	115275	2465	52.09	86.39	0	d__Bacteria;p__Verrucomicrobiota;c__Verrucomicrobiae;o__Verrucomicrobiales;f__Akkermansiaceae;g__Akkermansia;s__Akkermansia sp017399165
SRR12529384.bin.100	63	2578083	40921.9	74153	25011	157903	2868	48.08	95.99	0.2	d__Bacteria;p__Bacteroidota;c__Bacteroidia;o__Bacteroidales;f__WCHB1-69;g__F23-D06;s__F23-D06 sp002392325
SRR17509610.bin.23	212	2577981	12160.3	17650	5698	77254	2049	48.1	82.52	0.25	d__Bacteria;p__Bacteroidota;c__Bacteroidia;o__Bacteroidales;f__Bacteroidaceae;g__UBA4334;s__UBA4334 sp900316975
SRR14556527.bin.9	120	2577784	21481.5	39502	10732	164826	2002	36.57	98.03	0.1	d__Bacteria;p__Bacteroidota;c__Bacteroidia;o__Bacteroidales;f__F082;g__Limimorpha;s__
SRR12529377.bin.248	74	2577395	34829.7	64259	16900	150800	3116	50	100	0.36	d__Bacteria;p__Bacillota_A;c__Clostridia;o__Lachnospirales;f__Lachnospiraceae;g__RUG11977;s__RUG11977 sp017427685
SX3.bin.509	55	2576763	46850.2	76048	21911	160750	3164	40.65	96.26	0	d__Bacteria;p__Bacteroidota;c__Bacteroidia;o__Bacteroidales;f__UBA1715;g__UBA1715;s__UBA1715 sp017516865
SRR19168684.bin.21	47	2576702	54823.4	114740	30304	228236	2516	53.2	96.46	2.23	d__Bacteria;p__Bacteroidota;c__Bacteroidia;o__Bacteroidales;f__UBA932;g__Cryptobacteroides;s__Cryptobacteroides sp017477465
SD4.bin.230	270	2576320	9541.93	13638	4484	42159	2003	49.67	85.11	4.42	d__Bacteria;p__Verrucomicrobiota;c__Lentisphaeria;o__Victivallales;f__Victivallaceae;g__UBA1784;s__
SRR23603180.bin.36	278	2575665	9264.98	13926	4021	60158	2001	37.03	93.34	3.33	d__Bacteria;p__Bacteroidota;c__Bacteroidia;o__Bacteroidales;f__F082;g__Limimorpha;s__
SRR14556410.bin.11	57	2575369	45181.9	58853	23803	272620	2400	41.49	98.67	0.37	d__Bacteria;p__Bacteroidota;c__Bacteroidia;o__Bacteroidales;f__Bacteroidaceae;g__Prevotella;s__Prevotella sp902775075
AH1.bin.790	143	2575325	18009.3	25748	9032	81016	2046	55.6	87.7	1.34	d__Bacteria;p__Bacillota_A;c__Clostridia;o__Oscillospirales;f__Oscillospiraceae;g__Faecousia;s__
AH4.bin.654	76	2574705	33877.7	53766	17269	117722	2899	44.12	82.35	1.34	d__Bacteria;p__Bacillota_A;c__Clostridia;o__Oscillospirales;f__SIG627;g__RGIG6353;s__
SRR23387573.bin.62	59	2574196	43630.4	70595	26979	270356	2394	50.73	98.33	1.22	d__Bacteria;p__Bacillota_A;c__Clostridia;o__Lachnospirales;f__Lachnospiraceae;g__ISDg;s__ISDg sp902797475
AH5.bin.195	79	2573661	32578	69410	13307	189235	2109	56.45	86.86	1.68	d__Bacteria;p__Bacillota_A;c__Clostridia;o__Oscillospirales;f__Oscillospiraceae;g__Faecousia;s__
SRR19168690.bin.7	72	2573636	35744.9	49427	21232	185903	2579	46.59	89.03	0.27	d__Bacteria;p__Bacteroidota;c__Bacteroidia;o__Bacteroidales;f__P3;g__UBA1217;s__UBA1217 sp902796265
SD1.bin.629	57	2572889	45138.4	91619	20423	340450	2307	39.75	82.42	4.41	d__Bacteria;p__Bacillota_A;c__Clostridia;o__Lachnospirales;f__Lachnospiraceae;g__RGIG8767;s__
SRR12529041.bin.114	205	2572652	12549.5	20094	5792	67070	2074	56.29	80.91	3.71	d__Bacteria;p__Bacillota_A;c__Clostridia;o__Oscillospirales;f__Oscillospiraceae;g__Limivicinus;s__Limivicinus sp017395085
SRR14556312.bin.55	39	2572165	65952.9	100136	29721	237275	4662	49	93.09	0.32	d__Bacteria;p__Spirochaetota;c__Spirochaetia;o__Treponematales;f__Treponemataceae;g__Treponema_D;s__
JL5.bin.171	97	2571761	26513	41846	11587	168490	3362	54.99	88.39	0	d__Bacteria;p__Verrucomicrobiota;c__Verrucomicrobiae;o__Verrucomicrobiales;f__Akkermansiaceae;g__Akkermansia;s__Akkermansia sp017471985
JL1.bin.626	52	2571561	49453.1	135223	28127	256796	2124	38.38	94.91	0.1	d__Bacteria;p__Bacillota_A;c__Clostridia;o__Oscillospirales;f__Acutalibacteraceae;g__UBA737;s__
SRR12529266.bin.30	52	2571297	49448	76067	27383	329975	2217	45.75	99.02	0	d__Bacteria;p__Bacteroidota;c__Bacteroidia;o__Bacteroidales;f__F082;g__Limimorpha;s__Limimorpha sp902787095
SRR18765422.bin.53	56	2570955	45909.9	66966	25894	95931	2771	52.82	80.46	0.01	d__Bacteria;p__Bacteroidota;c__Bacteroidia;o__Bacteroidales;f__Bacteroidaceae;g__Prevotella;s__
SRR14556383.bin.36	47	2570885	54699.7	144645	26363	408957	2064	38.65	99.12	2.6	d__Bacteria;p__Spirochaetota;c__Spirochaetia;o__Treponematales;f__Treponemataceae;g__Treponema_D;s__
SRR14556279.bin.38	301	2570852	8541.04	11350	4130	43861	2054	43.44	89.86	1.46	d__Bacteria;p__Pseudomonadota;c__Gammaproteobacteria;o__Enterobacterales_A;f__Succinivibrionaceae;g__UBA2804;s__UBA2804 sp900319705
AH1.bin.77	30	2569715	85657.2	110124	45743	274968	17808	56.21	94.52	0.67	d__Bacteria;p__Bacillota_A;c__Clostridia;o__Oscillospirales;f__QAMX01;g__QAMX01;s__QAMX01 sp015067825
SRR7755116.bin.9	196	2569248	13108.4	21001	5786	81907	2021	60.42	91.2	2.24	d__Bacteria;p__Bacillota_A;c__Clostridia;o__Lachnospirales;f__Lachnospiraceae;g__Stomatobaculum;s__
SRR14556469.bin.78	157	2569236	16364.6	26191	7984	70065	2140	53.17	94.26	0.38	d__Bacteria;p__Spirochaetota;c__Spirochaetia;o__Treponematales;f__Treponemataceae;g__Treponema_F;s__Treponema_F sp017622135
SRR14556330.bin.27	175	2569042	14680.2	21755	7393	68284	2095	50.8	96.58	0.97	d__Bacteria;p__Bacteroidota;c__Bacteroidia;o__Bacteroidales;f__F082;g__Limimorpha;s__Limimorpha sp017965765
ERR3525310.bin.86	49	2568649	52421.4	76219	28270	153992	2484	55.54	99.14	1.28	d__Bacteria;p__Bacteroidota;c__Bacteroidia;o__Bacteroidales;f__UBA932;g__Cryptobacteroides;s__Cryptobacteroides sp902774155
JL3.bin.511	75	2568077	34241	47841	16575	272401	2505	44.52	92.43	0.76	d__Bacteria;p__Bacteroidota;c__Bacteroidia;o__Bacteroidales;f__Bacteroidaceae;g__HGM04593;s__HGM04593 sp017938245
SX1.bin.535	59	2567530	43517.5	62079	23421	153240	2041	39.04	93.65	0.58	d__Bacteria;p__Bacteroidota;c__Bacteroidia;o__Bacteroidales;f__Tannerellaceae;g__Parabacteroides;s__Parabacteroides distasonis_B
SRR14556354.bin.38	291	2566290	8818.87	11848	4230	42447	2014	51.1	93.17	4.84	d__Bacteria;p__Bacillota_A;c__Clostridia;o__UBA1212;f__UBA1255;g__UBA1255;s__
AH2.bin.165	83	2565713	30912.2	63792	14312	168619	2023	42.81	94.09	1.51	d__Bacteria;p__Bacillota_A;c__Clostridia;o__Oscillospirales;f__Acutalibacteraceae;g__CAG-177;s__CAG-177 sp017410195
SRR7755419.bin.82	188	2565056	13643.9	19934	6063	80014	2049	50.88	95.38	2.53	d__Bacteria;p__Bacteroidota;c__Bacteroidia;o__Bacteroidales;f__F082;g__Limimorpha;s__Limimorpha sp001543395
SRR12529394.bin.208	95	2564950	26999.5	46329	12651	126054	2033	42.64	84.46	1.42	d__Bacteria;p__Bacillota_A;c__Clostridia;o__Lachnospirales;f__Lachnospiraceae;g__Acetatifactor;s__
SD4.bin.224	136	2564933	18859.8	32480	9100	99203	2111	42.61	81.78	1.15	d__Bacteria;p__Bacillota_A;c__Clostridia;o__Lachnospirales;f__Lachnospiraceae;g__Acetatifactor;s__
SRR12529269.bin.276	168	2564928	15267.4	21419	7831	111344	2143	49.68	84.17	0.06	d__Bacteria;p__Spirochaetota;c__Spirochaetia;o__Treponematales;f__Treponemataceae;g__Treponema_D;s__Treponema_D sp900316905
SRR948120.bin.11	143	2564770	17935.5	25060	8955	86626	2044	52.8	91.29	0.42	d__Bacteria;p__Bacteroidota;c__Bacteroidia;o__Bacteroidales;f__Bacteroidaceae;g__Prevotella;s__Prevotella sp900318625
SX2.bin.225	206	2562837	12441	17279	6336	64993	2129	56.17	80.31	0.89	d__Bacteria;p__Verrucomicrobiota;c__Verrucomicrobiae;o__Verrucomicrobiales;f__Akkermansiaceae;g__Akkermansia;s__
SD3.bin.163	55	2562780	46596	95109	30605	220813	2008	40.03	90.49	0	d__Bacteria;p__Bacillota_A;c__Clostridia;o__Oscillospirales;f__Acutalibacteraceae;g__SIG575;s__
SRR9995032.bin.49	137	2562647	18705.5	31947	8165	165323	2007	47.49	89.11	0.59	d__Bacteria;p__Bacteroidota;c__Bacteroidia;o__Bacteroidales;f__UBA932;g__Cryptobacteroides;s__
SRR14556305.bin.19	240	2562384	10676.6	16705	4788	72371	2011	51.07	80.88	0.72	d__Bacteria;p__Bacteroidota;c__Bacteroidia;o__Bacteroidales;f__Bacteroidaceae;g__Prevotella;s__Prevotella sp900314655
SRR23387577.bin.102	68	2562345	37681.5	58720	21105	134685	2364	50.54	89.06	0.16	d__Bacteria;p__Bacteroidota;c__Bacteroidia;o__Bacteroidales;f__Muribaculaceae;g__RUG14106;s__RUG14106 sp902795825
SRR14556496.bin.14	151	2561183	16961.5	27091	8165	88583	2201	47.17	86.04	0.44	d__Bacteria;p__Bacillota_A;c__Clostridia;o__Oscillospirales;f__Acutalibacteraceae;g__RUG806;s__
SRR23387591.bin.55	127	2560902	20164.6	36857	8476	113271	2068	55.8	97.56	2.39	d__Bacteria;p__Bacillota_A;c__Clostridia;o__Oscillospirales;f__Oscillospiraceae;g__Faecousia;s__Faecousia sp017419715
SRR12529392.bin.61	97	2560384	26395.7	39322	14072	140872	2065	43.25	82.79	0.15	d__Bacteria;p__Bacillota_A;c__Clostridia;o__Oscillospirales;f__Acutalibacteraceae;g__UBA8612;s__UBA8612 sp017399065
SRR14556312.bin.15	77	2560205	33249.4	51418	20996	146161	2279	43.88	93.08	0.06	d__Bacteria;p__Pseudomonadota;c__Gammaproteobacteria;o__Enterobacterales_A;f__Succinivibrionaceae;g__Ruminobacter;s__Ruminobacter sp002309455
SRR10997656.bin.48	73	2559699	35064.4	61674	16784	174502	2350	55.45	99.4	0.18	d__Bacteria;p__Verrucomicrobiota;c__Verrucomicrobiae;o__Verrucomicrobiales;f__Akkermansiaceae;g__Akkermansia;s__
GX3.bin.521	109	2559689	23483.4	37537	10754	217848	2312	40.86	97.99	0.69	d__Bacteria;p__Bacillota_A;c__Clostridia;o__Oscillospirales;f__Ruminococcaceae;g__Ruminococcus;s__
AH3.bin.625	100	2559333	25593.3	40726	12330	174894	3122	49.55	93.93	1.34	d__Bacteria;p__Bacillota_A;c__Clostridia;o__Oscillospirales;f__CAG-272;g__RUG12395;s__RUG12395 sp015064505
SRR7755277.bin.31	42	2559144	60932	77415	30176	312903	2780	54.5	98.05	0.12	d__Bacteria;p__Bacillota_A;c__Clostridia;o__Lachnospirales;f__Lachnospiraceae;g__Butyrivibrio;s__
SRR17509615.bin.88	106	2558589	24137.6	34992	12393	115759	2868	51.91	96.17	1.51	d__Bacteria;p__Bacteroidota;c__Bacteroidia;o__Bacteroidales;f__P3;g__UBA1217;s__UBA1217 sp017517715
SRR19168684.bin.16	47	2558576	54437.8	68330	32369	251125	4634	49.86	92.03	0.22	d__Bacteria;p__Bacteroidota;c__Bacteroidia;o__Bacteroidales;f__P3;g__UBA1217;s__UBA1217 sp017522065
SRR948118.bin.1	193	2558427	13256.1	18560	5985	145132	2091	47.46	90.63	0.48	d__Bacteria;p__Bacteroidota;c__Bacteroidia;o__Bacteroidales;f__Muribaculaceae;g__Sodaliphilus;s__Sodaliphilus sp900316835
SRR10997664.bin.21	59	2558418	43363	67210	22793	206990	2018	42.31	82.76	0.12	d__Bacteria;p__Bacteroidota;c__Bacteroidia;o__Bacteroidales;f__Bacteroidaceae;g__Phocaeicola_A;s__
SRR18765422.bin.49	137	2558311	18673.8	36276	7750	99887	2021	47.73	80.87	1.46	d__Bacteria;p__Bacteroidota;c__Bacteroidia;o__Bacteroidales;f__Bacteroidaceae;g__Prevotella;s__Prevotella sp002354095
SRR14556389.bin.77	240	2558193	10659.1	14038	4891	66776	2073	61.95	98.28	1.08	d__Bacteria;p__Bacillota_A;c__Clostridia;o__Oscillospirales;f__Oscillospiraceae;g__Faecousia;s__
GX4.bin.131	40	2557625	63940.6	93457	38044	398073	2811	38.44	98.3	0	d__Bacteria;p__Bacteroidota;c__Bacteroidia;o__Bacteroidales;f__Muribaculaceae;g__RGIG4079;s__RGIG4079 sp017409345
SRR12529289.bin.12	55	2557585	46501.6	87033	21839	185511	2461	56.58	90.8	0.84	d__Bacteria;p__Bacillota_A;c__Clostridia;o__Christensenellales;f__CAG-74;g__RUG740;s__RUG740 sp017512985
SRR948125.bin.36	167	2557324	15313.3	22718	6831	80373	2020	48.96	95.35	0.4	d__Bacteria;p__Bacteroidota;c__Bacteroidia;o__Bacteroidales;f__UBA932;g__Cryptobacteroides;s__Cryptobacteroides sp900316045
SRR23387595.bin.58	86	2557019	29732.8	52800	14641	146587	2343	40.33	100	1.65	d__Bacteria;p__Bacteroidota;c__Bacteroidia;o__Flavobacteriales;f__Flavobacteriaceae;g__Salinimicrobium;s__
SRR23387592.bin.70	260	2556962	9834.47	12947	4739	79519	2119	48.56	82.59	0.27	d__Bacteria;p__Bacillota_A;c__Clostridia;o__Oscillospirales;f__Ruminococcaceae;g__Ruminococcus;s__
JL2.bin.134	54	2556748	47347.2	75414	28774	165959	3073	48.09	91.32	4.05	d__Bacteria;p__Bacteroidota;c__Bacteroidia;o__Bacteroidales;f__UBA932;g__Cryptobacteroides;s__
ERR3525310.bin.133	218	2556739	11728.2	18115	5225	75283	2008	53.8	87.35	2.12	d__Bacteria;p__Bacteroidota;c__Bacteroidia;o__Bacteroidales;f__WCHB1-69;g__F23-D06;s__F23-D06 sp900319925
GX4.bin.455	193	2556444	13245.8	19087	6420	101744	2033	62.52	91.5	2.02	d__Bacteria;p__Actinomycetota;c__Coriobacteriia;o__Coriobacteriales;f__Atopobiaceae;g__UBA1367;s__
GX1.bin.99	68	2556095	37589.6	68177	21337	159262	2497	33.71	80	0.4	d__Bacteria;p__Spirochaetota;c__GWE2-31-10;o__GWE2-31-10;f__GWE2-31-10;g__RGIG8597;s__RGIG8597 sp017624275
AH3.bin.44	58	2555907	44067.4	74978	24352	250335	2005	58.61	97.18	1.88	d__Bacteria;p__Bacillota_A;c__Clostridia;o__Christensenellales;f__CAG-74;g__Limiplasma;s__Limiplasma sp017937655
SX3.bin.411	24	2555850	106494	206329	48169	709556	4372	56.04	97.31	0.54	d__Bacteria;p__Bacteroidota;c__Bacteroidia;o__Bacteroidales;f__P3;g__UBA1711;s__
SRR14556383.bin.23	130	2555705	19659.3	33141	8425	106400	2053	52.96	87.4	0.26	d__Bacteria;p__Bacteroidota;c__Bacteroidia;o__Bacteroidales;f__Bacteroidaceae;g__Prevotella;s__Prevotella sp900318625
SRR14556449.bin.36	277	2555698	9226.35	12200	4377	78266	2013	57.77	90.62	0.56	d__Bacteria;p__Actinomycetota;c__Coriobacteriia;o__Coriobacteriales;f__Eggerthellaceae;g__UBA9715;s__
SD3.bin.432	91	2555623	28083.8	38279	15749	89598	4280	53.19	86.8	0.02	d__Bacteria;p__Bacillota_A;c__Clostridia;o__Oscillospirales;f__CAG-272;g__CAG-448;s__
AH2.bin.144	77	2555190	33184.3	56247	16632	145045	2047	42.06	98.32	0.67	d__Bacteria;p__Bacillota_A;c__Clostridia;o__Oscillospirales;f__Ruminococcaceae;g__Ruminococcus;s__Ruminococcus sp017513795
SRR23387577.bin.28	78	2554312	32747.6	55076	15692	154006	2093	57.24	87.87	3.44	d__Bacteria;p__Bacteroidota;c__Bacteroidia;o__Bacteroidales;f__UBA932;g__Bact-11;s__Bact-11 sp002361615
SRR12529380.bin.297	109	2554293	23433.9	40693	11494	110770	2031	48.76	93.31	4.56	d__Bacteria;p__Bacteroidota;c__Bacteroidia;o__Bacteroidales;f__WCHB1-69;g__UBA1756;s__UBA1756 sp900321845
SRR12529033.bin.34	115	2554166	22210.1	36642	10476	110057	2013	40.37	85.48	0.2	d__Bacteria;p__Bacteroidota;c__Bacteroidia;o__Bacteroidales;f__Paludibacteraceae;g__UBA1181;s__UBA1181 sp017430235
SRR12529393.bin.26	143	2554115	17860.9	29170	8892	78753	2011	49.9	87.74	3.41	d__Bacteria;p__Bacteroidota;c__Bacteroidia;o__Bacteroidales;f__UBA932;g__Cryptobacteroides;s__Cryptobacteroides sp017415715
SRR12529302.bin.124	94	2553562	27165.5	38209	15442	164394	2092	59.21	85.1	0.86	d__Bacteria;p__Planctomycetota;c__Planctomycetia;o__Pirellulales;f__Thermoguttaceae;g__RUG695;s__RUG695 sp902796885
SX3.bin.344	130	2553507	19642.4	31617	8662	98321	2287	40.69	89.18	2.01	d__Bacteria;p__Bacillota_A;c__Clostridia;o__Lachnospirales;f__Lachnospiraceae;g__SIG300;s__
SRR17509606.bin.95	59	2553273	43275.8	73518	20939	159447	2421	55.71	96.51	0.95	d__Bacteria;p__Bacteroidota;c__Bacteroidia;o__Bacteroidales;f__UBA932;g__Cryptobacteroides;s__Cryptobacteroides sp900317925
SRR7755280.bin.41	486	2552994	5253.07	6092	2694	34702	2000	67.72	80.65	0.91	d__Bacteria;p__Verrucomicrobiota;c__Kiritimatiellia;o__LD1-PB3_B;f__Lenti-01;g__CACXEY01;s__CACXEY01 sp017527155
SRR14556553.bin.1	352	2552420	7251.19	9978	3255	32899	2000	39.37	82	2.74	d__Bacteria;p__Bacillota_A;c__Clostridia;o__UBA1212;f__UBA1255;g__Egerieisoma;s__Egerieisoma sp017622825
GX3.bin.680	30	2552029	85067.6	133884	54265	228444	3180	38.31	98.66	0.02	d__Bacteria;p__Bacillota_A;c__Clostridia;o__Lachnospirales;f__Lachnospiraceae;g__Wujia;s__Wujia sp017463225
SRR23387577.bin.68	306	2551987	8339.83	11443	3946	42996	2005	57.74	82.77	4.15	d__Bacteria;p__Bacteroidota;c__Bacteroidia;o__Bacteroidales;f__UBA932;g__Cryptobacteroides;s__Cryptobacteroides sp017438975
SRR14556612.bin.28	244	2551039	10455.1	15172	4641	55521	2038	49.86	82.39	3.3	d__Bacteria;p__Bacteroidota;c__Bacteroidia;o__Bacteroidales;f__UBA932;g__Cryptobacteroides;s__Cryptobacteroides sp017415715
SX3.bin.462	76	2550292	33556.5	81934	14988	283886	2097	35.85	92.69	2.22	d__Bacteria;p__Bacillota_A;c__Clostridia;o__Lachnospirales;f__Lachnospiraceae;g__RUG11237;s__
SRR12529269.bin.47	95	2550171	26843.9	50047	11715	137417	2283	47.55	88.94	0.45	d__Bacteria;p__Bacillota_A;c__Clostridia;o__Lachnospirales;f__Lachnospiraceae;g__UBA2868;s__UBA2868 sp017526745
SRR14556435.bin.65	110	2550088	23182.6	44902	11759	129999	2028	53.34	80.82	0.48	d__Bacteria;p__Bacteroidota;c__Bacteroidia;o__Bacteroidales;f__UBA932;g__Cryptobacteroides;s__Cryptobacteroides sp017477465
SRR12529377.bin.400	100	2549966	25499.7	37324	13426	112912	2406	48.28	99.51	0.63	d__Bacteria;p__Bacteroidota;c__Bacteroidia;o__Bacteroidales;f__Bacteroidaceae;g__Prevotella;s__Prevotella sp902783625
SRR12529381.bin.156	154	2549910	16557.9	25283	8273	67929	2028	52.15	80.38	1.1	d__Bacteria;p__Bacteroidota;c__Bacteroidia;o__Bacteroidales;f__Bacteroidaceae;g__Prevotella;s__Prevotella sp017445845
SRR12529396.bin.98	106	2549448	24051.4	40535	13762	179942	2107	51.07	99.53	1.94	d__Bacteria;p__Bacteroidota;c__Bacteroidia;o__Bacteroidales;f__WCHB1-69;g__F23-D06;s__F23-D06 sp017540505
SRR7755418.bin.36	16	2549395	159337	271950	73437	380252	4716	58.3	98.7	0.11	d__Bacteria;p__Bacteroidota;c__Bacteroidia;o__Bacteroidales;f__P3;g__UBA1711;s__UBA1711 sp902762805
SRR12529268.bin.114	67	2549291	38049.1	64693	20609	227300	2265	44.84	98.72	0.63	d__Bacteria;p__UBP6;c__UBA1177;o__UBA1177;f__UBA1177;g__UBA1177;s__UBA1177 sp902774115
SRR14556306.bin.47	29	2549274	87906	117936	60056	272737	3188	43.68	83.89	0.18	d__Bacteria;p__Bacillota_A;c__Clostridia;o__Lachnospirales;f__Lachnospiraceae;g__NK4A136;s__NK4A136 sp900102065
GX5.bin.47	134	2549093	19023.1	31066	10178	99223	2048	37.37	86.75	1.41	d__Bacteria;p__Bacillota_A;c__Clostridia;o__Lachnospirales;f__Lachnospiraceae;g__SFDP01;s__
SRR12529265.bin.449	230	2548906	11082.2	15013	4832	86531	2029	47.35	85.22	0.67	d__Bacteria;p__Spirochaetota;c__Spirochaetia;o__Treponematales;f__Treponemataceae;g__Treponema_D;s__Treponema_D sp017525605
SRR14556308.bin.13	265	2548631	9617.48	14621	4246	55441	2000	49	96.02	0.33	d__Bacteria;p__Bacteroidota;c__Bacteroidia;o__Bacteroidales;f__UBA932;g__Cryptobacteroides;s__Cryptobacteroides sp900316045
SRR7755275.bin.53	80	2548440	31855.5	57004	16242	133477	2001	48.77	89.43	0.3	d__Bacteria;p__Bacteroidota;c__Bacteroidia;o__Bacteroidales;f__Bacteroidaceae;g__UBA2918;s__UBA2918 sp902788865
SRR23387589.bin.45	27	2548235	94379.1	135371	48234	193009	15971	57.79	98.33	0.77	d__Bacteria;p__Bacteroidota;c__Bacteroidia;o__Bacteroidales;f__UBA932;g__Cryptobacteroides;s__
SRR10997657.bin.9	107	2548219	23815.1	37603	13145	84078	2009	47.03	92.39	0.93	d__Bacteria;p__Bacteroidota;c__Bacteroidia;o__Bacteroidales;f__Bacteroidaceae;g__HGM04593;s__
SD4.bin.52	84	2547815	30331.1	43836	15081	142574	2007	38.16	93.55	1.08	d__Bacteria;p__Bacteroidota;c__Bacteroidia;o__Bacteroidales;f__P3;g__HGM05376;s__HGM05376 sp017522255
[truncated: 5,532 more rows]
