# Supplementary material for: Bile acid pathways in Caprinae gut microbiota: adaptive shifts in microbial metabolism and community structure
Source: Front Microbiol. 2025 Sep 12;16:1648896. doi: 10.3389/fmicb.2025.1648896 (PMC12466152; doi:10.3389/fmicb.2025.1648896)
Supplement: Supplementary file 6 [file Table_4.xlsx]

## Sheet: Sheet1
Supplementary Table 4: Data on 8,290 genes in bile acid transformation pathways.
Genome	K00076	K01442	K07007	K15868	K15870	K15873	K22604	K22605	K22606	K23231
SX1.bin.605	0	0	0	0	0	0	1	0	0	0
SRR7755417.bin.52	0	0	0	0	0	0	0	0	0	0
SRR23387595.bin.80	0	0	0	0	0	0	0	0	0	0
SRR19168687.bin.40	0	1	0	0	0	0	0	0	0	0
SRR948123.bin.7	0	2	0	0	0	0	0	0	0	0
JL2.bin.723	0	1	0	0	0	0	0	0	0	0
SRR12529048.bin.135	0	1	0	0	0	0	0	0	0	0
SRR12529067.bin.214	0	1	0	0	0	0	0	0	0	0
SRR14556295.bin.23	0	1	0	0	0	0	0	0	0	0
SRR14556301.bin.49	0	1	0	0	0	0	0	0	0	0
SRR14556306.bin.35	0	1	0	0	0	0	0	0	0	0
SRR14556315.bin.73	0	1	0	0	0	0	0	0	0	0
SRR23603177.bin.2	0	1	0	0	0	0	0	0	0	0
AH1.bin.716	0	1	0	0	0	0	0	0	0	0
SRR12529038.bin.11	0	1	0	0	0	0	0	0	0	0
SRR12529043.bin.152	0	1	0	0	0	0	0	0	0	0
SRR12529072.bin.173	0	1	0	0	0	0	0	0	0	0
SRR12529302.bin.75	0	2	0	0	0	0	0	0	0	0
SRR12529315.bin.50	0	1	0	0	0	0	0	0	0	0
SD5.bin.675	0	0	0	0	0	0	0	0	0	0
SRR23387595.bin.47	0	0	0	0	0	0	0	0	0	0
SRR12529389.bin.204	0	0	0	0	0	0	0	0	0	0
SRR12529047.bin.32	0	0	0	0	0	0	0	0	0	0
SRR23387595.bin.15	0	0	0	0	0	0	0	0	0	0
SRR9995035.bin.18	0	0	0	0	0	0	0	0	0	0
SRR12529047.bin.79	0	0	0	0	0	0	0	0	0	0
SRR23387595.bin.31	0	0	0	0	0	0	0	0	0	0
SRR23387595.bin.70	0	0	0	0	0	0	0	0	0	0
SRR9995035.bin.8	0	0	0	0	0	0	1	0	1	0
SRR23387595.bin.110	2	0	0	0	0	0	0	0	0	0
SRR12529389.bin.26	2	1	0	0	0	0	0	0	0	0
SRR23387595.bin.29	1	0	0	0	0	0	0	0	0	0
SX4.bin.479	0	0	0	0	0	0	0	0	0	0
SRR948132.bin.29	0	1	0	0	0	0	0	0	0	0
SRR948136.bin.44	0	0	1	0	0	0	0	0	0	0
AH3.bin.770	0	1	1	0	0	0	0	0	0	0
AH5.bin.285	0	1	1	0	0	0	0	0	0	0
SX1.bin.13	0	1	1	0	0	0	0	0	0	0
SRR14556385.bin.16	0	1	1	0	0	0	0	0	0	0
SRR23387594.bin.32	0	1	1	0	0	0	0	0	0	0
SRR18765423.bin.7	0	0	0	0	0	1	0	0	0	0
SRR12529300.bin.40	0	1	1	0	0	0	0	0	0	0
SRR12529291.bin.120	0	1	1	0	0	0	0	0	0	0
SRR12529291.bin.74	0	1	0	0	0	0	0	0	0	0
SRR12529300.bin.20	0	1	0	0	0	0	0	0	0	0
SRR12529292.bin.31	0	1	0	0	0	0	0	0	0	0
ERR3525310.bin.44	0	1	0	0	0	0	0	0	0	0
GX2.bin.167	0	0	1	0	0	0	0	0	0	0
SRR7755277.bin.51	0	0	1	0	0	0	0	0	0	0
SRR7755430.bin.41	0	0	1	0	0	0	0	0	0	0
SRR23603169.bin.55	0	1	1	0	0	0	0	0	0	0
SRR12529035.bin.80	0	0	0	0	0	0	0	0	0	0
GX4.bin.455	0	2	1	0	0	0	0	0	0	0
GX4.bin.730	0	0	1	0	0	0	0	0	0	0
SX4.bin.95	0	0	0	0	0	0	0	0	0	0
SRR12529291.bin.49	0	0	0	0	0	0	0	1	0	0
AH4.bin.459	0	0	0	0	0	0	0	0	0	0
SRR948129.bin.22	0	1	1	0	0	0	0	1	0	0
SRR948137.bin.57	0	1	0	0	0	0	0	1	0	0
SRR948132.bin.55	0	1	1	0	0	0	0	0	0	0
SRR18765415.bin.16	0	1	0	0	0	0	0	0	0	0
SRR23387594.bin.62	0	1	0	0	0	0	0	0	0	0
SRR948124.bin.63	0	1	0	0	0	0	0	0	0	0
SRR12529301.bin.44	0	0	1	0	0	0	0	0	0	0
SRR23387602.bin.60	0	0	1	2	0	0	1	0	2	0
GX3.bin.227	0	1	0	0	0	0	0	0	1	0
GX4.bin.446	0	1	0	0	0	0	0	0	1	0
GX5.bin.39	0	1	1	0	0	0	0	0	1	0
SRR12529390.bin.52	0	1	0	0	0	0	0	0	1	0
AH5.bin.644	0	1	1	0	0	0	0	1	0	0
AH3.bin.358	0	1	0	0	0	0	0	0	0	0
AH5.bin.306	0	1	1	0	0	0	0	0	0	0
GX2.bin.745	0	0	1	0	0	0	0	0	0	0
GX4.bin.45	0	1	1	0	0	0	0	0	0	0
SD5.bin.351	0	0	1	0	0	0	0	0	1	0
SRR14556449.bin.36	0	1	1	0	0	0	0	0	0	0
SX4.bin.489	0	1	0	0	0	0	0	0	0	0
SRR12529296.bin.39	0	0	0	0	0	0	0	0	0	0
GX2.bin.228	0	0	0	0	0	0	0	0	0	0
SD3.bin.551	0	0	0	0	0	0	0	0	0	0
AH4.bin.553	0	1	1	0	0	0	0	0	0	0
JL5.bin.647	0	0	0	0	0	0	0	0	0	0
SX4.bin.46	0	1	1	0	0	0	0	0	0	0
SRR12529301.bin.182	0	0	0	0	0	0	0	0	0	0
GX3.bin.266	0	0	1	0	0	0	0	0	0	0
JL5.bin.180	0	1	1	0	0	0	0	0	0	0
SD3.bin.660	0	1	1	0	0	0	0	0	0	0
SRR10997655.bin.30	0	0	1	0	0	0	0	0	0	0
SRR10997656.bin.14	0	0	1	0	0	0	0	0	0	0
SRR10997656.bin.29	0	0	1	0	0	0	0	0	0	0
SRR10997663.bin.29	0	0	1	0	0	0	0	0	0	0
SRR14556438.bin.5	0	0	0	0	0	0	0	0	0	0
SRR14556449.bin.44	0	0	1	0	0	0	0	0	0	0
SRR19168683.bin.69	0	0	1	0	0	0	0	0	0	0
SRR12529379.bin.319	0	0	1	0	0	0	0	0	0	0
SRR12529380.bin.255	0	0	1	0	0	0	0	0	0	0
SRR19168683.bin.113	0	0	1	0	0	0	0	0	0	0
SRR10997662.bin.77	0	0	1	0	0	0	0	0	0	0
SRR14556393.bin.10	0	0	1	0	0	0	0	0	0	0
SRR10997664.bin.16	0	1	1	0	0	0	0	1	0	0
SD5.bin.483	0	1	1	0	0	0	0	0	2	0
SRR23387595.bin.48	1	0	1	0	0	0	0	0	2	0
SRR12529317.bin.5	0	0	1	0	0	0	0	0	0	0
JL4.bin.607	0	0	1	0	0	1	0	0	0	0
SRR18765420.bin.30	0	1	1	0	0	0	0	0	0	0
SRR19168689.bin.70	0	0	0	0	0	0	0	0	0	0
SX1.bin.329	0	0	1	0	0	0	0	0	0	0
JL3.bin.418	0	0	1	0	0	1	0	0	0	0
GX5.bin.648	0	0	1	0	0	0	0	0	0	0
JL5.bin.497	0	1	1	0	0	0	0	0	0	0
SRR14556410.bin.13	0	1	1	0	0	0	0	0	0	0
SRR14556421.bin.114	0	1	1	0	0	0	0	0	0	0
SRR18765415.bin.55	0	0	1	0	0	0	0	0	0	0
SRR18765416.bin.85	0	1	1	0	0	0	0	0	0	0
SRR7755078.bin.50	0	1	1	0	0	0	0	0	0	0
SRR14556537.bin.34	0	0	1	0	0	0	0	0	0	0
SRR18765416.bin.103	0	1	1	0	0	0	0	0	0	0
SD5.bin.521	0	0	0	0	0	1	0	0	1	0
GX1.bin.41	0	0	0	0	0	1	0	0	1	0
SD2.bin.439	0	1	0	0	0	0	0	0	0	0
SRR14556273.bin.21	0	0	0	0	0	0	0	0	0	0
SRR14556315.bin.45	0	1	0	0	0	0	0	0	0	0
SRR17509609.bin.11	0	1	0	0	0	0	0	0	0	0
SRR17509619.bin.43	0	1	0	0	0	0	0	0	0	0
SRR23387592.bin.48	0	1	0	0	0	0	0	0	0	0
SX2.bin.372	0	0	0	0	0	0	0	0	0	0
SRR12529265.bin.242	0	0	0	0	0	0	0	0	0	0
SRR12529296.bin.117	0	0	0	0	0	1	0	0	0	0
SRR12529303.bin.4	0	0	0	0	0	0	0	0	0	0
GX2.bin.394	0	0	0	0	0	0	0	0	0	0
SRR12529045.bin.157	0	0	0	0	0	0	0	0	0	0
SRR12529038.bin.115	0	0	0	0	0	0	0	0	0	0
SRR12529043.bin.101	0	0	0	0	0	0	0	0	0	0
SRR12529045.bin.85	0	0	0	0	0	0	0	0	0	0
SRR12529052.bin.74	0	0	0	0	0	0	0	0	0	0
SRR12529041.bin.103	0	0	0	0	0	0	0	0	0	0
SRR12529045.bin.101	0	0	0	0	0	0	0	0	0	0
SRR12529052.bin.130	0	0	0	0	1	0	0	0	0	0
SRR12529288.bin.55	0	0	0	0	0	1	0	0	1	0
SRR12529299.bin.41	0	0	0	0	0	0	0	0	0	0
SRR12529299.bin.34	0	0	0	0	0	0	0	0	0	0
SRR12529300.bin.106	0	0	0	0	0	0	0	0	0	0
SRR14556273.bin.18	0	0	0	0	0	0	0	0	0	0
SRR12529302.bin.57	0	0	0	0	0	0	0	0	0	0
SRR12529300.bin.75	0	0	0	0	0	0	0	0	0	0
SRR18765416.bin.86	0	1	0	0	0	0	0	0	0	0
GX2.bin.295	0	0	0	0	0	3	0	0	0	0
SRR12529041.bin.84	0	0	0	0	0	1	0	0	0	0
SRR23387580.bin.10	0	0	0	0	0	1	0	0	0	0
SRR948137.bin.51	0	1	0	0	0	0	0	0	0	0
SRR23387602.bin.54	0	1	0	0	1	1	0	0	1	0
SRR14556658.bin.12	0	0	0	0	0	0	0	0	0	0
SRR23387574.bin.20	0	1	0	0	0	0	0	0	1	0
SD5.bin.541	0	1	0	0	0	1	0	0	1	0
SRR14556453.bin.34	0	1	0	0	0	1	0	0	0	0
JL2.bin.249	0	1	0	0	0	1	0	0	0	0
SRR12529058.bin.103	0	1	0	0	0	1	0	1	0	0
AH5.bin.254	0	1	0	0	0	1	0	0	1	0
GX3.bin.321	0	1	0	0	0	1	0	0	0	0
SX4.bin.172	0	0	0	0	0	1	0	0	1	0
GX5.bin.645	0	1	0	0	0	1	0	0	0	0
SRR12529390.bin.83	0	1	0	0	0	1	0	1	0	0
SRR12529039.bin.128	0	0	0	0	0	0	0	0	0	0
SRR12529299.bin.40	0	0	0	0	0	0	0	0	0	0
SRR12529052.bin.69	0	0	1	0	0	0	0	0	0	0
SRR12529044.bin.112	0	0	1	0	0	0	0	0	0	0
SRR12529053.bin.206	0	0	0	0	0	0	0	0	1	0
SRR12529285.bin.16	0	0	0	0	0	0	0	0	0	0
SRR12529283.bin.2	0	0	1	0	0	0	0	0	0	0
SRR12529284.bin.90	0	0	1	0	0	0	0	0	0	0
GX2.bin.195	0	1	0	0	0	0	0	0	0	0
GX5.bin.475	0	1	0	0	0	0	0	1	0	0
SRR14556387.bin.37	0	0	1	0	0	0	0	0	0	0
SRR23387576.bin.205	0	0	0	0	0	0	0	0	0	0
SRR23387577.bin.33	0	0	1	0	0	0	0	0	0	0
SRR23387578.bin.9	0	0	0	0	0	0	0	0	0	0
SRR23387588.bin.149	0	0	0	0	0	0	0	0	0	0
SRR23387593.bin.51	0	0	0	0	0	0	0	0	0	0
SRR14556305.bin.24	0	0	0	0	0	0	0	0	1	0
SRR12529379.bin.479	0	0	0	0	0	0	0	0	0	0
SRR12529052.bin.72	0	0	0	0	0	0	0	0	0	0
SRR12529380.bin.317	0	0	1	0	0	0	0	0	0	0
SRR12529050.bin.40	0	0	0	0	0	0	0	0	0	0
SRR12529377.bin.426	0	0	0	0	0	0	0	0	0	0
SRR12529034.bin.22	0	0	1	0	0	0	0	0	0	0
SRR12529033.bin.134	0	0	1	0	0	0	0	0	0	0
SRR12529303.bin.21	0	0	0	0	0	0	0	0	0	0
SRR12529288.bin.65	0	0	0	0	0	0	0	0	0	0
SRR7755414.bin.41	0	0	0	0	0	0	0	0	0	0
SRR12529050.bin.71	0	0	1	0	0	0	0	0	0	0
JL4.bin.236	0	2	1	0	0	0	0	0	0	0
SRR18765415.bin.37	0	0	0	0	0	0	0	0	0	0
SRR12529265.bin.226	0	0	0	0	0	0	0	0	0	0
SRR12529319.bin.91	0	0	0	0	0	0	0	0	0	0
SRR12529050.bin.163	0	1	1	0	0	0	0	0	0	0
SRR12529291.bin.71	0	0	1	0	0	0	0	0	0	0
SRR12529296.bin.83	0	1	1	0	0	0	0	0	0	0
SRR12529299.bin.31	0	1	1	0	0	0	0	0	0	0
SRR12529319.bin.81	0	0	1	0	0	0	0	0	0	0
SRR14556537.bin.35	0	1	0	0	0	0	0	0	0	0
SRR23387594.bin.23	0	1	0	0	0	0	0	0	0	0
SRR12529319.bin.60	0	0	0	0	0	0	0	0	0	0
SRR23387594.bin.19	0	0	0	0	0	0	0	0	1	0
SRR23387590.bin.73	0	0	0	0	0	0	0	0	0	0
SRR12529061.bin.99	0	0	0	0	0	0	0	0	0	0
SRR23387574.bin.4	0	0	0	0	0	0	0	0	0	0
SRR12529317.bin.7	0	0	0	0	0	0	0	0	0	0
AH4.bin.497	0	1	0	0	0	0	0	0	0	0
GX2.bin.294	0	1	0	0	0	0	0	0	0	0
SRR23387594.bin.67	0	1	0	0	0	0	0	0	0	0
SX4.bin.528	0	1	0	0	0	0	0	0	0	0
GX4.bin.534	0	0	1	0	0	0	0	0	0	0
AH5.bin.654	0	0	1	0	0	0	0	0	0	0
SRR14556544.bin.37	0	0	1	0	0	0	0	0	0	0
SD4.bin.306	0	0	1	0	0	0	0	0	0	0
SRR14556478.bin.17	0	0	1	0	0	0	0	0	0	0
SRR14556558.bin.21	0	0	1	0	0	0	0	0	0	0
JL3.bin.46	0	0	1	0	0	0	0	0	0	0
SRR14556553.bin.10	0	0	1	0	0	0	0	0	0	0
SRR14556488.bin.6	0	0	1	0	0	0	0	0	0	0
SRR14556527.bin.3	0	0	1	0	0	0	0	0	0	0
SRR7755274.bin.72	0	0	1	0	0	0	0	0	0	0
SRR12529057.bin.146	0	0	1	0	0	0	0	0	0	0
SRR12529310.bin.45	0	0	1	0	0	0	0	0	0	0
SRR12529063.bin.256	0	0	1	0	0	0	0	0	0	0
SRR14556534.bin.10	0	0	1	0	0	0	0	0	0	0
SRR12529065.bin.213	0	0	1	0	0	0	0	0	0	0
SRR14556524.bin.28	0	1	1	0	0	0	0	0	0	0
SRR14556618.bin.6	0	0	1	0	0	0	0	0	0	0
SRR14556580.bin.12	0	0	1	0	0	0	0	0	0	0
SRR14556451.bin.31	0	0	0	0	0	0	0	0	0	0
SRR14556496.bin.51	0	0	1	0	0	0	0	0	0	0
SRR14556447.bin.3	0	2	0	0	0	0	0	0	0	0
SRR14556459.bin.40	0	2	0	0	0	0	0	0	0	0
SD4.bin.315	0	2	0	0	0	0	0	0	0	0
SX1.bin.564	0	2	0	0	0	0	0	0	0	0
SX5.bin.84	0	1	0	0	0	0	0	0	0	0
SRR12529387.bin.168	0	0	0	0	0	0	0	0	0	0
SRR14556312.bin.10	0	0	0	0	0	0	0	0	0	0
SRR12529378.bin.361	0	0	0	0	0	0	0	0	0	0
SRR18765418.bin.5	0	0	0	0	0	0	0	0	0	0
AH2.bin.302	0	0	0	0	0	0	0	0	0	0
AH2.bin.224	0	0	0	0	0	0	0	0	0	0
SRR14556308.bin.59	0	0	0	0	0	0	0	0	0	0
SRR14556327.bin.24	0	0	0	0	0	0	0	0	0	0
SRR12529379.bin.458	0	0	0	0	0	0	0	0	0	0
SRR12529396.bin.21	0	0	0	0	0	0	0	0	0	0
SRR23387575.bin.29	0	0	0	0	0	0	0	0	0	0
JL4.bin.630	0	1	0	0	0	0	0	0	0	0
SD1.bin.351	0	1	0	0	0	0	0	0	0	0
SD4.bin.781	0	1	0	0	0	0	0	0	0	0
JL2.bin.306	0	0	1	0	0	0	0	1	0	0
GX4.bin.616	0	0	0	0	0	0	0	1	0	0
SRR12529055.bin.42	0	0	0	0	0	0	0	0	0	0
AH5.bin.683	0	0	0	0	0	0	0	1	0	0
SRR19168697.bin.18	0	0	1	0	0	0	0	0	0	0
SRR12529268.bin.234	0	0	1	0	0	0	0	0	0	0
SRR17509616.bin.13	0	0	1	0	0	0	0	0	0	0
AH3.bin.186	0	0	0	0	0	0	0	0	0	0
SRR12529053.bin.67	0	0	1	0	0	0	0	0	0	0
SRR12529303.bin.24	0	0	1	0	0	0	0	0	0	0
SRR18765416.bin.76	0	0	1	0	0	0	0	0	0	0
SRR14556372.bin.6	0	0	0	0	0	0	0	0	0	0
SRR23387576.bin.188	0	0	0	0	0	0	0	0	0	0
SRR12529394.bin.1	0	0	0	0	0	0	0	0	0	0
SRR23387589.bin.352	0	0	1	0	0	0	0	0	0	0
SRR14556539.bin.5	0	0	0	0	0	0	0	0	0	0
SRR23387587.bin.102	0	0	0	0	0	0	0	0	0	0
SRR7755428.bin.28	0	0	0	0	0	0	0	0	0	0
JL1.bin.119	0	0	0	0	0	0	0	0	0	0
SD3.bin.591	0	0	0	0	0	0	0	1	0	0
SX3.bin.295	0	0	0	0	0	0	0	0	0	0
SD5.bin.184	0	0	1	0	0	0	0	0	0	0
JL5.bin.152	0	0	1	0	0	0	0	0	0	0
SRR12529064.bin.38	0	0	1	0	0	0	0	0	0	0
SRR10997657.bin.24	0	0	1	0	0	0	0	0	0	0
SRR14556542.bin.44	0	0	1	0	0	0	0	1	0	0
SD5.bin.687	0	0	0	0	0	0	0	0	0	0
GX2.bin.538	0	0	0	0	0	0	0	0	0	0
SRR12529057.bin.162	0	0	0	0	0	0	0	0	0	0
SRR12529390.bin.59	0	0	0	0	0	0	0	0	0	0
SRR12529061.bin.11	0	0	0	0	0	0	0	0	0	0
SRR12529045.bin.128	0	0	0	0	0	0	0	0	0	0
SRR12529050.bin.38	0	0	0	0	0	0	0	0	0	0
SD2.bin.845	0	0	1	0	0	0	0	1	0	0
AH4.bin.609	0	0	0	0	0	0	0	0	0	0
JL2.bin.438	0	0	0	0	0	0	0	1	0	0
JL4.bin.304	0	0	0	0	0	0	0	1	0	0
SRR12529390.bin.26	0	0	1	0	0	0	0	0	0	0
AH3.bin.316	0	0	1	0	0	0	0	1	0	0
JL4.bin.538	0	0	1	0	0	0	0	1	0	0
SX3.bin.293	0	0	0	0	0	0	0	1	0	0
SRR19168686.bin.32	0	0	1	0	0	0	0	0	0	0
SRR12529269.bin.157	0	0	1	0	0	0	0	0	0	0
AH5.bin.530	0	0	1	0	0	0	0	1	0	0
SRR12529289.bin.44	0	0	0	0	0	0	0	0	0	0
AH5.bin.144	0	0	1	0	0	0	0	0	0	0
SD2.bin.5	0	0	1	0	0	0	0	0	0	0
SRR12529391.bin.101	0	0	0	0	0	0	0	1	0	0
SRR12529285.bin.2	0	0	0	0	0	0	0	0	0	0
SRR23387590.bin.24	0	0	0	0	0	0	0	0	0	0
AH3.bin.679	0	0	0	0	0	0	0	0	0	0
AH5.bin.138	0	0	0	0	0	0	0	0	0	0
JL2.bin.275	0	0	0	0	0	0	0	0	0	0
SRR23387593.bin.182	0	0	0	0	0	0	0	0	0	0
SRR18765414.bin.31	0	0	1	0	0	0	0	0	0	0
SRR19168685.bin.29	0	0	1	0	0	0	0	0	0	0
SRR23387588.bin.17	0	0	1	0	0	0	0	0	0	0
SRR23603181.bin.4	0	0	1	0	0	0	0	0	0	0
SRR12529034.bin.52	0	0	1	0	0	0	0	0	0	0
SRR12529299.bin.73	0	0	1	0	0	0	0	0	0	0
AH4.bin.499	0	0	1	0	0	0	0	0	0	0
SRR12529272.bin.136	0	0	1	0	0	0	0	0	0	0
SRR12529070.bin.100	0	0	0	0	0	0	0	0	0	0
AH1.bin.342	0	0	0	0	0	0	0	1	0	0
SD5.bin.177	0	0	0	0	0	0	0	1	0	0
SRR7755276.bin.75	0	0	0	0	0	0	0	0	0	0
SRR7755419.bin.6	0	0	0	0	0	0	0	0	0	0
SRR12529269.bin.105	0	0	0	0	0	0	0	0	0	0
SRR14556421.bin.87	0	0	0	0	0	0	0	0	0	0
SRR12529060.bin.55	0	0	1	0	0	0	0	1	0	0
SRR23387578.bin.105	0	0	1	0	0	0	0	0	0	0
AH4.bin.486	0	0	1	0	0	0	0	0	0	0
SRR14556437.bin.34	0	0	0	0	0	0	0	0	0	0
SRR23387577.bin.114	0	0	0	0	0	0	0	0	0	0
JL1.bin.413	0	0	0	0	0	0	0	0	0	0
JL1.bin.741	0	0	0	0	0	0	0	0	0	0
SD5.bin.349	0	0	0	0	0	0	0	0	0	0
SRR14556538.bin.16	0	0	0	0	0	0	0	1	0	0
SRR948136.bin.7	0	0	0	0	0	0	0	0	0	0
JL5.bin.272	0	0	1	0	0	0	0	0	0	0
JL5.bin.274	0	0	1	0	0	0	0	0	0	0
SRR12529381.bin.211	0	0	1	0	0	0	0	0	0	0
SRR23387576.bin.7	0	0	1	0	0	0	0	0	0	0
SRR12529037.bin.192	0	0	1	0	0	0	0	0	0	0
SRR12529268.bin.60	0	0	0	0	0	0	0	0	0	0
SRR18765414.bin.23	0	0	1	0	0	0	0	0	0	0
SRR12529043.bin.45	0	0	1	0	0	0	0	0	0	0
SRR23387574.bin.38	0	0	0	0	0	0	0	0	0	0
SRR17509618.bin.45	0	0	1	0	0	0	0	0	0	0
SRR14556551.bin.1	0	0	0	0	0	0	0	0	0	0
SRR12529054.bin.56	0	0	1	0	0	0	0	1	0	0
SRR12529268.bin.309	0	0	1	0	0	0	0	0	0	0
SRR12529380.bin.253	0	0	1	0	0	0	0	0	0	0
SRR23387580.bin.148	0	0	0	0	0	0	0	0	0	0
SD1.bin.347	0	0	0	0	0	0	0	0	0	0
SRR12529058.bin.60	0	0	0	0	0	0	0	0	0	0
AH5.bin.593	0	0	1	0	0	0	0	0	0	0
AH3.bin.89	0	0	1	0	0	0	0	0	0	0
AH5.bin.298	0	0	0	0	0	0	0	0	0	0
AH5.bin.406	0	0	1	0	0	0	0	0	0	0
SD1.bin.537	0	0	1	0	0	0	0	0	0	0
SRR12529058.bin.217	0	0	0	0	0	0	0	0	0	0
SRR948124.bin.15	0	1	0	0	0	0	0	0	0	0
SRR17509605.bin.2	0	0	0	0	0	0	0	0	0	0
SRR18765416.bin.14	0	0	1	0	0	0	0	0	0	0
AH5.bin.94	0	0	0	0	0	0	0	0	0	0
JL2.bin.440	0	0	0	0	0	0	0	0	0	0
SRR14556327.bin.64	0	0	0	0	0	0	0	0	0	0
JL3.bin.371	0	1	0	0	0	0	0	1	0	0
JL4.bin.53	0	0	0	0	0	0	0	0	0	0
SX1.bin.586	0	2	1	0	0	0	0	0	0	0
SRR14556481.bin.15	0	1	0	0	0	0	0	0	0	0
SD5.bin.448	0	0	1	0	0	0	0	0	0	0
SRR14556328.bin.7	0	0	1	0	0	0	0	0	0	0
SRR14556438.bin.41	0	0	1	0	0	0	0	0	0	0
SRR17509604.bin.11	0	0	0	0	0	0	0	0	0	0
SRR17509619.bin.57	0	0	0	0	0	0	0	0	0	0
SRR18765414.bin.6	0	0	0	0	0	0	0	0	0	0
SRR23387577.bin.74	0	0	1	0	0	0	0	0	0	0
SRR12529383.bin.140	0	0	1	0	0	0	0	0	0	0
SRR12529381.bin.108	0	0	1	0	0	0	0	0	0	0
SRR17509606.bin.8	0	0	1	0	0	0	0	0	0	0
SRR17509609.bin.92	0	0	1	0	0	0	0	0	0	0
SRR17509615.bin.74	0	0	1	0	0	0	0	0	0	0
SRR17509618.bin.95	0	0	1	0	0	0	0	0	0	0
SRR7755078.bin.59	0	0	1	0	0	0	0	0	0	0
SRR17509606.bin.6	0	0	1	0	0	0	0	0	0	0
SRR14556422.bin.19	0	0	1	0	0	0	0	0	0	0
SRR18765418.bin.76	0	0	1	0	0	0	0	0	0	0
SRR14556327.bin.30	0	0	0	0	0	0	0	0	0	0
SRR12529383.bin.123	0	0	1	0	0	0	0	1	0	0
SRR14556392.bin.78	0	1	1	0	0	0	0	0	0	0
SRR12529072.bin.56	0	0	1	0	0	0	0	0	0	0
SRR12529379.bin.85	0	0	1	0	0	0	0	0	0	0
SRR14556421.bin.88	0	0	1	0	0	0	0	0	0	0
SRR23387578.bin.168	0	0	1	0	0	0	0	0	0	0
SRR7755276.bin.85	0	0	1	0	0	0	0	0	0	0
SRR12529376.bin.64	0	0	1	0	0	0	0	0	0	0
SRR23387587.bin.130	0	0	1	0	0	0	0	0	0	0
GX2.bin.139	0	0	0	0	0	0	0	0	0	0
SRR18765414.bin.25	0	0	0	0	0	0	0	0	0	0
SRR7755274.bin.62	0	0	1	0	0	0	0	0	0	0
SRR948122.bin.51	0	0	0	0	0	0	0	0	0	0
SRR18765424.bin.14	0	0	0	0	0	0	0	0	0	0
JL4.bin.758	0	0	0	0	0	0	0	0	0	0
SRR12529396.bin.188	0	0	0	0	0	0	0	0	0	0
SRR14556354.bin.63	0	0	1	0	0	0	0	0	0	0
SRR19168689.bin.67	0	0	1	0	0	0	0	0	0	0
SRR23387578.bin.80	0	0	1	0	0	0	0	0	0	0
SRR23387588.bin.230	0	0	1	0	0	0	0	0	0	0
SRR948090.bin.40	0	0	0	0	0	0	0	0	0	0
SRR14556387.bin.4	0	0	1	0	0	0	0	0	0	0
SRR14556405.bin.27	0	0	1	0	0	0	0	0	0	0
SRR18765417.bin.12	0	0	1	0	0	0	0	0	0	0
SRR14556427.bin.25	0	0	1	0	0	0	0	0	0	0
SRR23387578.bin.70	0	0	1	0	0	0	0	0	0	0
SRR14556367.bin.69	0	0	1	0	0	0	0	0	0	0
SRR14556384.bin.68	0	0	1	0	0	0	0	0	0	0
SRR17509619.bin.56	0	0	1	0	0	0	0	0	0	0
SRR14556382.bin.65	0	0	1	0	0	0	0	0	0	0
SD3.bin.556	0	0	0	0	0	0	0	0	0	0
SD3.bin.294	0	0	1	0	0	0	0	0	0	0
SD4.bin.55	0	0	1	0	0	0	0	0	0	0
JL2.bin.228	0	0	1	0	0	0	0	0	0	0
SRR14556462.bin.61	0	0	1	0	0	0	0	0	0	0
SRR14556633.bin.7	0	1	2	0	0	0	0	0	0	0
SRR9995035.bin.13	0	0	1	0	0	0	0	0	1	0
AH1.bin.755	0	0	1	0	0	0	0	0	0	0
SRR10997663.bin.18	0	0	2	0	0	0	0	0	0	0
SRR14556543.bin.33	0	0	1	0	0	0	0	0	0	0
AH4.bin.268	0	0	1	0	0	0	0	0	0	0
SD1.bin.353	0	0	1	0	0	0	0	0	0	0
AH4.bin.109	0	0	0	0	0	0	0	0	0	0
AH3.bin.361	0	0	1	0	0	0	0	1	0	0
JL2.bin.259	0	0	2	0	0	0	0	0	0	0
SD3.bin.307	0	0	1	0	0	0	0	0	0	0
SD3.bin.497	0	0	1	0	0	0	0	0	0	0
SD3.bin.515	0	0	1	0	0	0	0	0	0	0
SD4.bin.253	0	0	2	0	0	0	0	0	0	0
SRR10997657.bin.13	0	0	1	0	0	0	0	0	0	0
SRR14556414.bin.18	0	0	0	0	0	0	0	0	0	0
SRR14556447.bin.5	0	0	1	0	0	0	0	0	0	0
SRR14556473.bin.9	0	0	1	0	0	0	0	0	0	0
SRR14556482.bin.25	0	0	1	0	0	0	0	0	0	0
SX2.bin.330	1	0	2	0	0	0	0	0	0	0
SRR10997663.bin.100	0	0	1	0	0	0	0	0	0	0
SRR10997664.bin.11	0	0	1	0	0	0	0	0	0	0
SRR12529064.bin.140	0	0	1	0	0	0	0	0	0	0
SRR12529313.bin.44	0	0	1	0	0	0	0	1	0	0
SRR12529280.bin.94	0	0	2	0	0	0	0	0	0	0
SRR12529280.bin.205	0	0	1	0	0	0	0	0	0	0
AH2.bin.89	0	0	2	0	0	0	0	0	0	0
SD2.bin.670	0	0	2	0	0	0	0	0	0	0
JL1.bin.264	0	0	2	0	0	0	0	0	0	0
SRR12529379.bin.387	0	0	2	0	0	0	0	0	0	0
AH1.bin.233	0	1	1	0	0	0	0	0	0	0
AH2.bin.219	0	0	1	0	0	0	0	0	0	0
AH2.bin.427	0	0	1	0	0	0	0	0	0	0
AH3.bin.263	0	0	1	0	0	0	0	0	0	0
AH4.bin.108	0	0	2	0	0	0	0	0	0	0
AH4.bin.278	0	1	1	0	0	0	0	0	0	0
AH4.bin.567	0	0	1	0	0	0	0	0	1	0
AH4.bin.700	0	1	2	0	0	0	0	0	0	0
GX1.bin.296	0	0	2	0	0	0	0	0	0	0
GX3.bin.410	0	0	1	0	0	0	0	0	0	0
GX3.bin.437	0	0	1	0	0	0	0	0	0	0
GX3.bin.457	0	0	1	0	0	0	0	0	0	0
GX5.bin.185	0	0	1	0	0	0	0	0	0	0
GX5.bin.264	0	0	1	0	0	0	0	0	0	0
JL1.bin.297	0	0	1	0	0	0	0	0	0	0
JL1.bin.592	0	0	1	0	0	0	0	0	0	0
JL1.bin.634	0	0	1	0	0	0	0	0	0	0
JL2.bin.78	0	0	1	0	0	0	0	0	0	0
JL3.bin.301	0	0	2	0	0	0	0	0	0	0
JL4.bin.698	0	0	2	0	0	0	0	0	0	0
JL5.bin.112	0	0	2	0	0	0	0	0	0	0
JL5.bin.174	0	0	1	0	0	0	0	0	0	0
JL5.bin.426	0	0	1	0	0	0	0	0	0	0
SD3.bin.334	0	0	1	0	0	0	0	0	0	0
SD3.bin.570	0	0	0	0	0	0	0	1	0	0
SD3.bin.635	0	0	1	0	0	0	0	2	0	0
SD4.bin.614	0	0	1	0	0	0	0	0	0	0
SRR10997656.bin.53	0	0	2	0	0	0	0	1	0	0
SRR14556439.bin.34	0	0	1	0	0	0	0	0	0	0
SRR14556441.bin.53	0	0	1	0	0	0	0	0	0	0
SRR14556471.bin.60	0	0	1	0	0	0	0	0	0	0
SRR14556496.bin.1	0	0	1	0	0	0	0	0	0	0
SRR14556552.bin.23	0	0	0	0	0	0	0	0	0	0
SX1.bin.10	0	0	1	0	0	0	0	0	0	0
SX1.bin.254	0	0	1	0	0	0	0	0	0	0
SX1.bin.76	0	1	2	0	0	0	0	0	0	0
SX2.bin.86	0	0	1	0	0	0	0	0	0	0
SX4.bin.233	0	0	1	0	0	0	0	0	0	0
SX4.bin.87	0	0	1	0	0	0	0	0	0	0
SRR12529064.bin.77	0	0	1	0	0	0	0	1	0	0
SRR10997664.bin.45	0	0	1	0	0	0	0	0	0	0
AH3.bin.866	0	0	1	0	0	0	0	0	0	0
AH2.bin.233	0	0	1	0	0	0	0	0	0	0
SD1.bin.179	0	0	0	0	0	0	0	0	0	0
SRR14556439.bin.55	0	0	1	0	0	0	0	0	0	0
SRR12529056.bin.65	0	0	1	0	0	0	0	0	0	0
SD3.bin.313	0	0	1	0	0	0	0	0	0	0
SRR10997656.bin.18	0	0	1	0	0	0	0	0	0	0
AH2.bin.266	0	0	1	0	0	0	0	0	0	0
JL5.bin.164	0	0	1	0	0	0	0	0	0	0
SRR12529280.bin.103	0	0	1	0	0	0	0	0	0	0
SRR12529280.bin.155	0	0	1	0	0	0	0	0	0	0
JL3.bin.306	0	0	1	0	0	0	0	0	0	0
JL4.bin.368	0	0	1	0	0	0	0	0	0	0
JL5.bin.726	0	0	1	0	0	0	0	0	0	0
AH1.bin.655	0	0	1	0	0	0	0	0	0	0
AH4.bin.428	0	0	1	0	0	0	0	0	0	0
JL1.bin.92	0	0	1	0	0	0	0	0	0	0
AH4.bin.628	0	0	1	0	0	0	0	0	0	0
SRR14556468.bin.20	0	0	2	0	0	0	0	0	0	0
SX1.bin.154	0	0	1	0	0	0	0	0	0	0
JL2.bin.139	0	0	2	0	0	0	0	0	0	0
AH2.bin.485	0	0	1	0	0	0	0	0	0	0
AH3.bin.305	0	0	2	0	0	0	0	0	0	0
AH3.bin.816	0	0	2	0	0	0	0	0	0	0
AH4.bin.164	0	0	1	0	0	0	0	0	0	0
AH4.bin.190	0	0	2	0	0	0	0	0	0	0
AH4.bin.569	0	0	1	0	0	0	0	0	0	0
GX1.bin.201	0	0	2	0	0	0	0	0	0	0
JL1.bin.32	0	0	2	0	0	0	0	0	0	0
JL1.bin.543	0	0	2	0	0	0	0	0	0	0
JL2.bin.21	0	0	0	0	0	0	0	0	0	0
SD1.bin.472	0	0	2	0	0	0	0	0	0	0
SD3.bin.695	0	0	0	0	0	0	0	0	0	0
SRR10997657.bin.27	0	0	1	0	0	0	0	0	0	0
SRR10997661.bin.83	0	0	1	0	0	0	0	0	0	0
SRR12529379.bin.412	0	0	1	0	0	0	0	0	0	0
SRR14556258.bin.8	0	0	2	0	0	0	0	0	0	0
SRR14556419.bin.57	0	0	1	0	0	0	0	0	0	0
SRR14556441.bin.11	0	0	1	0	0	0	0	0	0	0
SRR14556450.bin.36	0	0	2	0	0	0	0	0	0	0
SRR14556454.bin.37	0	0	2	0	0	0	0	0	1	0
SRR14556455.bin.16	0	0	0	0	0	0	0	0	0	0
SRR14556455.bin.43	0	0	2	0	0	0	0	0	0	0
SRR14556611.bin.12	0	0	0	0	0	0	0	0	0	0
GX5.bin.215	0	0	2	0	0	0	0	0	0	0
SRR14556443.bin.76	0	0	2	0	0	0	0	0	0	0
SRR12529060.bin.30	0	0	1	0	0	0	0	0	0	0
SRR12529057.bin.85	0	0	0	0	0	0	0	0	0	0
SRR12529059.bin.106	0	0	1	0	0	0	0	0	0	0
SRR12529379.bin.93	0	0	1	0	0	0	0	0	0	0
GX4.bin.636	0	0	2	0	0	0	0	0	1	0
SD3.bin.769	0	0	1	0	0	0	0	0	0	0
SRR12529277.bin.139	0	0	0	0	0	0	0	0	0	0
JL2.bin.260	0	0	2	0	0	0	0	0	0	0
SRR14556496.bin.66	0	0	1	0	0	0	0	0	0	0
SD3.bin.366	0	0	2	0	0	0	0	0	1	0
SRR10997662.bin.50	0	0	2	0	0	0	0	0	1	0
GX4.bin.466	0	0	1	0	0	0	0	0	0	0
SRR12529055.bin.18	0	0	1	0	0	0	0	0	0	0
SRR12529063.bin.91	0	0	1	0	0	0	0	0	0	0
SRR12529066.bin.147	0	0	1	0	0	0	0	0	0	0
SRR12529390.bin.39	0	0	1	0	0	0	0	0	0	0
SRR14556449.bin.42	0	0	1	0	0	0	0	0	0	0
SD3.bin.111	0	0	2	0	0	0	0	0	0	0
SRR12529059.bin.172	0	0	2	0	0	0	0	0	0	0
SRR14556477.bin.19	0	0	1	0	0	0	0	0	0	0
SRR14556436.bin.22	0	0	1	0	0	0	0	0	0	0
JL5.bin.278	0	0	2	0	0	0	0	0	0	0
AH2.bin.209	0	0	2	0	0	0	0	0	0	0
SRR17509606.bin.76	0	0	1	0	0	0	0	0	0	0
SRR14556379.bin.36	0	0	1	0	0	0	0	0	0	0
SRR14556419.bin.9	0	0	1	0	0	0	0	0	0	0
SRR12529382.bin.156	0	0	2	0	0	0	0	0	0	0
SRR12529384.bin.207	0	0	2	0	0	0	0	0	0	0
SRR12529379.bin.181	0	0	0	0	0	0	0	0	0	0
AH5.bin.375	0	1	0	0	0	0	0	0	0	0
JL2.bin.420	0	0	1	0	0	0	0	0	1	0
SD3.bin.419	0	0	0	0	0	0	0	0	0	0
SRR14556258.bin.15	0	0	0	0	0	0	0	0	0	0
SRR14556435.bin.20	0	0	0	0	0	0	0	0	0	0
SRR14556692.bin.13	0	0	0	0	0	0	0	0	0	0
AH4.bin.327	0	0	1	0	0	0	0	0	0	0
SRR12529044.bin.143	0	0	1	0	0	0	0	0	0	0
SRR12529032.bin.168	0	0	1	0	0	0	0	0	1	0
SRR12529033.bin.200	0	0	1	0	0	0	0	0	0	0
SD2.bin.855	0	0	1	0	0	0	0	0	0	0
SRR14556442.bin.40	0	0	1	0	0	0	0	0	0	0
SRR14556714.bin.23	0	0	1	0	0	0	0	0	0	0
SRR23603174.bin.35	0	0	1	0	0	0	0	0	0	0
SRR23603178.bin.39	0	0	1	0	0	0	0	0	0	0
SRR23603185.bin.30	0	0	1	0	0	0	0	0	0	0
SRR23387575.bin.146	0	0	0	0	0	0	0	0	0	0
SRR14556699.bin.26	0	0	0	0	0	0	0	0	0	0
SRR12529380.bin.472	0	0	0	0	0	0	0	0	0	0
SRR12529383.bin.47	0	0	0	0	0	0	0	0	0	0
SRR14556432.bin.35	0	0	0	0	0	0	0	0	0	0
SRR14556538.bin.35	0	1	0	0	0	0	0	0	0	0
SRR12529065.bin.203	0	0	1	0	0	0	0	0	0	0
SD2.bin.258	0	0	1	0	0	0	0	0	0	0
SRR12529391.bin.96	0	0	1	0	0	0	0	0	0	0
SX3.bin.56	0	0	1	0	0	0	0	0	0	0
SD5.bin.325	0	0	1	0	0	0	0	0	0	0
SRR12529390.bin.208	0	0	1	0	0	0	0	0	0	0
SRR12529290.bin.66	0	0	1	0	0	0	0	0	0	0
SRR14556371.bin.11	0	0	1	0	0	0	0	0	0	0
SRR19168689.bin.30	0	0	1	0	0	0	0	0	0	0
SRR12529378.bin.342	0	0	1	0	0	0	0	0	0	0
SRR7755276.bin.24	0	0	1	0	0	0	0	0	0	0
SRR7755428.bin.21	0	0	1	0	0	0	0	1	0	0
SRR7755417.bin.22	0	0	0	0	0	0	0	0	0	0
SRR12529390.bin.37	0	0	0	0	0	0	0	0	0	0
SRR14556387.bin.9	0	0	0	0	0	0	0	0	0	0
SRR12529302.bin.110	0	0	0	0	0	0	0	0	0	0
SRR12529380.bin.273	0	0	0	0	0	0	0	0	0	0
SRR12529384.bin.218	0	0	0	0	0	0	0	0	0	0
SRR12529047.bin.77	0	0	0	0	0	0	0	0	0	0
SRR12529031.bin.175	0	0	1	0	0	0	0	0	0	0
SRR12529288.bin.14	0	0	1	0	0	0	0	0	0	0
SRR12529267.bin.296	0	0	0	0	0	0	0	0	0	0
SRR12529032.bin.157	0	0	0	0	0	0	0	0	0	0
SRR12529047.bin.31	0	0	0	0	0	0	0	0	0	0
SRR12529268.bin.326	0	0	0	0	0	0	0	0	0	0
SRR12529265.bin.448	0	0	0	0	0	0	0	0	0	0
SRR12529301.bin.83	0	0	0	0	0	0	0	0	0	0
SRR12529284.bin.279	0	0	0	0	0	0	0	0	0	0
SRR23387576.bin.178	0	0	0	0	0	0	0	0	0	0
SRR7755429.bin.55	0	0	0	0	0	0	0	0	0	0
SRR14556683.bin.24	0	0	2	0	0	0	0	0	0	0
AH3.bin.152	0	0	2	0	0	0	0	0	0	0
GX5.bin.203	0	0	2	0	0	0	0	0	0	0
SRR12529057.bin.147	0	0	1	0	0	0	0	0	0	0
SRR14556524.bin.31	0	0	3	0	0	0	0	0	0	0
SX1.bin.280	0	0	2	0	0	0	0	0	0	0
SX5.bin.527	0	0	2	0	0	0	0	0	0	0
SRR14556449.bin.68	0	0	1	0	0	0	0	0	0	0
AH1.bin.607	0	0	2	0	0	0	0	0	0	0
AH5.bin.646	0	0	2	0	0	0	0	1	1	0
JL1.bin.184	0	0	2	0	0	0	0	1	1	0
JL2.bin.724	0	0	2	0	0	0	0	1	1	0
SRR12529059.bin.76	0	0	0	0	0	0	0	0	0	0
GX4.bin.39	0	0	2	0	0	0	0	0	0	0
SRR14556477.bin.25	0	0	2	0	0	0	0	0	0	0
JL5.bin.540	0	0	2	0	0	0	0	0	0	0
JL3.bin.34	0	1	1	0	0	0	0	0	0	0
SD3.bin.463	0	1	1	0	0	0	0	0	0	0
SX1.bin.134	0	0	1	0	0	0	0	0	0	0
SX1.bin.289	0	0	0	0	0	0	0	0	0	0
AH5.bin.428	0	0	1	0	0	0	0	0	0	0
JL2.bin.283	0	1	1	0	0	0	0	0	0	0
SD2.bin.107	0	1	0	0	0	0	0	0	0	0
SRR12529269.bin.273	0	0	1	0	0	0	0	0	0	0
AH1.bin.36	0	0	2	0	0	0	0	0	0	0
AH3.bin.366	0	1	1	0	0	0	0	1	0	0
AH3.bin.581	0	0	2	0	0	0	0	0	0	0
JL1.bin.479	0	1	2	0	0	0	0	0	0	0
JL2.bin.297	0	0	2	0	0	0	0	0	0	0
JL4.bin.182	0	0	2	0	0	0	0	0	0	0
JL5.bin.15	0	0	2	0	0	0	0	0	0	0
SD2.bin.252	0	0	2	0	0	0	0	0	0	0
SD1.bin.380	0	0	2	0	0	0	0	0	0	0
SRR12529276.bin.96	0	0	2	0	0	0	0	0	0	0
AH3.bin.44	0	1	2	0	0	0	0	0	0	0
AH1.bin.491	0	1	1	0	0	1	0	0	0	0
AH1.bin.765	0	1	1	0	0	0	0	0	1	0
AH3.bin.628	0	1	1	0	0	0	0	1	0	0
AH5.bin.76	0	1	1	0	0	0	0	1	0	0
SD1.bin.727	0	1	1	0	0	0	0	0	0	0
SD5.bin.676	0	1	1	0	0	0	0	0	0	0
SRR12529300.bin.92	0	0	2	0	0	0	0	0	0	0
JL1.bin.116	0	0	1	0	0	0	0	0	0	0
SRR12529283.bin.117	0	0	1	0	0	0	0	0	0	0
SRR12529274.bin.19	0	0	1	0	0	0	0	0	0	0
SRR12529385.bin.264	0	0	1	0	0	0	0	0	0	0
SRR12529268.bin.103	0	0	2	0	0	0	0	0	0	0
SRR12529300.bin.15	0	0	1	0	0	0	0	0	0	0
SRR12529283.bin.143	0	0	1	0	0	0	0	0	0	0
AH5.bin.430	1	0	2	0	0	0	0	0	0	0
SD1.bin.666	0	0	2	0	0	0	0	0	0	0
SRR14556367.bin.9	0	0	1	0	0	0	0	0	0	0
SRR12529048.bin.53	0	0	1	0	0	0	0	0	0	0
SRR12529282.bin.174	0	0	1	0	0	0	0	0	0	0
GX5.bin.217	0	1	1	0	0	0	0	0	0	0
SRR14556354.bin.41	0	0	1	0	0	0	0	0	0	0
SRR14556535.bin.6	0	1	1	0	0	0	0	0	0	0
SRR23387577.bin.66	0	0	1	0	0	0	0	0	0	0
SRR23387577.bin.97	0	0	1	0	0	0	0	0	0	0
SRR23387591.bin.4	0	0	1	0	0	0	0	0	0	0
SRR23387593.bin.62	0	0	2	0	0	0	0	0	0	0
SRR23603184.bin.24	0	0	1	0	0	0	0	0	0	0
SRR7755275.bin.18	0	0	1	0	0	0	0	0	0	0
SRR7755275.bin.31	0	0	1	0	0	0	0	0	0	0
SRR7755277.bin.81	0	0	1	0	0	0	0	0	0	0
SRR7755418.bin.4	0	0	1	0	0	0	0	0	0	0
SRR7755428.bin.12	0	0	1	0	0	0	0	0	0	0
SD2.bin.784	0	1	1	0	0	0	0	0	0	0
SRR12529394.bin.2	0	0	1	0	0	0	0	0	0	0
GX4.bin.498	0	1	1	0	0	0	0	0	0	0
SD2.bin.123	0	1	0	0	0	0	0	0	0	0
SRR12529063.bin.284	0	1	1	0	0	0	0	0	0	0
SRR9995032.bin.39	0	1	1	0	0	0	0	0	0	0
SRR12529387.bin.210	0	0	1	0	0	0	0	0	0	0
SRR12529284.bin.204	0	0	1	0	0	0	0	0	0	0
SD1.bin.4	0	1	1	0	0	0	0	0	0	0
SRR12529267.bin.29	0	0	1	0	0	0	0	0	0	0
SRR12529265.bin.70	0	0	1	0	0	0	0	0	0	0
SRR12529297.bin.132	0	0	1	0	0	0	0	0	0	0
SRR23387576.bin.118	0	0	2	0	0	0	0	0	0	0
SRR19168696.bin.23	0	0	0	0	0	0	0	0	0	0
SRR23387575.bin.199	0	0	0	0	0	0	0	0	0	0
SRR12529036.bin.48	0	0	2	0	0	0	0	0	0	0
SRR23387590.bin.164	0	0	1	0	0	0	0	0	0	0
SRR12529383.bin.58	0	0	0	0	0	0	0	0	0	0
SRR14556389.bin.51	0	0	0	0	0	0	0	0	0	0
SRR12529299.bin.79	0	0	1	0	0	0	0	0	0	0
SRR12529289.bin.12	0	0	1	0	0	0	0	0	0	0
SRR12529271.bin.96	0	0	1	0	0	0	0	0	0	0
SRR7755418.bin.6	0	0	0	0	0	0	0	0	0	0
SRR19168684.bin.25	0	0	1	0	0	0	0	0	0	0
SRR23387575.bin.248	0	0	1	0	0	0	0	0	0	0
SRR23387590.bin.99	0	0	1	0	0	0	0	0	0	0
SRR19168686.bin.30	0	0	2	0	0	0	0	0	0	0
SRR23387575.bin.27	0	0	2	0	0	0	0	0	0	0
AH1.bin.70	0	1	1	0	0	0	0	0	0	0
SD2.bin.442	0	1	1	0	0	0	0	0	0	0
SX1.bin.577	0	1	1	0	0	0	0	0	0	0
SRR12529272.bin.19	0	0	1	0	0	0	0	0	0	0
SRR12529376.bin.85	0	0	2	0	0	0	0	0	0	0
AH2.bin.612	0	0	2	0	0	0	0	0	0	0
JL5.bin.770	0	0	2	0	0	0	0	0	0	0
SD1.bin.288	0	1	2	0	0	0	0	0	1	0
SD1.bin.483	1	0	2	0	0	0	0	0	0	0
SRR12529063.bin.140	0	0	2	0	0	0	0	0	0	0
SRR12529279.bin.208	0	0	2	0	0	0	0	0	0	0
SRR7755277.bin.98	0	0	1	0	0	0	0	0	0	0
GX3.bin.702	0	0	1	0	0	0	0	1	0	0
SD1.bin.336	0	0	0	0	0	0	0	1	0	0
SRR12529280.bin.199	0	0	1	0	0	0	0	1	0	0
SRR23387588.bin.27	0	0	1	0	0	0	0	0	0	0
SD5.bin.368	0	0	0	0	0	0	0	0	0	0
SD5.bin.260	0	0	1	0	0	0	0	0	0	0
SX1.bin.115	0	0	1	0	0	0	0	0	0	0
GX3.bin.267	0	0	2	0	0	0	0	0	0	0
GX4.bin.766	0	0	1	0	0	0	0	0	0	0
GX5.bin.257	0	0	1	0	0	0	0	0	0	0
JL4.bin.373	0	0	1	0	0	0	0	0	0	0
SRR12529305.bin.111	0	1	1	0	0	0	0	0	0	0
SRR23603188.bin.62	0	1	1	0	0	0	0	0	0	0
AH1.bin.246	0	1	1	0	0	0	0	0	0	0
GX1.bin.672	0	1	1	0	0	0	0	0	0	0
JL4.bin.588	0	1	1	0	0	0	0	0	0	0
JL4.bin.252	0	1	1	0	0	0	0	0	0	0
AH1.bin.162	0	1	2	0	0	0	0	0	0	0
JL5.bin.692	0	0	2	0	0	0	0	0	0	0
SRR7755277.bin.86	0	0	2	0	0	0	0	0	0	0
SX3.bin.662	0	0	2	0	0	0	0	0	0	0
AH5.bin.230	0	0	1	0	0	0	0	1	0	0
SRR23387576.bin.168	0	0	1	0	0	0	0	0	0	0
SRR23387580.bin.14	0	0	1	0	0	0	0	0	0	0
SRR23387589.bin.255	0	0	1	0	0	0	0	0	0	0
SRR12529045.bin.26	0	0	0	0	0	0	0	0	0	0
SRR12529266.bin.418	0	0	1	0	0	0	0	0	0	0
SRR18765418.bin.74	0	0	1	0	0	0	0	0	0	0
AH4.bin.354	0	0	1	0	0	0	0	0	0	0
JL5.bin.51	0	0	1	0	0	0	0	0	0	0
SRR12529033.bin.37	0	0	1	0	0	0	0	0	0	0
JL2.bin.475	0	0	1	0	0	0	0	1	0	0
SRR18765418.bin.6	0	0	1	0	0	0	0	0	0	0
SRR12529280.bin.41	0	1	1	0	0	0	0	1	0	0
SRR7755116.bin.18	0	0	0	0	0	0	0	0	0	0
SRR7755428.bin.6	0	0	1	0	0	0	0	0	0	0
SRR14556691.bin.6	0	0	1	0	0	0	0	0	0	0
SRR14556542.bin.2	0	0	1	0	0	0	0	0	0	0
SRR14556549.bin.17	0	0	1	0	0	0	0	0	0	0
SRR14556552.bin.12	0	0	1	0	0	0	0	0	0	0
SRR14556544.bin.43	0	0	2	0	0	0	0	0	0	0
SRR14556691.bin.2	0	0	2	0	0	0	0	0	0	0
AH2.bin.211	0	0	2	0	0	0	0	0	0	0
SRR14556358.bin.13	0	0	2	0	0	0	0	0	0	0
SRR14556369.bin.34	0	0	2	0	0	0	0	0	0	0
SRR14556445.bin.33	0	0	2	0	0	0	0	0	0	0
SRR14556447.bin.25	0	0	2	0	0	0	0	0	0	0
SRR14556468.bin.40	0	0	2	0	0	0	0	0	0	0
SRR14556471.bin.21	0	0	1	0	0	0	0	0	0	0
SRR14556521.bin.5	0	0	2	0	0	0	0	0	0	0
SRR14556524.bin.8	0	0	1	0	0	0	0	0	0	0
SRR14556682.bin.10	0	0	2	0	0	0	0	0	0	0
SRR14556714.bin.27	0	0	2	0	0	0	0	0	0	0
SRR14556473.bin.80	0	0	2	0	0	0	0	0	0	0
SRR12529032.bin.207	0	0	1	0	0	0	0	0	0	0
SRR12529067.bin.188	0	0	1	0	0	0	0	0	0	0
SRR12529282.bin.169	0	0	1	0	0	0	0	0	0	0
SRR12529285.bin.62	0	0	1	0	0	0	0	0	0	0
SRR12529301.bin.9	0	0	1	0	0	0	0	0	0	0
SRR12529318.bin.31	0	0	1	0	0	0	0	0	0	0
SRR12529381.bin.58	0	0	1	0	0	0	0	0	0	0
SRR12529396.bin.207	0	0	1	0	0	0	0	0	0	0
SRR12529267.bin.250	0	0	2	0	0	0	0	0	1	0
SRR7755430.bin.27	0	0	2	0	0	0	0	0	0	0
SD4.bin.472	0	0	2	0	0	0	0	0	0	0
SRR14556696.bin.8	0	0	2	0	0	0	0	0	0	0
SRR12529059.bin.70	0	0	1	0	0	0	0	0	0	0
SRR10997664.bin.13	0	0	2	0	0	0	0	0	0	0
SRR10997662.bin.71	0	0	2	0	0	0	0	0	0	0
AH5.bin.540	0	0	2	0	0	0	0	0	0	0
AH3.bin.183	0	0	2	0	0	0	0	0	0	0
AH5.bin.691	0	0	2	0	0	0	0	0	0	0
AH3.bin.901	0	0	1	0	0	0	0	0	0	0
AH4.bin.690	0	0	1	0	0	0	0	0	0	0
GX3.bin.672	0	0	1	0	0	0	0	0	0	0
SRR14556688.bin.7	0	0	1	0	0	0	0	0	0	0
SRR12529277.bin.85	0	0	1	0	0	0	0	0	0	0
SRR12529306.bin.47	0	0	1	0	0	0	0	0	0	0
SRR12529059.bin.262	0	0	1	0	0	0	0	0	0	0
AH4.bin.357	0	0	1	0	0	0	0	1	0	0
AH5.bin.699	0	0	2	0	0	0	0	0	0	0
SRR12529064.bin.14	0	0	2	0	0	0	0	0	0	0
SRR14556369.bin.49	0	0	1	0	0	0	0	0	0	0
SRR14556427.bin.46	0	0	1	0	0	0	0	0	0	0
SRR23387589.bin.69	0	0	2	0	0	0	0	0	0	0
SX2.bin.216	0	0	1	0	0	0	0	0	0	0
GX4.bin.344	0	0	1	0	0	0	0	0	0	0
JL1.bin.26	0	0	2	0	0	0	0	0	0	0
JL5.bin.80	0	0	1	0	0	0	0	0	0	0
SRR12529376.bin.138	0	0	1	0	0	0	0	0	0	0
SRR14556371.bin.58	0	0	1	0	0	0	0	0	0	0
SRR14556379.bin.55	0	0	1	0	0	0	0	0	0	0
SRR14556544.bin.29	0	0	1	0	0	0	0	0	0	0
SRR10997664.bin.66	0	0	2	0	0	0	0	0	0	0
SRR14556258.bin.52	0	0	2	0	0	0	0	0	0	0
SD3.bin.150	0	0	0	0	0	0	0	0	0	0
SX2.bin.334	0	0	0	0	0	0	0	0	0	0
SRR7755274.bin.12	0	0	0	0	0	0	0	0	0	0
SRR14556454.bin.58	0	0	2	0	0	0	0	0	0	0
SRR14556494.bin.32	0	0	2	0	0	0	0	0	0	0
SRR14556640.bin.19	0	0	2	0	0	0	0	0	0	0
AH5.bin.617	0	0	2	0	0	0	0	0	0	0
JL1.bin.700	0	0	1	0	0	0	0	0	0	0
AH1.bin.22	0	0	1	0	0	0	0	0	0	0
AH1.bin.488	0	0	1	0	0	0	0	0	0	0
AH1.bin.676	0	0	1	0	0	0	0	0	0	0
AH2.bin.225	0	0	1	0	0	0	0	0	0	0
AH3.bin.742	0	0	1	0	0	0	0	0	0	0
AH4.bin.115	0	0	1	0	0	0	0	0	0	0
AH4.bin.635	0	0	1	0	0	0	0	0	0	0
AH5.bin.54	0	0	1	0	0	0	0	0	0	0
GX3.bin.106	0	0	1	0	0	0	0	0	0	0
GX4.bin.180	0	0	1	0	0	0	0	0	0	0
JL2.bin.574	0	0	1	0	0	0	0	0	0	0
JL2.bin.690	0	0	1	0	0	0	0	0	0	0
JL5.bin.279	0	0	1	0	0	0	0	0	0	0
JL5.bin.398	0	0	1	0	0	0	0	0	0	0
SD2.bin.295	0	0	1	0	0	0	0	0	0	0
SD3.bin.601	0	0	1	0	0	0	0	0	0	0
SD3.bin.641	0	0	1	0	0	0	0	0	0	0
SD3.bin.657	0	0	1	0	0	0	0	0	0	0
SD3.bin.749	0	0	1	0	0	0	0	0	0	0
SRR14556496.bin.21	0	0	1	0	0	0	0	0	0	0
SRR14556643.bin.1	0	0	1	0	0	0	0	0	0	0
SX5.bin.20	0	0	1	0	0	0	0	0	0	0
SRR12529308.bin.192	0	0	1	0	0	0	0	0	0	0
AH4.bin.379	0	0	1	0	0	0	0	1	0	0
JL5.bin.582	0	0	1	0	0	0	0	1	1	0
SRR12529280.bin.7	0	0	1	0	0	0	0	1	1	0
SRR12529379.bin.333	0	0	1	0	0	0	0	0	0	0
SRR14556443.bin.2	0	0	1	0	0	0	0	1	1	0
SRR14556454.bin.5	0	0	0	0	0	0	0	1	1	0
SRR14556466.bin.26	0	0	1	0	0	0	0	2	0	0
SRR14556496.bin.95	0	0	1	0	0	0	0	0	0	0
SRR12529065.bin.76	0	0	1	0	0	0	0	1	1	0
SRR12529306.bin.314	0	0	1	0	0	0	0	1	1	0
SRR14556477.bin.48	0	0	1	0	0	0	0	0	0	0
SRR14556444.bin.1	0	0	1	0	0	0	0	0	0	0
SRR14556367.bin.50	0	0	0	0	0	0	0	0	0	0
AH5.bin.327	0	0	1	0	0	0	0	0	0	0
AH5.bin.728	0	0	0	0	0	0	0	0	0	0
SRR14556358.bin.50	0	0	0	0	0	0	0	0	0	0
SRR14556443.bin.34	0	0	0	0	0	0	0	0	0	0
SRR14556449.bin.51	0	0	1	0	0	0	0	0	0	0
SRR14556454.bin.82	0	0	1	0	0	0	0	0	0	0
SRR14556523.bin.18	0	0	2	0	0	0	0	0	0	0
SRR12529065.bin.106	0	0	1	0	0	0	0	0	0	0
SD4.bin.147	0	0	0	0	0	0	0	0	0	0
SRR12529058.bin.215	0	0	0	0	0	0	0	0	1	0
AH2.bin.366	0	0	2	0	0	0	0	0	0	0
AH1.bin.628	0	0	2	0	0	0	0	0	0	0
SRR12529054.bin.196	0	0	2	0	0	0	0	0	0	0
SRR12529280.bin.194	0	0	1	0	0	0	0	0	0	0
AH2.bin.737	0	0	1	0	0	0	0	0	0	0
SRR14556371.bin.57	0	0	1	0	0	0	0	0	0	0
SRR19168693.bin.17	0	0	1	0	0	0	0	0	0	0
SRR12529063.bin.176	0	0	1	0	0	0	0	0	0	0
SRR12529280.bin.13	0	0	1	0	0	0	0	0	0	0
SRR12529306.bin.84	0	0	1	0	0	0	0	0	0	0
SRR12529268.bin.56	0	0	0	0	0	0	0	0	0	0
SRR14556421.bin.18	0	0	1	0	0	0	0	0	0	0
SRR12529066.bin.188	0	0	0	0	0	0	0	0	0	0
SRR12529276.bin.112	0	0	0	0	0	0	0	0	0	0
SRR14556454.bin.54	0	0	0	0	0	0	0	0	0	0
SRR14556521.bin.32	0	0	0	0	0	0	0	0	0	0
SRR14556611.bin.7	0	0	0	0	0	0	0	0	0	0
SRR14556714.bin.25	0	0	0	0	0	0	0	0	0	0
SRR7755414.bin.8	0	0	1	0	0	0	0	0	0	0
SRR7755417.bin.19	0	0	1	0	0	0	0	0	0	0
SD5.bin.649	0	0	1	0	0	0	0	0	0	0
JL4.bin.349	0	0	2	0	0	0	0	0	0	0
JL4.bin.308	0	0	1	0	0	0	0	1	0	0
SD5.bin.381	0	1	2	0	0	0	0	0	0	0
SX5.bin.162	0	1	2	0	0	0	0	0	0	0
SRR12529041.bin.80	0	0	1	0	0	0	0	0	0	0
SRR12529301.bin.85	0	0	1	0	0	0	0	0	0	0
SRR12529277.bin.64	0	0	0	0	0	0	0	0	0	0
SRR12529039.bin.92	0	0	1	0	0	0	0	0	0	0
SRR12529041.bin.56	0	0	1	0	0	0	0	0	0	0
JL1.bin.584	0	1	2	0	0	0	0	0	0	0
SD5.bin.491	0	0	2	0	0	0	0	0	0	0
SD3.bin.726	0	1	0	0	0	0	0	1	0	0
AH1.bin.253	0	0	1	0	0	0	0	0	0	0
AH4.bin.230	0	0	1	0	0	0	0	0	0	0
SD3.bin.493	0	1	0	0	0	0	0	0	0	0
SRR14556537.bin.52	0	0	0	0	0	0	0	0	0	0
JL3.bin.313	0	1	1	0	0	0	0	0	0	0
SRR14556537.bin.39	0	0	0	0	0	0	0	0	0	0
SX1.bin.40	0	1	1	0	0	0	0	0	0	0
SD5.bin.97	0	1	0	0	0	0	0	0	0	0
SRR12529053.bin.20	0	0	1	0	0	0	0	0	0	0
SD3.bin.316	0	0	0	0	0	0	0	1	0	0
SD5.bin.223	0	1	2	0	0	0	0	1	0	0
AH1.bin.337	0	1	1	0	0	0	0	0	0	0
AH2.bin.420	0	1	2	0	0	0	0	0	1	0
AH3.bin.724	0	1	2	0	0	0	0	0	1	0
SRR12529042.bin.23	0	0	2	0	0	0	0	0	0	0
SRR12529043.bin.145	0	0	2	0	0	0	0	0	0	0
SRR12529031.bin.169	0	0	2	0	0	0	0	0	0	0
SRR12529031.bin.155	0	0	1	0	0	0	0	0	0	0
SRR10997664.bin.99	0	0	2	0	0	0	0	0	0	0
SRR12529380.bin.186	0	0	2	0	0	0	0	0	0	0
SRR12529381.bin.41	0	0	2	0	0	0	0	0	0	0
SRR23387573.bin.29	0	0	2	0	0	0	0	0	0	0
SRR12529387.bin.103	0	0	2	0	0	0	0	0	0	0
SRR14556452.bin.19	0	1	1	0	0	0	0	0	0	0
AH1.bin.564	0	1	1	0	0	0	0	1	0	0
AH2.bin.566	0	1	1	0	0	0	0	1	0	0
AH3.bin.672	0	1	2	0	0	0	0	0	0	0
AH4.bin.571	0	1	2	0	0	0	0	1	0	0
GX1.bin.245	0	0	2	0	0	0	0	0	0	0
GX3.bin.306	0	0	2	0	0	0	0	0	0	0
GX3.bin.536	0	1	2	0	0	0	0	1	0	0
GX3.bin.667	0	0	1	0	0	0	0	0	0	0
GX5.bin.538	0	0	2	0	0	0	0	0	0	0
JL2.bin.307	0	0	2	0	0	0	0	0	0	0
JL4.bin.179	0	1	2	0	0	0	0	0	0	0
SD1.bin.287	0	0	1	0	0	0	0	0	0	0
SD1.bin.640	0	0	1	0	0	0	0	1	0	0
SD2.bin.560	0	0	1	0	0	0	0	1	0	0
SD3.bin.585	0	0	2	0	0	0	0	0	0	0
SD5.bin.320	0	0	2	0	0	0	0	0	0	0
SRR10997661.bin.3	0	1	2	0	0	0	0	0	0	0
SRR23603175.bin.29	0	0	1	0	0	0	0	0	0	0
SX2.bin.61	0	0	1	0	0	0	0	0	0	0
SX3.bin.562	0	0	2	0	0	0	0	0	0	0
SX4.bin.441	0	0	2	0	0	0	0	0	0	0
SD5.bin.400	0	0	2	0	0	0	0	0	0	0
JL2.bin.342	0	0	2	0	0	0	0	0	0	0
SD3.bin.697	0	0	2	0	0	0	0	0	0	0
SRR14556421.bin.122	0	0	2	0	0	0	0	0	0	0
SRR23387575.bin.180	0	0	1	0	0	0	0	0	0	0
SRR23387588.bin.109	0	0	2	0	0	0	0	0	0	0
SRR12529267.bin.387	0	0	1	0	0	0	0	0	0	0
SRR17509621.bin.60	0	0	2	0	0	0	0	0	0	0
SRR23387578.bin.5	0	0	2	0	0	0	0	0	0	0
SRR12529269.bin.243	0	0	2	0	0	0	0	0	0	0
SRR7755277.bin.43	0	0	2	0	0	0	0	0	0	0
AH1.bin.376	0	1	2	0	0	0	1	0	0	0
AH3.bin.224	0	0	1	0	0	0	1	0	0	0
AH3.bin.825	0	0	2	0	0	0	1	0	0	0
AH4.bin.262	0	1	2	0	0	0	0	0	0	0
AH5.bin.553	0	1	2	0	0	0	0	0	0	0
AH5.bin.96	0	0	2	0	0	0	0	0	0	0
GX1.bin.622	0	0	2	0	0	0	1	0	0	0
GX2.bin.338	0	0	1	0	0	0	1	0	0	0
GX2.bin.353	0	1	2	0	0	0	1	0	0	0
GX2.bin.427	0	1	2	0	0	0	0	0	0	0
GX3.bin.204	0	1	3	0	0	0	0	0	0	0
JL1.bin.244	0	1	2	0	0	0	0	0	0	0
JL2.bin.245	0	1	2	0	0	0	1	0	0	0
JL2.bin.298	0	0	2	0	0	0	1	0	0	0
JL2.bin.63	0	1	1	0	0	0	1	0	0	0
JL5.bin.543	0	1	2	0	0	0	0	0	0	0
SD1.bin.176	0	1	1	0	0	0	0	1	0	0
SD4.bin.224	0	0	1	0	0	0	1	0	0	0
SD5.bin.564	0	0	2	0	0	0	0	1	0	0
SRR12529394.bin.150	0	2	1	0	0	0	1	0	0	0
SRR12529394.bin.208	0	0	2	0	0	0	1	0	0	0
SRR14556439.bin.46	0	1	2	0	0	0	1	0	0	0
SRR14556539.bin.3	0	1	2	0	0	0	1	0	0	0
SRR23387591.bin.133	0	0	1	0	0	0	0	0	0	0
SRR9995032.bin.2	0	0	2	0	0	0	0	1	0	0
SX2.bin.145	0	0	2	0	0	0	1	0	0	0
SX2.bin.471	0	1	2	0	0	0	0	0	0	0
SX2.bin.673	0	1	2	0	0	0	1	0	0	0
SX5.bin.257	0	1	2	0	0	0	0	1	0	0
SX5.bin.70	0	0	2	0	0	0	0	0	0	0
SRR14556543.bin.65	0	1	2	0	0	0	0	0	0	0
JL2.bin.261	0	0	1	0	0	0	1	0	0	0
AH1.bin.293	0	1	2	0	0	0	0	0	1	0
AH5.bin.606	0	0	2	0	0	0	0	0	1	0
JL1.bin.107	0	1	2	0	0	0	0	0	1	0
SD3.bin.503	0	1	3	0	0	0	0	0	1	0
SD4.bin.199	0	2	3	0	0	0	0	1	0	0
SRR12529268.bin.133	0	0	1	0	0	0	0	0	0	0
SRR12529396.bin.7	0	0	1	0	0	0	0	0	0	0
SRR23387590.bin.175	0	0	1	0	0	0	0	0	0	0
JL4.bin.150	0	1	2	0	0	0	0	0	0	0
SRR12529277.bin.18	0	1	2	0	0	0	0	0	0	0
SRR12529266.bin.331	0	0	2	0	0	0	0	0	0	0
SRR12529268.bin.164	0	0	2	0	0	0	0	0	0	0
SRR12529269.bin.428	0	0	2	0	0	0	0	0	0	0
JL4.bin.375	1	1	2	0	0	0	0	1	0	0
SRR14556339.bin.33	0	0	2	0	0	0	0	0	0	0
SRR14556423.bin.31	0	0	2	0	0	0	0	0	0	0
SRR14556538.bin.32	0	1	2	0	0	0	0	0	0	0
SRR14556539.bin.52	0	1	2	0	0	0	0	0	0	0
AH2.bin.549	0	0	2	0	0	0	0	0	0	0
GX1.bin.693	0	0	2	0	0	0	0	0	0	0
JL2.bin.601	0	0	2	0	0	0	0	0	0	0
JL5.bin.32	0	0	2	0	0	0	0	0	0	0
SD3.bin.509	0	0	2	0	0	0	0	0	0	0
SD4.bin.656	0	0	2	0	0	1	0	0	0	0
SD5.bin.393	0	0	2	0	0	0	0	0	0	0
SD5.bin.457	0	0	2	0	0	0	0	0	0	0
SRR10997656.bin.65	0	0	1	0	0	0	0	0	0	0
SRR10997663.bin.48	0	0	1	0	0	0	0	0	0	0
SRR14556439.bin.23	0	1	2	0	0	1	0	0	0	0
SRR14556449.bin.32	0	0	1	0	0	0	0	0	0	0
SRR14556456.bin.31	0	0	2	0	0	1	0	0	0	0
SRR14556462.bin.41	0	0	2	0	0	1	0	0	0	0
SRR14556551.bin.7	0	0	2	0	0	0	0	0	0	0
SRR23603188.bin.18	0	0	2	0	0	0	0	0	0	0
SRR17509619.bin.26	0	1	2	0	0	0	0	0	0	0
SRR948136.bin.16	0	1	2	0	0	0	0	0	0	0
AH1.bin.320	0	0	1	0	0	0	0	0	0	0
SRR12529059.bin.244	0	0	1	0	0	1	0	0	0	0
SRR12529390.bin.193	0	1	2	0	0	1	0	0	0	0
JL2.bin.376	0	0	2	0	0	0	0	0	0	0
SX1.bin.456	0	0	2	0	0	0	0	0	0	0
SD5.bin.379	0	0	2	0	0	0	0	0	0	0
GX2.bin.14	0	0	2	0	0	0	0	0	0	0
GX2.bin.453	0	0	2	0	0	0	0	0	0	0
SRR12529053.bin.32	0	0	1	0	0	0	0	0	0	0
SRR12529291.bin.11	0	0	1	0	0	0	0	0	0	0
SRR12529301.bin.106	0	0	1	0	0	0	0	0	0	0
SRR12529292.bin.22	0	0	2	0	0	0	0	0	0	0
GX2.bin.307	0	0	1	0	0	0	0	0	0	0
SRR12529041.bin.54	0	0	2	0	0	1	0	0	0	0
SRR12529038.bin.16	0	0	1	0	0	0	0	0	0	0
SRR12529041.bin.15	0	0	2	0	0	0	0	0	0	0
JL3.bin.441	0	0	2	0	0	0	0	0	0	0
SRR12529380.bin.461	0	0	1	0	0	0	0	0	0	0
SRR14556279.bin.11	0	0	1	0	0	0	0	0	0	0
SRR12529301.bin.139	0	0	2	0	0	0	0	0	0	0
SRR14556385.bin.23	0	1	2	0	0	0	0	0	0	0
SRR12529046.bin.107	0	0	2	0	0	0	0	0	0	0
SRR12529043.bin.133	0	0	2	0	0	0	0	0	0	0
SRR23603177.bin.38	0	0	2	0	0	0	0	0	0	0
SRR948135.bin.21	0	1	2	0	0	0	0	0	0	0
SD3.bin.658	0	1	2	0	0	0	0	0	0	0
SX1.bin.300	0	0	2	0	0	0	0	0	0	0
SX1.bin.86	0	1	2	0	0	0	0	0	0	0
SRR12529316.bin.93	0	0	2	0	0	0	0	0	0	0
SRR12529301.bin.229	0	0	2	0	0	0	0	0	0	0
JL2.bin.41	0	0	2	0	0	0	0	0	0	0
JL5.bin.564	0	0	1	0	0	0	0	0	0	0
SD3.bin.435	0	0	2	0	0	0	0	0	0	0
SX5.bin.205	0	1	2	0	0	0	0	0	0	0
SRR7755105.bin.71	0	0	1	0	0	0	0	0	0	0
JL4.bin.329	0	0	2	0	0	0	0	0	0	0
GX2.bin.318	0	0	2	0	0	0	0	0	0	0
SRR12529272.bin.74	0	0	2	0	0	0	0	0	0	0
SRR12529380.bin.269	0	0	2	0	0	0	0	0	0	0
SRR14556298.bin.22	0	1	2	0	0	0	0	0	0	0
SRR14556384.bin.60	0	0	2	0	0	0	0	0	0	0
SRR14556389.bin.31	0	0	0	0	0	0	0	0	0	0
SRR14556389.bin.9	0	0	2	0	0	0	0	0	0	0
SRR23387576.bin.216	0	0	1	0	0	0	0	0	0	0
SRR23387577.bin.52	0	0	2	0	0	0	0	0	0	0
SRR23387592.bin.38	0	0	2	0	0	0	0	0	0	0
SRR23387592.bin.93	0	0	2	0	0	0	0	0	0	0
SRR7755116.bin.40	0	0	1	0	0	0	0	0	0	0
SRR7755277.bin.31	0	0	2	0	0	0	0	0	0	0
SRR14556330.bin.24	0	0	1	0	0	0	0	0	0	0
SRR12529316.bin.67	0	0	2	0	0	0	0	0	0	0
SRR12529319.bin.32	0	0	1	0	0	0	0	0	0	0
SRR23387575.bin.220	0	0	2	0	0	0	0	0	0	0
SRR14556328.bin.25	0	0	1	0	0	0	0	0	0	0
SRR14556393.bin.36	0	0	1	0	0	0	0	0	0	0
SRR14556421.bin.116	0	0	1	0	0	0	0	0	0	0
SRR14556433.bin.1	0	0	1	0	0	0	0	0	0	0
SRR23387588.bin.16	0	0	1	0	0	0	0	0	0	0
SRR23387590.bin.60	0	0	2	0	0	0	0	0	0	0
SRR23387573.bin.174	0	0	2	0	0	0	0	0	0	0
SRR12529037.bin.189	0	0	2	0	0	0	0	0	0	0
SRR12529382.bin.176	0	0	1	0	0	0	0	0	0	0
SRR14556435.bin.23	0	0	2	0	0	0	0	0	0	0
SRR12529385.bin.150	0	0	2	0	0	0	0	0	0	0
SRR12529268.bin.314	0	0	2	0	0	0	0	0	0	0
SRR12529268.bin.82	0	0	1	0	0	0	0	0	0	0
SRR14556431.bin.3	0	0	1	0	0	0	0	0	0	0
SRR23387592.bin.81	0	0	1	0	0	0	0	0	0	0
AH1.bin.528	0	1	2	0	0	0	0	1	0	0
AH2.bin.772	0	1	2	0	0	0	0	0	0	0
AH4.bin.125	0	1	2	0	0	0	0	1	0	0
GX2.bin.649	0	1	2	0	0	0	0	0	0	0
JL4.bin.160	0	0	2	0	0	0	0	0	0	0
JL5.bin.144	0	1	2	0	0	0	0	1	0	0
SRR14556445.bin.2	0	0	2	0	0	0	0	0	0	0
SRR14556449.bin.74	0	1	2	0	0	0	0	1	0	0
SX5.bin.311	0	1	2	0	0	0	0	0	0	0
GX1.bin.221	0	1	2	0	0	0	0	0	0	0
SD1.bin.437	0	1	2	0	0	0	0	0	0	0
GX1.bin.86	0	0	2	0	0	0	0	0	0	0
GX4.bin.116	0	1	2	0	0	0	0	0	0	0
JL3.bin.195	0	0	2	0	0	0	0	0	0	0
SD3.bin.106	0	1	2	0	0	0	0	0	0	0
SD3.bin.248	0	1	2	0	0	0	0	0	0	0
SD5.bin.187	0	0	2	0	0	0	0	0	0	0
SRR10997664.bin.25	0	1	2	0	0	0	0	0	0	0
SRR14556439.bin.37	0	1	1	0	0	0	0	0	0	0
SRR14556456.bin.53	0	1	2	0	0	0	0	0	0	0
SX2.bin.735	0	0	2	0	0	0	0	0	0	0
SX3.bin.438	0	0	2	0	0	0	0	0	0	0
JL2.bin.515	0	1	2	0	0	0	0	0	0	0
SD5.bin.614	0	1	2	0	0	0	0	0	0	0
SRR12529389.bin.36	0	1	2	0	0	0	0	0	0	0
AH1.bin.460	0	1	2	0	0	0	0	0	0	0
AH4.bin.68	0	1	2	0	0	0	0	0	0	0
SRR12529389.bin.58	0	1	2	0	0	0	0	0	0	0
SRR14556537.bin.2	0	0	2	0	0	0	0	1	0	0
GX1.bin.367	0	0	2	0	0	0	0	0	0	0
JL4.bin.696	0	0	2	0	0	0	0	0	0	0
SX5.bin.615	0	0	2	0	0	0	0	0	0	0
SRR12529066.bin.124	0	2	3	0	0	0	0	0	0	0
SRR12529071.bin.83	0	0	2	0	0	0	0	0	0	0
SD5.bin.159	0	0	2	0	0	0	0	0	0	0
SD5.bin.203	0	1	2	0	0	0	0	0	0	0
JL4.bin.733	0	0	2	0	0	0	0	0	0	0
JL5.bin.591	0	0	2	0	0	0	0	0	0	0
SRR7755105.bin.100	0	0	2	0	0	0	0	0	0	0
SRR14556638.bin.9	0	1	2	0	0	0	0	0	0	0
SRR12529394.bin.215	0	1	1	0	0	0	0	0	0	0
AH5.bin.258	0	1	2	0	0	0	0	0	0	0
SD5.bin.220	0	1	0	0	0	0	0	0	0	0
SRR14556564.bin.4	0	1	1	0	0	0	0	1	0	0
SRR7755275.bin.105	0	0	2	0	0	0	0	0	0	0
SX5.bin.75	0	1	2	0	0	0	0	0	0	0
SRR23603175.bin.20	0	0	1	0	0	0	0	0	0	0
SRR14556295.bin.20	0	0	0	0	0	0	0	0	0	0
SRR12529072.bin.179	0	0	2	0	0	0	0	0	1	0
AH3.bin.646	0	0	1	0	0	0	0	0	0	0
SD2.bin.274	0	0	1	0	0	0	0	0	0	0
SRR23387592.bin.46	0	0	2	0	0	0	0	0	0	0
SRR948123.bin.29	0	0	1	0	0	0	0	0	0	0
SD3.bin.92	0	0	1	0	0	0	0	0	0	0
SRR12529043.bin.86	0	0	1	0	0	0	0	0	0	0
SRR18765419.bin.16	0	0	1	0	0	0	0	0	0	0
JL1.bin.358	0	0	1	0	0	0	0	0	0	0
SRR12529044.bin.102	0	0	1	0	0	0	0	0	0	0
SRR12529293.bin.136	0	0	1	0	0	0	0	0	0	0
SRR14556328.bin.9	0	0	2	0	0	0	0	0	0	0
SD5.bin.264	0	0	1	0	0	0	0	0	0	0
SRR12529043.bin.203	0	0	1	0	0	0	0	0	0	0
SRR12529301.bin.45	0	0	1	0	0	0	0	0	0	0
SRR23387592.bin.75	0	1	2	0	0	0	0	0	0	0
SRR23603177.bin.29	0	0	1	0	0	0	0	0	0	0
SRR948124.bin.14	0	1	2	0	0	0	0	0	0	0
SRR948124.bin.52	0	1	2	0	0	0	0	0	0	0
SRR17509607.bin.11	0	2	1	0	0	0	0	0	0	0
SRR17509608.bin.45	0	1	1	0	0	0	0	0	0	0
SRR17509613.bin.60	0	2	1	0	0	0	0	0	0	0
SRR17509616.bin.49	0	1	1	0	0	0	0	0	0	0
SRR17509618.bin.54	0	1	1	0	0	0	0	0	0	0
SRR17509620.bin.43	0	1	1	0	0	0	0	0	0	0
SRR18765416.bin.47	0	2	1	0	0	0	0	0	0	0
SRR23387592.bin.35	0	1	1	0	0	0	0	0	0	0
SRR948123.bin.11	0	1	1	0	0	0	0	0	0	0
SRR948124.bin.43	0	1	1	0	0	0	0	0	0	0
JL5.bin.177	0	0	1	0	0	0	0	0	0	0
SRR17509618.bin.75	0	0	2	0	0	0	0	0	0	0
SRR948135.bin.17	0	1	2	0	0	0	0	0	0	0
SRR948137.bin.10	0	1	2	0	0	0	0	0	0	0
AH2.bin.99	0	1	2	0	0	0	0	0	0	0
AH5.bin.696	0	0	1	0	0	0	0	0	0	0
JL5.bin.746	0	0	1	0	0	0	0	0	0	0
SD1.bin.577	0	0	1	0	0	1	0	0	0	0
SX3.bin.446	0	0	1	0	0	1	0	0	0	0
SRR23603169.bin.53	0	0	1	0	0	0	0	0	0	0
JL2.bin.267	0	1	2	0	0	0	0	0	0	0
SRR12529065.bin.35	0	1	2	0	0	0	0	0	0	0
AH1.bin.498	0	1	2	0	0	0	1	0	0	0
SRR12529389.bin.71	0	1	2	0	0	0	1	0	0	0
SD2.bin.709	0	1	2	0	0	0	0	0	0	0
SX1.bin.191	0	0	2	0	0	0	0	0	0	0
SD2.bin.848	0	1	1	0	0	0	0	0	0	0
SD5.bin.146	0	1	2	0	0	0	0	0	0	0
SRR948136.bin.34	0	0	2	0	0	0	0	0	0	0
AH5.bin.686	0	0	2	0	0	0	0	0	0	0
JL3.bin.284	0	1	2	0	0	0	0	0	0	0
JL3.bin.521	0	0	2	0	0	0	0	0	0	0
SRR14556308.bin.65	0	0	1	0	0	0	0	0	0	0
SRR14556421.bin.29	0	0	2	0	0	0	0	0	0	0
GX3.bin.596	0	0	2	0	0	0	1	0	0	0
SX1.bin.209	0	0	2	0	0	0	0	0	0	0
SX1.bin.551	0	0	2	0	0	0	0	0	0	0
SRR14556598.bin.3	0	0	1	0	0	0	0	0	0	0
AH2.bin.677	0	0	2	0	0	0	0	0	0	0
SRR12529056.bin.136	0	0	2	0	0	0	0	0	0	0
SRR12529391.bin.159	0	0	2	0	0	0	1	0	0	0
AH5.bin.123	0	0	2	0	0	0	0	0	1	0
SD3.bin.580	0	0	2	0	0	1	0	0	0	0
JL3.bin.446	0	0	2	0	0	0	0	0	0	0
SRR12529276.bin.19	0	0	2	0	0	0	0	0	1	0
SRR23387602.bin.35	0	0	2	0	0	0	0	0	0	0
SD2.bin.367	0	0	2	0	0	0	0	0	0	0
SD5.bin.450	0	1	2	0	0	0	0	0	0	0
SRR18765416.bin.51	0	0	2	0	0	0	0	0	0	0
SRR12529268.bin.328	0	0	0	0	0	0	0	0	0	0
AH4.bin.691	0	1	2	0	0	0	0	1	0	0
SD5.bin.198	0	1	2	0	0	0	0	0	0	0
SRR23387575.bin.205	0	0	2	0	0	0	0	0	0	0
SRR23387588.bin.178	0	0	2	0	0	0	0	0	0	0
SRR12529053.bin.135	0	0	2	0	0	0	0	0	0	0
SRR12529318.bin.75	0	0	2	0	0	0	0	0	0	0
SRR12529300.bin.28	0	0	1	0	0	0	0	0	0	0
GX3.bin.27	0	0	2	0	0	0	0	0	0	0
SRR23387575.bin.174	0	0	1	0	0	0	0	0	0	0
SRR23387589.bin.92	0	0	1	0	0	0	0	0	0	0
SRR7755419.bin.81	0	0	1	0	0	0	0	0	0	0
SRR17509606.bin.72	0	0	2	0	0	0	0	0	0	0
SRR14556423.bin.22	0	0	1	0	0	0	0	0	0	0
SRR17509609.bin.44	0	0	1	0	0	0	0	0	0	0
SRR12529033.bin.5	0	0	0	0	0	0	0	0	0	0
SRR23387576.bin.140	0	0	1	0	0	0	0	0	0	0
SRR12529265.bin.6	0	0	2	0	0	0	0	0	0	0
SRR23387587.bin.17	0	0	1	0	0	0	0	0	0	0
SRR17509613.bin.85	0	1	1	0	0	0	0	0	0	0
SRR12529265.bin.433	0	0	1	0	0	0	0	0	0	0
SRR23387576.bin.19	0	0	1	0	0	0	0	0	0	0
SRR12529032.bin.129	0	0	2	0	0	0	0	0	0	0
SRR23387602.bin.58	0	0	2	1	1	1	0	0	0	0
AH4.bin.525	0	0	2	0	0	0	0	0	0	0
AH5.bin.315	0	1	1	0	0	0	0	1	0	0
GX5.bin.584	0	1	1	0	0	0	0	0	0	0
SD1.bin.171	0	1	1	0	0	0	0	0	0	0
SD3.bin.774	0	1	2	0	0	0	0	0	0	0
SD4.bin.457	0	1	2	0	0	0	0	0	0	0
SRR12529391.bin.114	0	1	2	0	0	0	0	0	0	0
AH5.bin.242	0	0	2	0	0	0	0	0	1	0
SRR12529065.bin.61	0	1	2	0	0	0	0	0	0	0
SRR10997658.bin.26	0	0	1	0	0	0	0	0	0	0
SRR12529057.bin.64	0	0	1	0	0	0	0	0	0	0
JL4.bin.485	0	0	1	0	0	0	0	0	0	0
SRR14556431.bin.62	0	0	2	0	0	0	0	0	0	0
SD5.bin.494	0	1	2	0	0	1	0	0	0	0
SX1.bin.602	0	1	2	0	0	0	0	0	0	0
SRR12529308.bin.31	0	0	3	0	0	0	0	0	0	0
SRR14556539.bin.27	0	1	2	0	0	0	0	0	0	0
SRR14556553.bin.29	0	1	2	0	0	0	0	1	0	0
SRR14556705.bin.6	0	0	2	0	0	0	0	1	0	0
JL5.bin.715	0	1	2	0	0	0	0	1	0	0
SRR12529282.bin.65	0	0	1	0	0	0	0	0	0	0
SRR12529396.bin.229	0	0	1	0	0	0	0	0	0	0
SRR12529396.bin.81	0	0	2	0	0	0	0	0	0	0
SRR12529265.bin.245	0	0	1	0	0	0	0	0	0	0
SRR23387573.bin.62	0	0	1	0	0	0	0	0	0	0
JL3.bin.514	0	0	1	0	0	0	0	1	0	0
SD5.bin.245	0	1	2	0	0	0	0	0	1	0
SRR7755078.bin.35	0	0	2	0	0	0	0	0	0	0
SRR14556437.bin.18	0	0	2	0	0	0	0	0	0	0
AH1.bin.98	0	0	1	0	0	0	0	0	0	0
GX3.bin.477	0	0	1	0	0	0	0	0	0	0
GX4.bin.762	0	1	2	0	0	0	0	0	0	0
SD1.bin.829	0	1	2	0	0	0	0	0	0	0
SD5.bin.419	0	1	2	0	0	0	0	0	0	0
SX4.bin.361	0	1	2	0	0	0	0	0	0	0
JL4.bin.674	0	0	2	0	0	0	0	1	0	0
GX5.bin.274	0	0	2	0	0	0	0	0	0	0
SRR12529276.bin.124	0	0	2	0	0	0	0	0	0	0
JL5.bin.516	0	0	2	0	0	0	0	1	0	0
GX2.bin.134	0	0	2	0	0	0	0	0	0	0
JL2.bin.388	0	0	2	0	0	0	0	0	0	0
SRR14556305.bin.17	0	0	2	0	0	0	0	0	0	0
SRR14556372.bin.53	0	0	2	0	0	0	0	0	0	0
SRR23387592.bin.47	0	0	2	0	0	0	0	0	0	0
SRR18765416.bin.32	0	0	2	0	0	0	1	0	0	0
SRR12529060.bin.87	0	1	2	0	0	0	1	0	0	0
SX1.bin.196	0	1	2	0	0	0	0	0	0	0
SX1.bin.553	0	0	2	0	0	0	0	0	0	0
SRR14556544.bin.53	0	0	2	0	1	1	0	1	0	0
SX1.bin.84	0	1	2	0	0	0	0	0	0	0
SD5.bin.615	0	1	2	0	0	0	0	1	0	0
AH3.bin.185	0	0	2	0	0	0	0	0	0	0
SRR23387575.bin.47	0	0	1	0	0	0	0	0	0	0
SRR23387590.bin.166	0	0	2	0	0	0	0	0	0	0
SD2.bin.263	0	0	2	0	0	0	0	0	1	0
SRR12529268.bin.20	0	0	1	0	0	0	0	0	0	0
SRR12529266.bin.277	0	0	3	0	0	0	0	0	0	0
SRR12529269.bin.312	0	0	1	0	0	0	0	0	0	0
SRR23387575.bin.18	0	0	1	0	0	0	0	0	0	0
SRR12529268.bin.123	0	0	1	0	0	0	0	0	0	0
SRR14556306.bin.47	0	0	1	0	0	0	0	0	0	0
SRR23387575.bin.213	0	0	1	0	0	0	0	0	0	0
SRR23387589.bin.120	0	0	2	0	0	0	0	0	0	0
SRR23387589.bin.162	0	0	1	0	0	0	0	0	0	0
SRR12529377.bin.13	0	0	2	0	0	0	0	0	0	0
SRR23387573.bin.24	0	0	2	0	0	0	0	0	0	0
ERR3525309.bin.25	0	0	0	0	0	0	0	0	0	0
SRR12529033.bin.96	0	0	1	0	0	0	0	0	0	0
SRR14556378.bin.12	0	0	0	0	0	0	0	0	0	0
SRR23387575.bin.219	0	0	1	0	0	0	0	0	0	0
SRR23387580.bin.123	0	0	1	0	0	0	0	0	0	0
SRR7755281.bin.68	0	0	1	0	0	0	0	0	0	0
SRR12529037.bin.73	0	0	2	0	0	0	0	0	0	0
SRR12529071.bin.95	0	0	1	0	0	0	0	0	0	0
SRR12529380.bin.83	0	0	1	0	0	0	0	0	0	0
JL4.bin.268	0	0	2	0	0	0	0	0	0	0
SRR7755417.bin.25	0	0	2	0	0	0	0	0	0	0
SRR7755417.bin.73	0	0	2	0	0	0	0	0	0	0
SRR14556279.bin.39	0	1	2	0	0	0	0	0	0	0
SRR17509616.bin.48	0	1	2	0	0	0	0	0	0	0
SRR7755078.bin.72	0	0	2	0	0	0	0	0	0	0
GX2.bin.762	0	0	2	0	0	0	0	0	0	0
SRR23603177.bin.14	0	0	2	0	0	0	0	0	0	0
SRR14556279.bin.48	0	0	1	0	0	0	0	0	0	0
SRR14556367.bin.26	0	0	2	0	0	0	0	0	0	0
SRR23387578.bin.78	0	0	2	0	0	0	0	0	0	0
SD1.bin.520	0	0	2	0	0	0	0	1	0	0
AH4.bin.500	0	0	2	0	0	0	0	1	0	0
SRR12529058.bin.80	0	0	2	0	0	0	0	0	0	0
SRR12529392.bin.133	0	1	2	0	0	0	0	0	0	0
JL2.bin.496	0	1	2	0	0	0	0	0	0	0
SRR14556618.bin.10	0	0	2	0	0	0	0	0	0	0
SRR12529056.bin.55	0	1	2	0	0	0	0	1	0	0
SRR23387591.bin.2	0	0	1	0	0	0	0	0	0	0
AH1.bin.257	0	1	2	0	0	0	0	1	0	0
AH3.bin.262	0	1	2	0	0	0	0	0	0	0
JL5.bin.257	0	1	2	0	0	0	0	0	0	0
GX2.bin.333	0	0	2	0	0	0	0	0	1	0
GX2.bin.642	0	0	2	0	0	0	0	0	0	0
GX4.bin.261	0	0	2	0	0	0	0	0	1	0
SRR12529035.bin.78	0	0	1	0	0	0	0	0	1	0
SRR12529301.bin.5	0	0	1	0	0	0	0	0	0	0
SRR12529291.bin.80	0	0	1	0	0	0	0	0	0	0
SRR12529299.bin.11	0	1	1	0	0	0	0	0	0	0
SRR12529289.bin.76	0	0	2	0	0	0	0	0	0	0
SRR12529302.bin.78	0	0	1	0	0	0	0	0	0	0
SRR12529301.bin.197	0	0	1	0	0	0	0	0	0	0
JL5.bin.249	0	0	2	0	0	0	0	0	0	0
SD5.bin.348	0	1	0	0	0	0	0	0	0	0
SRR12529278.bin.124	0	1	2	0	0	0	0	0	0	0
SRR9995032.bin.19	0	1	2	0	0	0	0	0	0	0
SX2.bin.552	0	1	2	0	0	0	0	0	0	0
SRR12529279.bin.79	0	1	2	0	0	0	0	0	0	0
JL2.bin.639	0	1	2	0	0	0	0	0	0	0
SRR12529265.bin.463	0	0	2	0	0	0	0	0	0	0
AH5.bin.458	0	0	2	0	0	0	0	0	1	0
GX2.bin.205	0	0	2	0	0	1	0	1	1	0
SRR12529269.bin.307	0	0	0	0	0	0	0	0	0	0
AH3.bin.566	0	0	1	0	0	0	0	0	1	0
AH4.bin.689	0	1	1	0	0	0	0	1	0	0
AH5.bin.168	0	1	2	0	0	0	0	0	0	0
JL2.bin.117	0	1	2	0	0	0	0	0	0	0
JL5.bin.196	0	1	2	0	0	0	0	1	0	0
SD1.bin.629	0	1	2	0	0	0	0	1	0	0
SD2.bin.567	0	1	2	0	0	0	0	0	0	0
SRR14556564.bin.29	0	1	2	0	0	0	0	1	0	0
JL2.bin.527	0	0	2	0	0	0	0	0	0	0
JL3.bin.401	0	0	2	0	0	0	0	0	0	0
AH3.bin.793	0	1	2	0	0	1	0	0	0	0
AH4.bin.169	0	0	2	0	0	0	0	0	0	0
AH4.bin.520	0	0	2	0	0	0	0	0	0	0
JL2.bin.654	0	0	2	0	0	0	0	0	0	0
JL5.bin.772	0	0	2	0	0	0	0	0	0	0
SRR14556452.bin.23	0	1	2	0	0	1	0	0	0	0
SRR14556598.bin.6	0	0	2	0	0	0	0	0	0	0
SX1.bin.202	1	0	2	0	1	1	0	0	0	0
SX3.bin.140	0	0	2	0	0	0	0	0	0	0
SX3.bin.576	0	0	2	0	0	0	0	0	0	0
SX5.bin.248	0	0	2	0	0	0	0	0	0	0
SRR14556551.bin.18	0	0	2	0	0	0	0	0	0	0
AH1.bin.335	0	1	1	0	0	0	0	0	0	0
SD1.bin.302	0	1	1	0	0	0	0	0	0	0
SRR12529065.bin.24	0	1	2	0	0	0	0	0	0	0
SX3.bin.462	0	0	2	0	0	0	0	1	0	0
SRR12529065.bin.153	0	0	2	0	0	0	0	1	0	0
SRR7755105.bin.67	0	0	2	0	0	0	0	0	0	0
SRR12529269.bin.389	0	0	1	0	0	0	0	0	0	0
SRR12529396.bin.6	0	0	1	0	0	0	0	0	0	0
SRR7755419.bin.19	0	0	1	0	0	0	0	0	0	0
SRR12529377.bin.248	0	0	1	0	0	0	0	0	0	0
AH1.bin.170	0	0	1	0	0	0	0	0	0	0
SRR12529039.bin.123	0	0	2	0	0	0	0	0	0	0
GX2.bin.219	0	0	3	0	0	0	0	0	0	0
AH4.bin.536	0	0	2	0	0	0	0	0	0	0
ERR3525309.bin.89	0	1	2	0	0	0	0	0	0	0
SD5.bin.394	0	0	2	0	0	0	0	0	0	0
SRR23387573.bin.142	0	0	1	0	0	0	0	0	0	0
SRR23387575.bin.161	0	0	2	0	0	0	0	0	0	0
SX4.bin.230	0	0	2	0	0	0	0	0	0	0
ERR3525309.bin.21	0	0	2	0	0	0	0	0	0	0
ERR3525310.bin.34	0	0	2	0	0	0	0	0	0	0
SRR19168684.bin.26	0	0	2	0	0	0	0	0	0	0
SRR23387580.bin.187	0	0	2	0	0	0	0	0	0	0
SRR23387590.bin.198	0	0	2	0	0	0	0	0	0	0
SRR18765420.bin.8	0	1	2	0	0	0	0	0	0	0
SRR12529070.bin.52	0	0	2	0	0	0	0	0	0	0
SRR12529376.bin.230	0	0	2	0	0	0	0	0	0	0
SRR12529380.bin.188	0	0	2	0	0	0	0	0	0	0
SRR19168685.bin.84	0	0	2	0	0	0	0	0	0	0
SRR23387573.bin.195	0	0	2	0	0	0	0	0	0	0
SRR14556544.bin.8	0	0	2	0	0	0	0	0	1	0
AH1.bin.647	0	0	2	0	0	0	0	0	0	0
AH4.bin.338	0	0	2	0	0	0	0	0	0	0
GX5.bin.151	0	0	2	0	0	0	0	0	1	0
GX5.bin.47	0	0	2	0	0	0	0	0	0	0
GX5.bin.586	0	1	2	0	0	0	0	0	0	0
GX5.bin.537	1	1	2	0	0	0	0	0	0	0
SRR12529394.bin.118	0	0	2	0	0	0	0	0	0	0
AH5.bin.518	0	0	1	0	0	0	0	0	0	0
SRR23387576.bin.213	0	0	2	0	0	0	0	0	0	0
SRR23387580.bin.115	0	0	2	0	0	0	0	0	0	0
GX2.bin.492	0	1	2	0	0	0	1	0	0	0
AH5.bin.380	0	0	1	0	0	1	0	0	0	0
JL5.bin.193	0	0	2	0	0	1	0	0	0	0
SX4.bin.177	0	0	3	0	0	0	0	0	0	0
SX4.bin.357	0	1	2	0	0	0	0	0	0	0
AH4.bin.734	0	1	2	0	0	0	0	0	0	0
JL2.bin.545	0	1	2	0	0	0	0	0	0	0
JL5.bin.577	0	1	2	0	0	0	0	0	0	0
SD5.bin.202	0	1	2	0	0	0	0	0	0	0
SRR14556452.bin.29	0	0	1	0	0	0	0	0	0	0
SRR14556462.bin.46	0	1	2	0	0	0	0	0	0	0
AH1.bin.492	0	1	2	0	0	0	0	0	0	0
AH5.bin.618	0	1	2	0	0	0	0	0	0	0
JL5.bin.262	0	1	1	0	0	0	0	0	0	0
JL2.bin.20	0	1	2	0	0	0	0	0	1	0
SD3.bin.93	0	1	2	0	0	0	0	0	0	0
SRR10997655.bin.41	0	1	2	0	0	0	1	0	0	0
SRR10997663.bin.80	0	1	2	0	0	0	0	0	0	0
SX3.bin.132	0	0	2	0	0	0	0	0	0	0
SX3.bin.344	0	0	2	0	0	0	0	0	0	0
GX2.bin.147	1	0	2	0	0	0	0	0	0	0
SD3.bin.644	0	1	2	0	0	0	0	0	0	0
AH3.bin.762	0	1	2	0	0	0	0	0	0	0
SD2.bin.183	0	0	1	0	0	0	0	0	0	0
SRR14556544.bin.12	0	1	2	0	0	0	0	0	0	0
SRR12529306.bin.64	0	1	2	0	0	0	0	0	0	0
AH1.bin.326	0	1	2	0	0	0	0	0	0	0
AH1.bin.612	0	1	2	0	0	0	0	0	0	0
SD3.bin.703	0	1	1	0	0	0	0	0	0	0
JL3.bin.224	0	0	2	0	0	0	0	0	0	0
SRR7755078.bin.4	0	0	2	0	0	0	0	0	0	0
SRR7755116.bin.9	0	0	2	0	0	0	0	0	0	0
SRR14556315.bin.13	0	0	2	0	0	0	0	0	0	0
SRR23387575.bin.177	0	0	2	0	0	0	0	0	0	0
SRR7755116.bin.28	0	0	2	0	0	0	0	0	0	0
SRR7755417.bin.40	0	0	2	0	0	1	0	0	0	0
SD3.bin.829	0	1	2	0	0	0	0	0	0	0
SD2.bin.124	0	0	1	0	0	0	0	0	0	0
SRR12529038.bin.105	0	0	1	0	0	1	0	0	0	0
SRR12529043.bin.41	0	0	1	0	0	0	0	0	0	0
SRR12529041.bin.163	0	0	1	0	0	0	0	0	0	0
SRR18765416.bin.8	0	1	2	0	0	0	0	0	0	0
SRR14556385.bin.31	0	1	2	0	0	0	0	0	0	0
JL3.bin.429	0	0	1	0	0	0	0	0	0	0
SX4.bin.446	0	0	1	0	0	0	0	0	0	0
SX3.bin.197	0	1	1	0	0	1	0	0	0	0
SRR23603169.bin.23	0	0	1	0	0	0	0	0	0	0
SX1.bin.493	0	0	1	0	0	0	1	1	0	0
SRR12529282.bin.209	0	0	0	0	0	0	0	0	0	0
SRR14556421.bin.74	0	0	3	0	0	0	0	0	0	0
SRR23387578.bin.27	0	0	2	0	0	0	0	0	0	0
SRR12529282.bin.93	0	0	2	0	0	0	0	0	0	0
SRR23387589.bin.236	0	0	2	0	0	0	0	0	0	0
SRR23387589.bin.154	0	0	1	0	0	0	0	0	0	0
SRR23387575.bin.218	0	0	2	0	0	0	0	0	0	0
SRR23387593.bin.181	0	0	2	0	0	0	0	0	0	0
SRR23387580.bin.180	0	0	2	0	0	0	0	0	0	0
SRR7755277.bin.47	0	0	2	0	0	0	0	0	0	0
SRR23387588.bin.204	0	0	2	0	0	0	0	0	0	0
SRR12529265.bin.177	0	0	2	0	0	0	0	0	0	0
SRR12529033.bin.178	0	0	2	0	0	0	0	0	0	0
SX4.bin.622	0	0	2	0	0	0	0	0	0	0
SRR19168690.bin.63	0	0	2	0	0	0	0	0	0	0
SRR23387580.bin.103	0	0	2	0	0	0	0	0	0	0
SRR23387589.bin.108	0	0	2	0	0	0	0	0	0	0
SRR12529031.bin.92	0	0	2	0	0	0	0	0	0	0
SRR23387580.bin.53	0	0	2	0	0	0	0	0	0	0
SRR14556368.bin.62	0	1	1	0	0	0	0	0	0	0
SRR12529053.bin.180	0	0	1	0	0	0	0	0	0	0
SRR12529376.bin.50	0	0	1	0	0	0	0	0	0	0
SRR12529382.bin.80	0	0	1	0	0	0	0	0	0	0
SRR23387575.bin.104	0	0	1	0	0	0	0	0	0	0
SRR23387588.bin.137	0	0	1	0	0	0	0	0	0	0
SRR12529380.bin.236	0	0	1	0	0	0	0	0	0	0
SRR12529379.bin.140	0	0	2	0	0	0	0	0	0	0
SRR12529269.bin.47	0	0	1	0	0	0	0	0	0	0
SRR23387588.bin.168	0	0	2	0	0	0	0	0	0	0
SRR23387577.bin.139	0	0	2	0	0	0	0	0	0	0
SRR23387578.bin.84	0	0	1	0	0	0	0	0	0	0
SRR23387591.bin.125	0	0	2	0	0	0	0	0	0	0
SRR23387575.bin.237	0	0	1	0	0	0	0	0	0	0
SRR23387576.bin.81	0	0	1	0	0	0	0	0	0	0
SRR23387587.bin.138	0	0	1	0	0	0	0	0	0	0
SX4.bin.188	0	0	2	0	0	0	0	0	0	0
JL5.bin.406	0	0	2	0	0	0	0	0	0	0
SRR948123.bin.36	0	0	1	0	0	0	0	0	0	0
AH4.bin.526	0	0	2	0	0	0	0	0	0	0
AH5.bin.420	0	1	2	0	0	0	0	1	0	0
SX1.bin.395	0	0	2	0	0	0	0	0	0	0
SX4.bin.407	0	0	2	0	0	0	0	0	0	0
SD5.bin.164	0	0	2	0	0	0	0	0	0	0
SX1.bin.343	0	0	2	0	0	0	0	0	0	0
SRR12529391.bin.121	0	0	2	0	0	0	0	0	0	0
JL2.bin.657	0	0	2	0	0	0	0	0	0	0
SRR14556539.bin.28	0	0	2	0	0	0	0	0	0	0
SX5.bin.604	0	0	2	0	0	0	0	0	0	0
SD5.bin.331	0	0	1	0	0	0	0	0	0	0
SRR12529038.bin.164	0	0	1	0	0	0	0	0	0	0
JL3.bin.492	0	0	1	0	0	0	0	0	0	0
SRR19168695.bin.60	0	0	1	0	0	0	0	0	0	0
SRR19168696.bin.51	0	0	1	0	0	0	0	0	0	0
SRR23387573.bin.79	0	0	1	0	0	0	0	0	0	0
SRR23387573.bin.30	0	0	2	0	0	0	0	0	0	0
SRR12529387.bin.48	0	0	2	0	0	0	0	0	0	0
SRR19168695.bin.55	0	0	2	0	0	0	0	0	0	0
GX3.bin.337	0	0	2	0	0	0	0	0	0	0
SD3.bin.12	0	0	2	0	0	0	0	0	0	0
SD3.bin.360	0	0	2	0	0	0	0	0	0	0
SRR10997664.bin.56	0	0	2	0	0	0	1	0	0	0
SRR12529268.bin.311	0	0	2	0	0	0	0	0	0	0
SRR14556301.bin.1	0	0	1	0	0	0	0	0	0	0
SRR23387576.bin.170	0	0	2	0	0	0	0	0	0	0
SRR23387578.bin.171	0	0	2	0	0	0	0	0	0	0
SRR9995033.bin.14	0	0	2	0	0	0	0	0	0	0
SRR19168694.bin.74	0	0	2	0	0	0	0	0	0	0
SRR23387573.bin.183	0	0	2	0	0	0	0	0	0	0
JL3.bin.405	0	1	2	0	0	0	0	0	0	0
SRR12529266.bin.296	0	0	2	0	0	0	0	0	0	0
SD2.bin.453	0	0	2	0	0	0	0	0	0	0
SRR12529265.bin.78	0	0	2	0	0	0	0	0	0	0
SRR12529394.bin.97	0	0	2	0	0	0	0	0	0	0
SRR12529044.bin.86	0	0	1	0	0	0	0	0	0	0
SRR12529269.bin.187	0	0	1	0	0	0	0	0	0	0
SRR19168686.bin.74	0	2	1	0	0	0	0	0	0	0
SRR23387576.bin.229	0	0	1	0	0	0	0	0	0	0
SRR23387589.bin.151	0	0	2	0	0	0	0	0	0	0
SRR12529377.bin.49	0	0	1	0	0	0	0	0	0	0
SRR948124.bin.25	0	1	2	0	0	0	0	0	0	0
SRR23387594.bin.73	0	1	2	0	0	0	0	0	0	0
SRR18765416.bin.3	0	0	1	0	0	0	0	0	0	0
SRR12529267.bin.368	0	0	1	0	0	0	0	0	0	0
SRR12529265.bin.170	0	0	2	0	0	0	0	0	0	0
SRR12529269.bin.204	0	0	2	0	0	0	0	0	0	0
SRR18765416.bin.91	0	1	2	0	0	0	0	0	0	0
SRR17509617.bin.24	0	0	2	0	0	0	0	0	0	0
SRR948125.bin.8	0	2	1	0	0	0	0	0	0	0
SRR23387593.bin.168	0	0	2	0	0	0	0	0	0	0
SRR12529383.bin.234	0	0	1	0	0	0	0	0	0	0
SRR12529031.bin.71	0	0	1	0	0	0	0	0	0	0
SRR12529033.bin.266	0	0	1	0	0	0	0	0	1	0
SRR12529377.bin.18	0	0	1	0	0	0	0	0	0	0
SRR12529031.bin.50	0	0	1	0	0	0	0	0	1	0
SRR12529047.bin.66	0	0	1	0	0	0	0	0	0	0
GX3.bin.172	0	0	2	0	0	0	0	0	0	0
SD1.bin.148	0	0	2	0	0	0	0	0	0	0
SRR14556368.bin.4	0	0	2	0	0	0	0	0	0	0
JL2.bin.466	0	0	2	0	0	0	0	0	0	0
AH5.bin.490	1	0	2	0	1	2	0	1	0	0
SRR14556537.bin.47	0	1	2	0	0	0	0	0	0	0
SX4.bin.355	0	0	2	0	0	0	0	0	0	0
SX4.bin.23	0	0	2	0	0	0	0	0	0	0
SRR14556537.bin.10	0	1	1	0	0	0	1	0	0	0
SD5.bin.469	0	0	2	0	0	0	0	0	0	0
SRR14556543.bin.34	0	0	2	0	0	0	0	0	0	1
SX5.bin.456	0	0	1	0	0	0	0	0	0	0
SRR948125.bin.53	0	0	2	0	0	0	0	0	0	0
SRR18765420.bin.10	0	1	2	0	0	0	0	0	0	0
SRR948135.bin.37	0	1	2	0	0	0	0	0	0	0
SRR18765416.bin.11	0	2	2	0	0	0	0	0	0	0
SRR18765416.bin.113	0	0	3	0	0	0	0	0	0	0
SRR948123.bin.13	0	0	2	0	0	0	0	0	0	0
SRR7755078.bin.77	0	0	2	0	0	0	0	0	0	0
SRR7755280.bin.23	0	0	2	0	0	0	0	0	0	0
AH5.bin.83	0	1	2	0	0	0	1	0	0	0
JL2.bin.169	0	0	2	0	0	0	0	0	0	0
SD3.bin.225	0	0	2	0	0	0	0	0	0	0
SD3.bin.559	0	1	2	0	0	0	0	0	0	0
SX5.bin.254	0	1	2	0	0	0	1	0	0	0
SRR17509621.bin.70	0	1	2	0	0	0	0	0	0	0
AH3.bin.853	0	1	2	0	0	0	1	0	0	0
SRR12529054.bin.44	0	1	2	0	0	0	0	0	0	0
SRR12529380.bin.402	0	0	1	0	0	0	0	0	0	0
GX3.bin.680	0	1	2	0	0	0	1	0	0	0
SRR12529279.bin.183	0	1	2	0	0	0	1	0	0	0
SRR12529268.bin.104	0	0	1	0	0	0	0	0	0	0
SD1.bin.381	0	1	2	0	0	0	0	0	0	0
AH1.bin.114	0	1	2	0	0	0	0	1	0	0
SD2.bin.284	0	1	3	0	0	0	0	1	0	0
SRR12529032.bin.5	0	0	1	0	0	0	0	0	0	0
SRR12529377.bin.154	0	0	1	0	0	0	0	0	0	0
SRR14556311.bin.19	0	0	1	0	0	0	0	0	0	0
SRR12529032.bin.254	0	0	1	0	0	0	0	0	0	0
SRR14556419.bin.80	0	0	1	0	0	0	0	0	0	0
SRR12529380.bin.135	0	0	2	0	0	0	0	0	0	0
SRR12529380.bin.181	0	1	2	0	0	0	0	0	0	0
SD5.bin.282	0	1	1	0	0	0	0	0	0	0
SX3.bin.390	0	1	1	0	0	0	0	0	0	0
AH2.bin.359	0	0	1	0	0	0	0	0	0	0
JL4.bin.52	0	0	1	0	0	0	0	0	0	0
SD5.bin.427	0	1	1	0	0	0	0	0	0	0
SRR10997662.bin.84	0	0	1	0	0	0	0	1	0	0
SRR12529378.bin.79	0	0	0	0	0	0	0	0	0	0
AH2.bin.259	0	1	1	0	0	0	0	0	0	0
SRR10997658.bin.78	0	1	1	0	0	0	0	0	0	0
SD2.bin.259	0	0	1	0	0	0	0	0	0	0
SD3.bin.491	0	0	1	0	0	0	0	0	0	0
SD4.bin.19	0	0	1	0	0	0	0	0	0	0
JL5.bin.450	0	0	0	0	0	0	0	0	0	0
SD1.bin.132	0	0	1	0	0	0	0	0	0	0
GX1.bin.138	0	1	1	0	0	0	0	0	0	0
SD4.bin.212	0	0	1	0	0	0	0	0	0	0
SRR12529393.bin.29	0	1	1	0	0	0	0	0	0	0
AH5.bin.177	1	0	1	0	0	0	0	0	0	0
GX3.bin.640	0	0	1	0	0	0	0	0	0	0
SD5.bin.578	0	0	0	0	0	0	0	0	0	0
SRR12529391.bin.43	0	0	1	0	0	0	0	0	0	0
SRR12529306.bin.120	0	0	0	0	0	0	0	0	0	0
SRR12529392.bin.101	0	0	0	0	0	0	0	0	0	0
GX1.bin.689	0	0	1	0	0	0	0	0	0	0
GX4.bin.226	0	1	0	0	0	0	0	0	0	0
SD1.bin.139	0	0	1	0	0	0	0	0	0	0
SX5.bin.511	0	0	1	0	0	0	0	0	0	0
AH1.bin.394	0	0	1	0	0	0	0	0	0	0
AH3.bin.584	0	0	1	0	0	0	0	0	0	0
GX4.bin.275	0	0	1	0	0	0	0	0	0	0
JL2.bin.130	0	0	2	0	0	0	0	0	0	0
JL4.bin.753	0	0	1	0	0	0	0	0	0	0
JL5.bin.238	0	0	1	0	0	0	0	0	0	0
JL5.bin.311	0	0	2	0	0	0	0	0	0	0
SD1.bin.184	0	0	1	0	0	0	0	0	0	0
SD1.bin.484	0	1	1	0	0	0	0	0	0	0
SRR14556447.bin.1	1	1	2	0	0	0	0	0	0	0
SX4.bin.260	0	0	1	0	0	0	0	0	0	0
SRR7755105.bin.34	0	0	2	0	0	0	0	0	0	0
SRR7755418.bin.26	0	0	2	0	0	0	0	0	0	0
AH2.bin.507	0	1	2	0	0	0	0	0	0	0
AH3.bin.256	0	1	2	0	0	0	0	0	0	0
AH3.bin.612	0	0	2	0	0	0	0	0	0	0
AH4.bin.368	0	1	1	0	0	0	0	0	0	0
GX1.bin.170	0	0	2	0	0	0	0	0	0	0
GX3.bin.708	0	1	2	0	0	0	0	0	0	0
GX5.bin.132	0	0	2	0	0	0	0	0	0	0
GX5.bin.236	0	0	2	0	0	0	0	0	0	0
JL1.bin.639	0	1	2	0	0	0	0	0	0	0
JL4.bin.250	0	0	2	0	0	0	0	0	0	0
SD1.bin.845	1	1	2	0	0	0	0	0	0	0
SD1.bin.859	1	0	2	0	0	0	0	0	0	0
SD4.bin.10	0	1	2	0	0	0	0	0	0	0
SD4.bin.766	1	0	2	0	0	0	0	0	0	0
SRR10997656.bin.57	0	0	1	0	0	0	0	0	0	0
SRR10997657.bin.40	0	1	2	0	0	0	0	0	0	0
SRR10997663.bin.91	0	1	2	0	0	0	0	0	0	0
SRR12529056.bin.116	0	0	2	0	0	0	0	0	0	0
SRR14556442.bin.25	1	1	2	0	0	0	0	0	0	0
SRR14556535.bin.2	0	0	2	0	0	0	0	0	0	0
SRR23387573.bin.153	0	0	1	0	0	0	0	0	0	0
SRR23387589.bin.53	0	0	2	0	0	0	0	0	0	0
SRR23603178.bin.25	0	0	2	0	0	0	0	0	0	0
SRR23603188.bin.6	1	1	2	0	0	0	0	0	0	0
SRR9995032.bin.14	1	0	2	0	0	0	0	0	0	0
SRR9995033.bin.8	0	0	3	0	0	0	0	0	0	0
SX2.bin.123	0	0	2	0	0	0	0	0	0	0
SX2.bin.362	1	0	2	0	0	0	0	0	0	0
SX2.bin.558	0	0	2	0	0	0	0	0	0	0
SX3.bin.14	0	1	2	0	0	0	0	0	0	0
SX5.bin.79	0	0	2	0	0	0	0	0	0	0
GX4.bin.485	0	1	2	0	0	0	0	0	0	0
JL5.bin.676	0	0	2	0	0	0	0	0	0	0
SX2.bin.255	0	1	2	0	0	0	0	0	0	0
SRR12529391.bin.153	0	1	1	0	0	0	0	0	0	0
SRR12529056.bin.45	0	1	2	0	0	0	0	0	0	0
SRR12529059.bin.11	0	1	2	0	0	0	0	0	0	0
SRR12529058.bin.195	0	1	2	0	0	0	0	0	0	0
SRR12529057.bin.160	0	0	2	0	0	0	0	0	0	0
SRR12529059.bin.62	0	0	2	0	0	0	0	0	0	0
AH2.bin.165	0	0	2	0	0	0	0	0	0	0
SRR12529058.bin.173	0	0	2	0	0	0	0	0	0	0
SRR12529377.bin.540	0	0	2	0	0	0	0	0	0	0
SRR23387593.bin.2	0	0	1	0	0	0	0	0	0	0
SRR12529381.bin.428	1	0	1	0	0	0	0	0	0	0
SRR23387573.bin.11	1	0	1	0	0	0	0	0	0	0
AH2.bin.726	0	1	2	0	0	0	0	0	0	0
SRR12529055.bin.39	0	0	2	0	0	0	0	0	0	0
JL4.bin.411	0	0	2	0	0	0	0	0	0	0
SRR12529277.bin.96	0	0	2	0	0	0	0	0	0	0
SRR12529278.bin.208	0	0	2	0	0	0	0	0	0	0
SRR12529308.bin.27	1	0	2	0	0	0	0	0	0	0
SRR12529301.bin.122	0	0	2	0	0	0	0	0	0	0
SX3.bin.339	0	0	2	0	0	0	0	0	0	0
SX5.bin.149	0	1	2	0	0	0	0	0	0	0
AH5.bin.190	0	0	2	0	0	0	0	0	0	0
SRR14556539.bin.40	0	1	2	0	0	0	0	0	0	0
SRR14556553.bin.19	0	1	2	0	0	0	0	0	0	0
SRR14556339.bin.27	0	0	2	0	0	0	0	0	0	0
SRR23387591.bin.97	0	0	2	0	0	0	0	0	0	0
SRR7755419.bin.18	0	0	2	0	0	0	0	0	0	0
JL3.bin.293	1	1	2	0	0	0	0	0	0	0
JL4.bin.332	1	1	1	0	0	0	0	0	0	0
SD4.bin.412	0	0	2	0	0	0	0	0	0	0
SX3.bin.655	0	0	2	0	0	0	0	0	0	0
SRR12529061.bin.3	1	1	2	0	0	0	0	0	0	0
SRR12529381.bin.202	0	0	2	0	0	0	0	0	0	0
JL1.bin.476	0	0	1	0	0	0	0	0	0	0
SD1.bin.232	0	0	1	0	0	0	0	0	0	0
JL5.bin.334	1	1	2	0	0	0	0	0	0	0
AH5.bin.294	1	1	2	0	0	0	0	0	0	0
SRR14556688.bin.19	1	1	2	0	0	0	0	0	0	0
SX4.bin.215	1	1	2	0	0	0	0	0	0	0
GX3.bin.724	0	0	2	0	0	0	0	0	0	0
JL3.bin.144	0	0	2	0	0	0	0	0	0	0
JL4.bin.164	0	0	2	0	0	0	0	0	0	0
SD1.bin.161	0	0	2	0	0	0	0	0	0	0
SD5.bin.102	0	0	2	0	0	0	0	0	0	0
SX5.bin.177	0	0	2	0	0	0	0	0	0	0
AH2.bin.666	0	0	1	0	0	0	0	0	0	0
AH1.bin.603	0	1	1	0	0	0	0	0	0	0
AH2.bin.214	0	0	1	0	0	0	0	0	0	0
AH2.bin.441	0	0	1	0	0	0	0	0	0	0
AH3.bin.644	0	0	1	0	0	0	0	0	0	0
AH5.bin.109	0	1	1	0	0	0	0	0	0	0
AH5.bin.498	0	0	1	0	0	0	0	0	0	0
GX1.bin.179	0	1	1	0	0	0	0	0	0	0
GX2.bin.567	0	1	1	0	0	0	0	0	0	0
GX4.bin.481	0	0	1	0	0	0	0	0	0	0
GX5.bin.312	0	0	1	0	0	0	0	0	0	0
GX5.bin.647	1	0	1	0	0	0	0	0	0	0
SD1.bin.33	0	0	1	0	0	0	0	0	0	0
SD3.bin.211	0	0	1	0	0	0	0	0	0	0
SRR10997659.bin.81	0	0	1	0	0	0	0	0	0	0
SRR10997660.bin.37	0	0	1	0	0	0	0	0	0	0
SRR10997663.bin.59	0	0	1	0	0	0	0	0	0	0
SRR14556445.bin.24	0	0	1	0	0	0	0	0	0	0
SRR14556471.bin.89	0	0	1	0	0	0	0	0	0	0
SX3.bin.403	0	1	1	0	0	0	0	0	0	0
SD3.bin.133	0	1	1	0	0	0	0	0	0	0
SD4.bin.470	0	0	1	0	0	0	0	0	0	0
GX4.bin.669	0	0	1	0	0	0	0	0	0	0
SD2.bin.161	0	0	0	0	0	0	0	0	0	0
SRR10997660.bin.43	0	0	1	0	0	0	0	0	0	0
AH5.bin.524	0	1	1	0	0	0	0	0	0	0
JL5.bin.109	0	1	1	0	0	0	0	0	0	0
SD3.bin.809	0	1	1	0	0	0	0	0	0	0
SD5.bin.623	0	0	1	0	0	0	0	0	0	0
SRR12529059.bin.30	0	1	1	0	0	0	0	0	0	0
SRR12529391.bin.62	0	0	1	0	0	0	0	0	0	0
SRR12529390.bin.113	0	1	1	0	0	0	0	0	0	0
SRR12529306.bin.319	0	1	1	0	0	0	0	0	0	0
SD5.bin.583	0	0	1	0	0	0	0	0	0	0
AH1.bin.25	0	0	1	0	0	0	0	0	0	0
AH3.bin.278	0	0	1	0	0	0	0	0	0	0
SD4.bin.236	0	0	1	0	0	0	0	0	0	0
SRR14556527.bin.31	0	0	1	0	0	0	0	0	0	0
SRR12529381.bin.195	1	0	1	0	0	0	0	0	0	0
SRR12529380.bin.451	0	0	1	0	0	0	0	0	0	0
SRR12529378.bin.3	0	0	1	0	0	0	0	0	0	0
GX2.bin.67	0	0	2	0	0	0	0	0	0	0
GX3.bin.511	0	1	1	0	0	0	0	0	0	0
GX5.bin.373	0	1	3	0	0	0	0	0	0	0
SRR10997656.bin.31	0	0	2	0	0	0	0	0	0	0
SRR10997660.bin.40	0	0	2	0	0	0	0	0	0	0
SRR14556442.bin.19	0	1	2	0	0	0	0	0	0	0
SRR14556442.bin.59	0	1	2	0	0	0	0	0	0	0
SRR14556459.bin.30	0	1	2	0	0	0	0	0	0	0
SRR14556462.bin.4	0	1	2	0	0	0	0	0	0	0
SRR14556468.bin.25	0	1	2	0	0	0	0	0	0	0
SRR14556538.bin.34	0	1	3	0	0	0	0	0	0	0
SRR14556544.bin.24	0	1	2	0	0	0	0	0	0	0
SRR14556549.bin.2	0	0	2	0	0	0	0	0	0	0
SX5.bin.263	1	1	2	0	0	0	0	0	0	0
SRR12529390.bin.87	0	1	2	0	0	0	0	0	0	0
SRR12529392.bin.174	0	1	2	0	0	0	0	0	0	0
AH3.bin.308	0	1	2	0	0	0	0	0	0	0
SRR12529058.bin.48	0	1	2	0	0	0	0	0	0	0
SRR12529381.bin.373	1	0	2	0	0	0	0	0	0	0
SRR12529277.bin.138	0	1	2	0	0	0	0	0	0	0
SRR12529031.bin.95	1	0	2	0	0	0	0	0	0	0
SRR23387575.bin.13	1	0	2	0	0	0	0	0	0	0
SRR23387576.bin.85	1	0	2	0	0	0	0	0	0	0
SRR23387591.bin.10	1	0	2	0	0	0	0	0	0	0
SRR14556537.bin.13	1	1	2	0	0	0	0	0	0	0
SRR23387602.bin.24	1	0	0	0	0	0	0	0	0	0
AH1.bin.109	0	1	1	0	0	0	0	0	0	0
GX5.bin.118	0	1	0	0	0	0	0	0	0	0
SRR12529389.bin.82	0	1	2	0	0	0	0	0	0	0
JL4.bin.253	0	0	2	0	0	0	0	0	0	0
SX4.bin.367	0	0	2	0	0	0	0	0	0	0
GX3.bin.99	0	1	0	0	0	0	0	0	0	0
GX4.bin.133	0	1	1	0	0	0	0	0	0	0
SRR12529063.bin.249	0	1	1	0	0	0	0	0	0	0
SRR12529058.bin.114	0	1	1	0	0	0	0	0	0	0
SRR12529032.bin.19	0	0	1	0	0	0	0	0	0	0
AH1.bin.153	0	1	2	0	0	0	0	0	0	0
GX3.bin.311	0	1	1	0	0	0	0	0	0	0
GX5.bin.482	0	1	2	0	0	0	0	0	0	0
JL1.bin.181	0	1	0	0	0	0	0	0	0	0
SRR10997657.bin.43	0	1	0	0	0	0	0	0	0	0
SRR10997661.bin.14	0	0	1	0	0	0	0	0	0	0
SRR12529054.bin.63	0	1	1	0	0	0	0	0	0	0
SRR12529057.bin.29	0	0	2	0	0	0	0	0	0	0
SRR12529392.bin.166	0	0	2	0	0	0	0	0	0	0
AH1.bin.687	0	1	2	0	0	0	0	0	0	0
SRR23387577.bin.15	0	0	2	0	0	0	0	0	0	0
AH3.bin.43	0	0	2	0	0	0	0	0	0	0
GX4.bin.293	0	0	2	0	0	0	0	0	0	0
JL1.bin.604	0	0	2	0	0	0	0	0	0	0
SRR12529058.bin.148	0	0	2	0	0	0	0	0	0	0
GX5.bin.620	0	0	2	0	0	0	0	0	0	0
SRR12529389.bin.90	0	0	2	0	0	0	0	0	0	0
GX3.bin.546	0	1	1	0	0	0	0	0	0	0
JL2.bin.232	0	1	1	0	0	0	0	0	0	0
SRR12529301.bin.216	0	0	2	0	0	0	0	0	0	0
SRR12529385.bin.138	0	0	0	0	0	0	0	0	0	0
AH1.bin.161	0	0	2	0	0	0	0	0	0	0
AH4.bin.297	0	1	2	0	0	0	0	0	0	0
AH4.bin.80	0	1	2	0	0	0	0	0	0	0
AH4.bin.92	0	1	1	0	0	0	0	0	0	0
SD2.bin.799	0	0	2	0	0	0	0	0	0	0
SD5.bin.176	0	1	1	0	0	0	0	0	0	0
SD4.bin.721	0	0	2	0	0	0	0	0	0	0
AH2.bin.46	0	0	2	0	0	0	0	0	0	0
AH4.bin.344	0	0	3	0	0	0	0	0	0	0
GX1.bin.417	0	0	2	0	0	0	0	0	0	0
GX3.bin.593	0	0	2	0	0	0	0	0	0	0
SD1.bin.82	0	0	2	0	0	0	0	0	0	0
SRR10997663.bin.81	0	0	2	0	0	1	0	1	0	0
SRR14556301.bin.41	0	0	1	0	0	0	0	0	1	0
SRR12529052.bin.13	0	0	2	0	0	0	0	1	0	0
SRR7755429.bin.14	0	0	2	0	0	0	0	0	0	0
JL2.bin.741	0	0	2	0	0	0	0	0	0	0
SRR14556279.bin.47	0	1	2	0	0	0	0	0	0	0
SRR19168686.bin.4	0	0	2	0	0	0	0	0	0	0
SRR19168694.bin.21	0	0	1	0	0	0	0	0	0	0
SRR23603169.bin.47	0	0	3	0	0	0	0	0	0	0
SRR7755116.bin.44	0	0	2	0	0	0	0	0	0	0
SRR18765420.bin.12	0	1	1	0	0	0	0	0	1	0
SX4.bin.305	0	0	2	0	0	0	0	0	0	0
JL1.bin.253	0	0	2	0	0	0	0	0	0	0
SRR12529053.bin.213	0	0	1	0	0	0	0	0	0	0
SRR12529043.bin.62	0	0	2	0	0	0	0	0	0	0
SRR19168687.bin.42	0	0	3	0	0	0	0	0	0	0
JL2.bin.196	0	0	1	0	0	0	0	0	0	0
SRR7755105.bin.60	0	0	2	0	0	0	0	0	0	0
SRR7755430.bin.34	0	0	1	0	0	0	0	0	0	0
SRR7755430.bin.57	0	0	1	0	0	0	0	0	0	0
SX1.bin.287	0	0	1	0	0	0	0	0	0	0
SRR12529072.bin.69	0	0	2	0	0	0	0	0	0	0
SRR12529396.bin.245	0	0	1	0	0	0	0	0	0	0
SRR23387589.bin.179	0	0	1	0	0	0	0	0	0	0
JL5.bin.439	0	0	2	0	0	0	0	0	0	0
SD5.bin.283	0	0	2	0	0	0	0	0	0	0
SRR12529058.bin.82	0	0	1	0	0	0	0	0	0	0
SRR12529392.bin.10	0	0	2	0	0	0	0	0	0	0
SRR14556496.bin.14	0	0	1	0	0	0	0	0	0	0
SRR14556653.bin.7	0	0	2	0	0	0	0	0	0	0
SRR23387593.bin.155	0	0	1	0	0	0	0	0	0	0
SRR23603174.bin.4	0	1	1	0	0	0	0	0	0	0
SRR10997662.bin.76	0	0	2	0	0	0	0	0	0	0
SRR12529313.bin.87	0	0	2	0	0	0	0	0	0	0
SRR12529306.bin.66	0	0	2	0	0	0	0	0	0	0
SRR12529064.bin.65	0	1	1	0	0	0	0	0	0	0
SRR12529065.bin.96	0	1	1	0	0	0	0	0	0	0
SRR12529279.bin.160	0	1	1	0	0	0	0	0	0	0
SRR12529306.bin.213	0	1	1	0	0	0	0	0	0	0
SRR12529378.bin.359	0	0	1	0	0	0	0	0	0	0
SRR12529032.bin.30	0	0	1	0	0	0	0	0	0	0
SRR12529033.bin.205	0	0	1	0	0	0	0	0	0	0
SRR23387590.bin.18	0	0	1	0	0	0	0	0	0	0
SRR10997660.bin.20	0	0	1	0	0	0	0	0	0	0
SRR12529389.bin.21	0	0	1	0	0	0	0	0	0	0
SRR12529377.bin.286	0	0	1	0	0	0	0	0	0	0
SRR12529377.bin.181	0	0	2	0	0	0	0	0	0	0
SRR12529305.bin.89	0	0	1	0	0	0	0	0	0	0
SRR10997660.bin.5	0	1	1	0	0	0	0	0	0	0
SRR12529279.bin.185	0	1	1	0	0	0	0	0	0	0
SRR12529389.bin.227	0	1	1	0	0	0	0	0	0	0
SRR23387580.bin.88	0	0	2	0	0	0	0	0	0	0
AH1.bin.680	0	0	2	0	0	0	0	0	0	0
AH2.bin.175	0	0	2	0	0	0	0	0	0	0
AH2.bin.333	0	0	1	0	0	0	0	0	0	0
AH2.bin.452	0	0	1	0	0	0	0	0	0	0
AH3.bin.290	0	0	2	0	0	0	0	0	0	0
AH3.bin.299	0	0	2	0	0	0	0	0	0	0
AH3.bin.475	0	0	1	0	0	0	0	0	0	0
AH4.bin.46	0	1	1	0	0	0	0	0	0	0
GX1.bin.514	0	1	1	0	0	0	0	0	0	0
GX1.bin.596	0	0	2	0	0	0	0	0	0	0
GX2.bin.555	0	0	2	0	0	0	0	0	0	0
GX2.bin.80	0	0	2	0	0	0	0	0	0	0
GX2.bin.84	0	0	2	0	0	0	0	0	0	0
JL3.bin.171	0	0	2	0	0	0	0	0	0	0
JL3.bin.183	0	0	2	0	0	0	0	0	0	0
JL4.bin.429	0	0	3	0	0	0	0	0	0	0
JL4.bin.625	0	0	2	0	0	0	0	0	0	0
JL5.bin.459	0	0	2	0	0	0	0	0	0	0
SD2.bin.212	0	0	2	0	0	0	0	0	0	0
SD2.bin.684	0	0	2	0	0	0	0	0	0	0
SD3.bin.283	0	1	2	0	0	0	0	0	0	0
SD3.bin.687	0	0	1	0	0	0	0	0	0	0
SD4.bin.354	0	0	1	0	0	0	0	0	0	0
SD5.bin.352	0	0	0	0	0	0	0	0	0	0
SRR12529053.bin.15	0	0	1	0	0	0	0	0	0	0
SRR12529058.bin.40	0	0	1	0	0	0	0	0	0	0
SRR14556399.bin.34	0	0	1	0	0	0	0	0	0	0
SRR18765417.bin.21	0	0	1	0	0	0	0	0	0	0
SRR18765417.bin.6	0	0	2	0	0	0	0	0	0	0
SRR19168684.bin.35	0	0	1	0	0	0	0	0	0	0
SRR19168687.bin.19	0	0	1	0	0	0	0	0	0	0
SRR19168687.bin.91	0	0	2	0	0	0	0	0	0	0
SRR19168688.bin.23	0	0	2	0	0	0	0	0	0	0
SRR19168694.bin.59	0	0	2	0	0	0	0	0	0	0
SRR19168694.bin.66	0	0	1	0	0	0	0	0	0	0
SRR23387580.bin.24	0	0	1	0	0	0	0	0	0	0
SRR7755105.bin.69	0	0	1	0	0	0	0	0	0	0
SX2.bin.420	0	1	2	0	0	0	0	0	0	0
SX3.bin.294	0	0	2	0	0	0	0	0	0	0
SX3.bin.448	0	0	2	0	0	0	0	0	0	0
SX3.bin.534	0	0	2	0	0	0	0	0	0	0
SX4.bin.190	0	0	2	0	0	0	0	0	0	0
SX4.bin.210	0	0	2	0	0	0	0	0	0	0
SX4.bin.346	0	0	2	0	0	0	0	0	0	0
SX5.bin.446	0	0	2	0	0	0	0	0	0	0
SRR12529316.bin.116	0	0	2	0	0	0	0	0	0	0
JL1.bin.140	0	0	1	0	0	0	0	0	0	0
JL4.bin.298	0	0	1	0	0	0	0	0	0	0
SD3.bin.268	0	0	2	0	0	0	0	0	0	0
SRR12529391.bin.27	0	1	2	0	0	0	0	0	0	0
SRR12529384.bin.183	0	0	1	0	0	0	0	0	0	0
SRR12529044.bin.3	0	0	1	0	0	0	0	0	0	0
SRR12529380.bin.79	0	0	1	0	0	0	0	0	0	0
SRR12529381.bin.114	0	0	1	0	0	0	0	0	0	0
SRR12529065.bin.211	0	0	2	0	0	0	0	0	0	0
SRR12529389.bin.88	0	0	2	0	0	0	0	0	0	0
SRR12529390.bin.89	0	0	2	0	0	0	0	0	0	0
SX3.bin.209	0	0	2	0	0	0	0	0	0	0
AH3.bin.807	0	0	1	0	0	0	0	0	0	0
SRR12529061.bin.7	0	0	0	0	0	0	0	0	0	0
SRR12529392.bin.183	0	0	2	0	0	0	0	0	0	0
SRR12529065.bin.167	0	1	1	0	0	0	0	0	0	0
SRR12529033.bin.43	0	0	2	0	0	0	0	0	0	0
AH1.bin.265	0	0	2	0	0	0	0	0	0	0
AH4.bin.71	0	0	2	0	0	0	0	0	0	0
SRR12529379.bin.161	0	0	2	0	0	0	0	0	0	0
SX3.bin.356	0	0	2	0	0	0	0	0	0	0
SX4.bin.14	0	0	2	0	0	0	0	0	0	0
JL2.bin.398	0	0	2	0	0	0	0	0	0	0
SRR12529305.bin.160	0	0	1	0	0	0	0	0	0	0
SRR12529279.bin.167	0	0	2	0	0	0	0	0	0	0
SRR19168686.bin.26	0	0	2	0	0	0	0	0	0	0
SRR17509604.bin.34	0	0	1	0	0	0	0	0	0	0
SRR23387575.bin.136	0	0	1	0	0	0	0	0	0	0
SRR23603179.bin.10	0	0	2	0	0	0	0	0	0	0
SRR18765418.bin.27	0	0	1	0	0	0	0	0	0	0
SRR23387575.bin.79	0	0	2	0	0	0	0	0	0	0
SRR23603177.bin.25	0	0	1	0	0	0	0	0	0	0
JL3.bin.431	0	0	2	0	0	0	0	0	0	0
SRR23603173.bin.3	0	0	3	0	0	0	0	0	0	0
JL3.bin.31	0	0	2	0	0	0	0	0	0	0
SRR12529041.bin.71	0	0	1	0	0	0	0	0	0	0
SRR23603178.bin.13	0	0	1	0	0	0	0	0	0	0
ERR3525310.bin.3	0	0	2	0	0	0	0	0	0	0
SRR18765414.bin.52	0	0	2	0	0	0	0	0	0	0
SRR18765419.bin.2	0	0	2	0	0	0	0	0	0	0
SRR19168684.bin.69	0	0	2	0	0	0	0	0	0	0
SRR7755116.bin.30	0	0	2	0	0	0	0	0	0	0
SRR7755275.bin.88	0	0	1	0	0	0	0	0	0	0
SRR12529044.bin.139	0	0	1	0	0	0	0	0	0	0
SRR19168684.bin.56	0	0	1	0	0	0	0	0	0	0
SRR23603169.bin.54	0	0	1	0	0	0	0	0	0	0
SRR7755280.bin.18	0	0	1	0	0	0	0	0	0	0
SRR12529316.bin.35	0	0	2	0	0	0	0	0	0	0
AH4.bin.221	0	0	1	0	0	0	0	0	0	0
SRR18765414.bin.56	0	0	1	0	0	0	0	0	0	0
SRR7755431.bin.8	0	0	2	0	0	0	0	0	0	0
SRR12529038.bin.104	0	0	1	0	0	0	0	0	0	0
SRR19168684.bin.32	0	0	0	0	0	0	0	0	0	0
SRR19168694.bin.48	0	0	1	0	0	0	0	0	0	0
SRR23387593.bin.20	0	0	1	0	0	0	0	0	0	0
SRR14556551.bin.34	0	0	2	0	0	0	0	0	0	0
SRR23387575.bin.142	0	0	2	0	0	0	0	0	0	0
ERR3525309.bin.59	0	0	2	0	0	0	0	0	0	0
SRR12529058.bin.153	0	0	2	0	0	0	0	0	0	0
SRR12529278.bin.43	0	0	2	0	0	0	0	0	0	0
SRR14556400.bin.44	1	0	1	0	0	0	0	0	0	0
SRR14556433.bin.5	1	0	2	0	0	0	0	0	0	0
AH4.bin.608	0	1	1	0	0	0	0	0	0	0
AH5.bin.623	0	1	2	0	0	0	0	0	0	0
GX4.bin.539	0	1	1	0	0	0	0	0	0	0
GX5.bin.251	0	1	1	0	0	0	0	0	0	0
SRR10997656.bin.44	0	0	0	0	0	0	0	0	0	0
SX3.bin.81	0	1	1	0	0	0	0	0	0	0
SX4.bin.49	0	1	3	0	0	0	0	0	0	0
SD4.bin.150	0	0	0	0	0	0	0	0	0	0
[truncated: 5,532 more rows]
