# Supplementary material for: Bile acid pathways in Caprinae gut microbiota: adaptive shifts in microbial metabolism and community structure
Source: Front Microbiol. 2025 Sep 12;16:1648896. doi: 10.3389/fmicb.2025.1648896 (PMC12466152; doi:10.3389/fmicb.2025.1648896)
Supplement: Supplementary file 8 [file Table_6.xlsx]

## Sheet: Sheet1
Supplementary Table 6: CAZy profiles from 338 Alistipes MAGs.
Name	Enriched	LDA	pval	padj	plab
CBM40	bsh	2.87296	5.74472e-27	5.74472e-27	***
GH5	bsh	3.65482	1.70125e-26	1.70125e-26	***
GH84	bsh	3.14135	7.71192e-23	7.71192e-23	***
GH20	bsh	3.60813	4.69761e-22	4.69761e-22	***
CE19	no_bsh	3.34825	1.36013e-20	1.36013e-20	***
GH43	no_bsh	3.72765	1.5099e-20	1.5099e-20	***
CE7	no_bsh	3.10157	2.17372e-20	2.17372e-20	***
CBM32	bsh	3.39598	2.60282e-20	2.60282e-20	***
GH33	no_bsh	3.33635	2.76068e-20	2.76068e-20	***
GH51	no_bsh	3.09474	5.53559e-18	5.53559e-18	***
GT43	no_bsh	2.9507	7.32372e-18	7.32372e-18	***
GH127	no_bsh	3.16286	7.92976e-18	7.92976e-18	***
GT47	bsh	3.1532	2.58491e-17	2.58491e-17	***
CBM5	no_bsh	3.05496	7.86326e-17	7.86326e-17	***
GT49	bsh	2.95828	1.03873e-16	1.03873e-16	***
GT27	bsh	2.3239	2.09531e-16	2.09531e-16	***
GT61	bsh	2.80943	2.10259e-16	2.10259e-16	***
GH92	bsh	3.62	8.16087e-16	8.16087e-16	***
GH31	no_bsh	3.06804	8.26669e-16	8.26669e-16	***
GT5	bsh	2.53578	9.19242e-16	9.19242e-16	***
GH9	no_bsh	3.07649	1.00611e-15	1.00611e-15	***
GH39	no_bsh	3.18071	5.74975e-15	5.74975e-15	***
GH10	no_bsh	2.99292	2.20695e-14	2.20695e-14	***
GH72	bsh	2.53811	2.61724e-14	2.61724e-14	***
GH146	no_bsh	2.74559	5.00759e-14	5.00759e-14	***
CBM58	no_bsh	2.513	1.16633e-13	1.16633e-13	***
CE11	bsh	3.01458	2.20706e-13	2.20706e-13	***
GH77	bsh	2.26542	3.21914e-13	3.21914e-13	***
CBM57	no_bsh	2.4068	1.05428e-12	1.05428e-12	***
CBM50	bsh	3.64394	1.23387e-12	1.23387e-12	***
GH78	no_bsh	3.42198	2.21638e-12	2.21638e-12	***
GT41	bsh	2.51493	2.31973e-12	2.31973e-12	***
GT90	bsh	2.56574	2.66844e-12	2.66844e-12	***
GH133	bsh	2.49647	2.72296e-12	2.72296e-12	***
GH36	no_bsh	3.2135	2.90567e-12	2.90567e-12	***
GT29	bsh	2.79525	4.56137e-12	4.56137e-12	***
GH137	no_bsh	2.31387	5.67313e-12	5.67313e-12	***
GH109	bsh	2.71866	1.60344e-11	1.60344e-11	***
CBM91	no_bsh	2.78069	1.78475e-11	1.78475e-11	***
GH139	no_bsh	2.65726	1.79521e-11	1.79521e-11	***
CBM20	bsh	2.86732	2.66599e-11	2.66599e-11	***
GH138	no_bsh	2.63781	3.17864e-11	3.17864e-11	***
GH142	no_bsh	2.38294	3.17864e-11	3.17864e-11	***
GH143	no_bsh	2.38294	3.17864e-11	3.17864e-11	***
GH105	no_bsh	3.44684	8.161e-11	8.161e-11	***
CE20	no_bsh	3.23906	8.56649e-11	8.56649e-11	***
GT10	bsh	2.82526	8.92376e-11	8.92376e-11	***
GH101	bsh	2.53073	9.66077e-11	9.66077e-11	***
GH26	bsh	2.90876	1.7831e-10	1.7831e-10	***
GH63	no_bsh	2.81974	2.79079e-10	2.79079e-10	***
CBM43	bsh	2.98997	4.90041e-10	4.90041e-10	***
GH106	no_bsh	3.04908	8.00451e-10	8.00451e-10	***
GH135	no_bsh	2.56835	9.1924e-10	9.1924e-10	***
GT33	bsh	2.53038	9.51734e-10	9.51734e-10	***
GH147	no_bsh	2.62422	1.10121e-09	1.10121e-09	***
CE0	no_bsh	3.37344	1.50891e-09	1.50891e-09	***
GT48	bsh	2.13161	1.67877e-09	1.67877e-09	***
GH73	bsh	2.93853	1.83482e-09	1.83482e-09	***
CE1	no_bsh	2.59594	2.23707e-09	2.23707e-09	***
GH175	no_bsh	2.55395	2.75611e-09	2.75611e-09	***
GH57	bsh	2.79757	2.92189e-09	2.92189e-09	***
GT2	bsh	3.79229	4.57048e-09	4.57048e-09	***
GH67	no_bsh	2.68583	8.17103e-09	8.17103e-09	***
GH13	bsh	3.60833	9.9233e-09	9.9233e-09	***
PL10	no_bsh	3.09208	1.23426e-08	1.23426e-08	***
GT3	bsh	2.24935	1.2839e-08	1.2839e-08	***
CBM48	bsh	2.91418	4.0502e-08	4.0502e-08	***
GH97	bsh	3.03336	5.01425e-08	5.01425e-08	***
GT1	bsh	3.05498	5.29212e-08	5.29212e-08	***
GH30	bsh	2.87112	6.16916e-08	6.16916e-08	***
PL17	no_bsh	2.72684	7.33403e-08	7.33403e-08	***
GT83	bsh	2.81971	7.71293e-08	7.71293e-08	***
CBM22	no_bsh	2.33554	1.06906e-07	1.06906e-07	***
GT106	no_bsh	2.55166	1.27193e-07	1.27193e-07	***
PL11	no_bsh	2.51693	2.60995e-07	2.60995e-07	***
GT20	bsh	2.83613	4.29661e-07	4.29661e-07	***
GH53	bsh	3.15145	4.37935e-07	4.37935e-07	***
GH117	no_bsh	3.18418	4.50152e-07	4.50152e-07	***
PL22	no_bsh	2.45033	5.67415e-07	5.67415e-07	***
GH25	bsh	2.94138	8.76506e-07	8.76506e-07	***
GH42	no_bsh	2.42664	9.53296e-07	9.53296e-07	***
GT28	bsh	2.99176	1.18355e-06	1.18355e-06	***
CE14	bsh	2.63075	1.54411e-06	1.54411e-06	***
GH115	no_bsh	2.62261	1.81847e-06	1.81847e-06	***
GT4	bsh	3.64157	1.86215e-06	1.86215e-06	***
GT51	bsh	2.78727	2.57591e-06	2.57591e-06	***
GH182	no_bsh	2.55517	3.47959e-06	3.47959e-06	***
AA15	bsh	2.73866	3.79092e-06	3.79092e-06	***
PL42	no_bsh	2.31104	7.42671e-06	7.42671e-06	***
GH50	no_bsh	2.60791	1.7115e-05	1.7115e-05	***
GH88	no_bsh	2.66612	2.02576e-05	2.02576e-05	***
GH141	no_bsh	2.69108	2.59717e-05	2.59717e-05	***
CE15	no_bsh	2.73104	3.99422e-05	3.99422e-05	***
GH170	no_bsh	2.59326	4.5586e-05	4.5586e-05	***
GT26	bsh	2.61533	5.46567e-05	5.46567e-05	***
PL40	no_bsh	2.36203	5.60368e-05	5.60368e-05	***
GT30	bsh	2.78169	5.67559e-05	5.67559e-05	***
GT19	bsh	2.38121	5.69795e-05	5.69795e-05	***
GT35	bsh	1.8559	7.64871e-05	7.64871e-05	***
GH125	bsh	2.47455	8.01295e-05	8.01295e-05	***
CBM4	no_bsh	2.14679	9.24817e-05	9.24817e-05	***
CE4	no_bsh	2.6461	0.000131973	0.000131973	***
GH55	bsh	2.48288	0.000150905	0.000150905	***
GT32	no_bsh	2.79163	0.000169454	0.000169454	***
GH128	bsh	2.08992	0.000186813	0.000186813	***
GT58	no_bsh	2.37783	0.00020074	0.00020074	***
GT113	no_bsh	2.23349	0.000250917	0.000250917	***
GH164	no_bsh	2.40243	0.000261557	0.000261557	***
GH1	bsh	2.89107	0.000287062	0.000287062	***
AA3	no_bsh	2.48091	0.000293315	0.000293315	***
GH95	bsh	2.48624	0.000316891	0.000316891	***
CE6	no_bsh	2.74821	0.000398907	0.000398907	***
PL38	no_bsh	2.40498	0.000412631	0.000412631	***
GH173	bsh	2.22214	0.000509505	0.000509505	***
GH103	bsh	2.81817	0.000555916	0.000555916	***
GH0	no_bsh	2.99989	0.000581688	0.000581688	***
GH140	no_bsh	2.63052	0.00104919	0.00104919	**
PL39	no_bsh	2.224	0.00111375	0.00111375	**
CBM6	no_bsh	2.42346	0.0011164	0.0011164	**
GH130	bsh	2.49726	0.00134931	0.00134931	**
GH110	bsh	2.58029	0.0018176	0.0018176	**
CBM97	no_bsh	2.3125	0.00182929	0.00182929	**
GH27	no_bsh	2.66564	0.00227942	0.00227942	**
GH4	no_bsh	2.4315	0.00267085	0.00267085	**
CE3	no_bsh	2.09027	0.00278869	0.00278869	**
CBM9	no_bsh	2.61291	0.00281912	0.00281912	**
GH24	bsh	2.01411	0.00315273	0.00315273	**
PL6	no_bsh	2.45349	0.00316446	0.00316446	**
GH28	no_bsh	3.46061	0.00451768	0.00451768	**
PL35	no_bsh	2.43746	0.00461555	0.00461555	**
GH35	no_bsh	3.26476	0.00491683	0.00491683	**
GT8	bsh	1.86997	0.00624493	0.00624493	**
CBM67	no_bsh	1.96001	0.00785333	0.00785333	**
CE8	bsh	2.5407	0.0112008	0.0112008	*
AA9	bsh	2.02288	0.0112665	0.0112665	*
GH18	no_bsh	2.94993	0.0119885	0.0119885	*
GT22	bsh	2.15351	0.0151153	0.0151153	*
GH144	bsh	1.99905	0.0151153	0.0151153	*
GH86	bsh	1.87627	0.0151153	0.0151153	*
GH165	no_bsh	2.32463	0.0158274	0.0158274	*
GH2	no_bsh	2.96417	0.0185555	0.0185555	*
GH29	no_bsh	2.4713	0.0212251	0.0212251	*
GH79	no_bsh	1.93533	0.0223315	0.0223315	*
GT111	no_bsh	2.12299	0.0234802	0.0234802	*
CBM13	bsh	1.87786	0.0248421	0.0248421	*
GH152	bsh	2.28095	0.0258523	0.0258523	*
GH154	no_bsh	1.93203	0.0269976	0.0269976	*
CBM23	bsh	2.22643	0.028125	0.028125	*
GH17	no_bsh	2.56709	0.0294519	0.0294519	*
PL33	bsh	2.16461	0.030016	0.030016	*
CBM51	no_bsh	2.50513	0.0306869	0.0306869	*
GT80	bsh	2.03774	0.0353108	0.0353108	*
GT57	bsh	1.90434	0.0353108	0.0353108	*
GT7	no_bsh	1.95361	0.0372951	0.0372951	*
GH163	no_bsh	1.88982	0.0386062	0.0386062	*
GH23	bsh	2.85073	0.0396007	0.0396007	*
GH3	bsh	2.52495	0.0400322	0.0400322	*
GH34	no_bsh	2.13901	0.0410739	0.0410739	*
GH177	bsh	2.07481	0.044597	0.044597	*
GH15	no_bsh	2.15972	0.0461601	0.0461601	*
GT77	no_bsh	2.62728	0.0475957	0.0475957	*
